# Supplementary material for: Crystal structure of benz­yl(meth­yl)phen­yl[(piperidin-1-ium-1-yl)meth­yl]silane bromide
Source: Acta Crystallogr E Crystallogr Commun. 2015 Sep 17;71(Pt 10):o759. doi: 10.1107/S2056989015016965 (PMC4647413; doi:10.1107/S2056989015016965)
Supplement: Supplementary file 1 [file e-71-0o759-sup1.cif]

##############################################################################
#                                                                            #
# This CIF contains the data in a paper accepted for publication in          #
# Acta Crystallographica Section E. It conforms to the requirements of       #
# Notes for Authors for Acta Crystallographica Section E, and has been       #
# peer reviewed under the auspices of the IUCr Commission on Journals.       #
#                                                                            #
# Full details of the Crystallographic Information File format               #
# are given in the paper "The Crystallographic Information File (CIF):       #
# a New Standard Archive File for Crystallography" by S. R. Hall, F. H.      #
# Allen and I. D. Brown [Acta Cryst. (1991), A47, 655-685].                  #
#                                                                            #
# The current version of the core CIF dictionary is obtainable from          #
# ftp://ftp.iucr.org/pub/cif_core.dic.                                       #
#                                                                            #
# Software is freely available for graphical display of the structure(s)     #
# in this CIF. For information consult the CIF software page                 #
# http://www.iucr.org/resources/cif/software.                                #
#                                                                            #
# This file may be used for bona fide research purposes within the           #
# scientific community so long as proper attribution is given to the journal # 
# article from which it was obtained.                                        #
#                                                                            #
##############################################################################
data_I
_audit_creation_method
;
Olex2 1.2
(compiled 2015.01.26 svn.r3150 for OlexSys, GUI svn.r4998)
;
_journal_date_recd_electronic     2015-08-29
_journal_date_accepted     2015-09-10
_journal_name_full     'Acta Crystallographica, Section E'
_journal_year     2015
_journal_volume     71
_journal_issue     10
_journal_page_first     o759
_journal_page_last     o759
_journal_paper_category     HO
_journal_paper_doi     10.1107/S2056989015016965
_journal_coeditor_code     SJ5471
_publ_contact_author_name     'Carsten Strohmann'
_publ_contact_author_address
;
Fakult\"at f\"ur Chemie und Chemische Biologie
Technische Universit\"at Dortmund,
Otto-Hahn-Strasse 6, 44227 Dortmund,
Germany
;
_publ_contact_author_email     carsten.strohmann@tu-dortmund.de
_publ_contact_author_fax     ?
_publ_contact_author_phone     ?
_publ_section_title
;
Crystal structure of benzyl(methyl)phenyl[(piperidin-1-ium-1-yl)methyl]silane
bromide
;
loop_
    _publ_author_name
    _publ_author_footnote
    _publ_author_address
    'Barth, Eva Rebecca' .
;
Fakult\"at f\"ur Chemie und Chemische Biologie
Technische Universit\"at Dortmund,
Otto-Hahn-Strasse 6, 44227 Dortmund,
Germany
;
    'Golz, Christopher' .
;
Fakult\"at f\"ur Chemie und Chemische Biologie
Technische Universit\"at Dortmund,
Otto-Hahn-Strasse 6, 44227 Dortmund,
Germany
;
    'Koller, Stephan G.' .
;
Fakult\"at f\"ur Chemie und Chemische Biologie
Technische Universit\"at Dortmund,
Otto-Hahn-Strasse 6, 44227 Dortmund,
Germany
;
    'Strohmann, Carsten' .
;
Fakult\"at f\"ur Chemie und Chemische Biologie
Technische Universit\"at Dortmund,
Otto-Hahn-Strasse 6, 44227 Dortmund,
Germany
;
_database_code_depnum_ccdc_archive     'CCDC 1423495'
_chemical_name_systematic
;
Benzyl(methyl)phenyl[(piperidin-1-ium-1-yl)methyl]silane bromide
;
_chemical_name_common     ?
_chemical_formula_moiety     'C20 H28 N Si +, Br -'
_chemical_formula_sum     'C20 H28 Br N Si'
_chemical_formula_weight     390.43
_chemical_melting_point     ?
_shelx_space_group_comment
;
The symmetry employed for this shelxl refinement is uniquely defined
by the following loop, which should always be used as a source of
symmetry information in preference to the above space-group names.
They are only intended as comments.
;
_space_group_crystal_system     monoclinic
_space_group_name_H-M_alt     'P 21/n'
_space_group_name_Hall     '-P 2yn'
loop_
    _space_group_symop_operation_xyz
    'x, y, z'
    '-x+1/2, y+1/2, -z+1/2'
    '-x, -y, -z'
    'x-1/2, -y-1/2, z-1/2'
_cell_length_a     13.9311(12)
_cell_length_b     7.4605(6)
_cell_length_c     19.3515(17)
_cell_angle_alpha     90
_cell_angle_beta     100.926(2)
_cell_angle_gamma     90
_cell_volume     1974.8(3)
_cell_formula_units_Z     4
_cell_measurement_reflns_used     7370
_cell_measurement_theta_min     2.93
_cell_measurement_theta_max     27.89
_cell_measurement_temperature     173
_exptl_crystal_description     block
_exptl_crystal_colour     colourless
_exptl_crystal_size_max     0.2
_exptl_crystal_size_mid     0.2
_exptl_crystal_size_min     0.1
_exptl_crystal_density_diffrn     1.313
_exptl_crystal_density_meas     ?
_exptl_crystal_density_method     ?
_exptl_crystal_F_000     816
_exptl_absorpt_coefficient_mu     2.142
_exptl_absorpt_correction_type     multi-scan
_exptl_absorpt_process_details
;
(SADABS, Bruker, 2015)
;
_shelx_estimated_absorpt_T_min     ?
_shelx_estimated_absorpt_T_max     ?
_exptl_absorpt_correction_T_min     0.4212
_exptl_absorpt_correction_T_max     0.7456
_exptl_special_details
;
Absorption correction:
SADABS-2014/5 (Bruker,2014/5) was used for absorption correction.
wR2(int) was 0.1354 before and 0.0450 after correction.
The Ratio of minimum to maximum transmission is 0.5649.
The \l/2 correction factor is 0.00150.
;
_diffrn_ambient_temperature     173
_diffrn_radiation_type     MoK\a
_diffrn_radiation_wavelength     0.71073
_diffrn_measurement_device_type     'Bruker APEXII CCD'
_diffrn_measurement_method     '\f and \w scans'
_diffrn_detector_area_resol_mean     ?
_diffrn_reflns_number     26749
_diffrn_reflns_av_R_equivalents     0.0396
_diffrn_reflns_theta_min     2.144
_diffrn_reflns_theta_max     27.997
_diffrn_reflns_theta_full     25.242
_diffrn_measured_fraction_theta_max     1.000
_diffrn_measured_fraction_theta_full     0.999
_diffrn_reflns_limit_h_min     -18
_diffrn_reflns_limit_h_max     18
_diffrn_reflns_limit_k_min     -9
_diffrn_reflns_limit_k_max     9
_diffrn_reflns_limit_l_min     -25
_diffrn_reflns_limit_l_max     25
_diffrn_standards_number     0
_refine_special_details
;
1. Fixed <i>U</i>~iso~ At 1.2 times of: All C(H) groups, All C(H,H) groups At
1.5 times of: All C(H,H,H) groups 2.a Secondary CH2 refined with riding
coordinates: C2(H2A,H2B), C15(H15A,H15B), C16(H16A,H16B), C17(H17A,H17B),
C18(H18A,H18B), C19(H19A,H19B), C20(H20A,H20B) 2.b Aromatic/amide H refined
with riding coordinates: C4(H4), C5(H5), C6(H6), C7(H7), C8(H8), C10(H10),
C11(H11), C12(H12), C13(H13), C14(H14) 2.c Idealized Me refined as rotating
group: C1(H1A,H1B,H1C)
;
_reflns_number_total     4759
_reflns_number_gt     3948
_reflns_threshold_expression     'I > 2\s(I)'
_refine_ls_structure_factor_coef     Fsqd
_refine_ls_matrix_type     full
_refine_ls_R_factor_all     0.0416
_refine_ls_R_factor_gt     0.0312
_refine_ls_wR_factor_gt     0.0758
_refine_ls_wR_factor_ref     0.0801
_refine_ls_goodness_of_fit_ref     1.023
_refine_ls_restrained_S_all     1.023
_refine_ls_number_reflns     4759
_refine_ls_number_parameters     213
_refine_ls_number_restraints     0
_refine_ls_hydrogen_treatment     mixed
_refine_ls_weighting_scheme     calc
_refine_ls_weighting_details
              'w=1/[\s^2^(Fo^2^)+(0.0462P)^2^+0.3152P] where P=(Fo^2^+2Fc^2^)/3'
_atom_sites_solution_hydrogens     mixed
_atom_sites_solution_primary     direct
_atom_sites_solution_secondary     ?
_refine_ls_shift/su_max     0.001
_refine_ls_shift/su_mean     0.000
_refine_diff_density_max     0.662
_refine_diff_density_min     -0.252
_refine_ls_extinction_method     none
_refine_ls_extinction_coef     .
loop_
    _atom_type_symbol
    _atom_type_description
    _atom_type_scat_dispersion_real
    _atom_type_scat_dispersion_imag
    _atom_type_scat_source
    'C' 'C' 0.0033 0.0016
                         'International Tables Vol C Tables 4.2.6.8 and 6.1.1.4'
    'H' 'H' 0.0000 0.0000
                         'International Tables Vol C Tables 4.2.6.8 and 6.1.1.4'
    'Br' 'Br' -0.2901 2.4595
                         'International Tables Vol C Tables 4.2.6.8 and 6.1.1.4'
    'N' 'N' 0.0061 0.0033
                         'International Tables Vol C Tables 4.2.6.8 and 6.1.1.4'
    'Si' 'Si' 0.0817 0.0704
                         'International Tables Vol C Tables 4.2.6.8 and 6.1.1.4'
_computing_data_collection
;
APEX2 (Bruker, 2003)
;
_computing_cell_refinement
;
SAINT (Bruker, 2003)
;
_computing_data_reduction
;
SAINT (Bruker, 2003)
;
_computing_structure_solution
;
<i>SHELXT</i> (Sheldrick, 2015a)
;
_computing_structure_refinement
;
SHELXL2014 (Sheldrick, 2015b)
;
_computing_molecular_graphics
;
SHELXTL (Sheldrick, 2008)
;
_computing_publication_material
;
OLEX2 (Dolomanov <i>et al.</i>,  2009) and publCIF (Westrip,
2010)
;
loop_
    _atom_site_type_symbol
    _atom_site_label
    _atom_site_fract_x
    _atom_site_fract_y
    _atom_site_fract_z
    _atom_site_U_iso_or_equiv
    _atom_site_adp_type
    _atom_site_calc_flag
    _atom_site_occupancy
    _atom_site_disorder_assembly
    _atom_site_disorder_group
    Si Si1 0.27017(3) 0.16579(6) 0.40241(2) 0.02506(11) Uani d 1 . .
    N N1 0.47332(10) 0.2487(2) 0.38731(7) 0.0226(3) Uani d 1 . .
    H H1 0.4648(13) 0.358(3) 0.3882(9) 0.026(5) Uiso d 1 . .
    C C1 0.22693(15) -0.0080(3) 0.33465(11) 0.0397(5) Uani d 1 . .
    H H1A 0.2388 0.0327 0.2889 0.060 Uiso calc 1 . .
    H H1B 0.1568 -0.0282 0.3317 0.060 Uiso calc 1 . .
    H H1C 0.2624 -0.1202 0.3477 0.060 Uiso calc 1 . .
    C C2 0.22659(14) 0.3967(3) 0.37105(10) 0.0332(4) Uani d 1 . .
    H H2A 0.2580 0.4872 0.4055 0.040 Uiso calc 1 . .
    H H2B 0.2463 0.4217 0.3255 0.040 Uiso calc 1 . .
    C C3 0.11714(13) 0.4124(2) 0.36237(9) 0.0287(4) Uani d 1 . .
    C C4 0.05486(15) 0.3325(2) 0.30609(11) 0.0365(4) Uani d 1 . .
    H H4 0.0816 0.2690 0.2716 0.044 Uiso calc 1 . .
    C C5 -0.04527(17) 0.3443(3) 0.29963(13) 0.0494(6) Uani d 1 . .
    H H5 -0.0867 0.2876 0.2612 0.059 Uiso calc 1 . .
    C C6 -0.08555(16) 0.4373(3) 0.34831(14) 0.0533(6) Uani d 1 . .
    H H6 -0.1546 0.4453 0.3435 0.064 Uiso calc 1 . .
    C C7 -0.02525(17) 0.5190(3) 0.40435(12) 0.0499(6) Uani d 1 . .
    H H7 -0.0528 0.5845 0.4379 0.060 Uiso calc 1 . .
    C C8 0.07535(15) 0.5058(3) 0.41163(10) 0.0376(4) Uani d 1 . .
    H H8 0.1163 0.5609 0.4507 0.045 Uiso calc 1 . .
    C C9 0.22505(12) 0.1129(2) 0.48553(9) 0.0274(4) Uani d 1 . .
    C C10 0.15034(14) -0.0107(3) 0.48712(11) 0.0375(4) Uani d 1 . .
    H H10 0.1224 -0.0726 0.4452 0.045 Uiso calc 1 . .
    C C11 0.11604(16) -0.0451(3) 0.54855(12) 0.0463(5) Uani d 1 . .
    H H11 0.0652 -0.1301 0.5482 0.056 Uiso calc 1 . .
    C C12 0.15485(16) 0.0426(3) 0.60973(11) 0.0466(5) Uani d 1 . .
    H H12 0.1311 0.0186 0.6517 0.056 Uiso calc 1 . .
    C C13 0.22922(17) 0.1669(3) 0.60999(11) 0.0423(5) Uani d 1 . .
    H H13 0.2564 0.2284 0.6521 0.051 Uiso calc 1 . .
    C C14 0.26369(15) 0.2009(3) 0.54857(10) 0.0339(4) Uani d 1 . .
    H H14 0.3147 0.2859 0.5493 0.041 Uiso calc 1 . .
    C C15 0.40836(12) 0.1599(2) 0.43050(9) 0.0250(3) Uani d 1 . .
    H H15A 0.4242 0.2126 0.4783 0.030 Uiso calc 1 . .
    H H15B 0.4278 0.0322 0.4352 0.030 Uiso calc 1 . .
    C C16 0.57838(13) 0.2155(3) 0.41985(9) 0.0296(4) Uani d 1 . .
    H H16A 0.5913 0.0849 0.4209 0.036 Uiso calc 1 . .
    H H16B 0.5911 0.2596 0.4690 0.036 Uiso calc 1 . .
    C C17 0.64701(14) 0.3085(3) 0.37913(10) 0.0351(4) Uani d 1 . .
    H H17A 0.7155 0.2796 0.4007 0.042 Uiso calc 1 . .
    H H17B 0.6385 0.4399 0.3818 0.042 Uiso calc 1 . .
    C C18 0.62716(14) 0.2504(3) 0.30259(10) 0.0369(4) Uani d 1 . .
    H H18A 0.6428 0.1216 0.2994 0.044 Uiso calc 1 . .
    H H18B 0.6695 0.3190 0.2764 0.044 Uiso calc 1 . .
    C C19 0.52035(14) 0.2826(3) 0.26998(9) 0.0319(4) Uani d 1 . .
    H H19A 0.5070 0.4130 0.2682 0.038 Uiso calc 1 . .
    H H19B 0.5071 0.2364 0.2211 0.038 Uiso calc 1 . .
    C C20 0.45269(13) 0.1907(2) 0.31190(9) 0.0276(4) Uani d 1 . .
    H H20A 0.3840 0.2195 0.2908 0.033 Uiso calc 1 . .
    H H20B 0.4611 0.0592 0.3094 0.033 Uiso calc 1 . .
    Br Br1 0.45737(2) 0.67990(2) 0.38635(2) 0.03319(7) Uani d 1 . .
loop_
    _atom_site_aniso_label
    _atom_site_aniso_U_11
    _atom_site_aniso_U_22
    _atom_site_aniso_U_33
    _atom_site_aniso_U_12
    _atom_site_aniso_U_13
    _atom_site_aniso_U_23
    Si1 0.0243(2) 0.0241(2) 0.0264(2) 0.00079(18) 0.00388(18) -0.00076(18)
    N1 0.0252(8) 0.0172(6) 0.0254(7) 0.0034(5) 0.0050(6) -0.0016(5)
    C1 0.0374(11) 0.0395(11) 0.0399(10) -0.0018(9) 0.0013(8) -0.0105(9)
    C2 0.0316(10) 0.0306(9) 0.0383(10) 0.0021(8) 0.0090(8) 0.0082(8)
    C3 0.0312(10) 0.0260(8) 0.0294(9) 0.0031(7) 0.0072(7) 0.0102(7)
    C4 0.0406(11) 0.0298(10) 0.0364(10) 0.0061(8) -0.0001(8) 0.0057(8)
    C5 0.0436(13) 0.0386(12) 0.0582(14) -0.0035(9) -0.0100(11) 0.0160(10)
    C6 0.0292(11) 0.0587(14) 0.0730(16) 0.0058(10) 0.0125(11) 0.0356(13)
    C7 0.0494(13) 0.0592(14) 0.0475(12) 0.0228(11) 0.0256(11) 0.0215(11)
    C8 0.0427(11) 0.0385(10) 0.0316(9) 0.0089(9) 0.0068(8) 0.0074(8)
    C9 0.0250(9) 0.0249(8) 0.0323(9) 0.0042(7) 0.0058(7) 0.0044(7)
    C10 0.0333(10) 0.0359(10) 0.0420(10) -0.0051(8) 0.0037(8) 0.0071(8)
    C11 0.0355(11) 0.0475(12) 0.0578(14) -0.0038(9) 0.0137(10) 0.0193(10)
    C12 0.0447(12) 0.0572(13) 0.0427(12) 0.0113(10) 0.0200(10) 0.0164(10)
    C13 0.0456(12) 0.0479(13) 0.0355(10) 0.0088(9) 0.0130(9) -0.0018(9)
    C14 0.0339(10) 0.0333(10) 0.0361(10) 0.0014(8) 0.0110(8) -0.0032(8)
    C15 0.0254(9) 0.0248(8) 0.0251(8) 0.0012(6) 0.0052(6) 0.0018(6)
    C16 0.0243(9) 0.0356(9) 0.0280(9) 0.0052(7) 0.0028(7) -0.0006(7)
    C17 0.0246(9) 0.0437(11) 0.0375(10) 0.0002(8) 0.0075(8) -0.0023(8)
    C18 0.0331(11) 0.0444(11) 0.0362(10) 0.0042(9) 0.0144(8) -0.0007(9)
    C19 0.0365(10) 0.0340(9) 0.0264(8) 0.0038(8) 0.0091(7) 0.0000(7)
    C20 0.0302(9) 0.0286(9) 0.0234(8) 0.0022(7) 0.0035(7) -0.0030(7)
    Br1 0.04173(13) 0.02011(10) 0.03668(11) 0.00323(7) 0.00476(8) -0.00210(7)
_geom_special_details
;
All e.s.d.'s (except the e.s.d. in the dihedral angle between two l.s. planes)
are estimated using the full covariance matrix. The cell e.s.d.'s are taken
into account individually in the estimation of e.s.d.'s in distances, angles
and torsion angles; correlations between e.s.d.'s in cell parameters are only
used when they are defined by crystal symmetry. An approximate (isotropic)
treatment of cell e.s.d.'s is used for estimating e.s.d.'s involving l.s.
planes.
;
loop_
    _geom_bond_atom_site_label_1
    _geom_bond_atom_site_label_2
    _geom_bond_site_symmetry_2
    _geom_bond_distance
    _geom_bond_publ_flag
    Si1 C1 . 1.8614(19) ?
    Si1 C2 . 1.8883(19) ?
    Si1 C9 . 1.8766(18) ?
    Si1 C15 . 1.8991(18) ?
    N1 H1 . 0.82(2) ?
    N1 C15 . 1.498(2) ?
    N1 C16 . 1.500(2) ?
    N1 C20 . 1.497(2) ?
    C1 H1A . 0.9800 ?
    C1 H1B . 0.9800 ?
    C1 H1C . 0.9800 ?
    C2 H2A . 0.9900 ?
    C2 H2B . 0.9900 ?
    C2 C3 . 1.506(3) ?
    C3 C4 . 1.391(3) ?
    C3 C8 . 1.394(3) ?
    C4 H4 . 0.9500 ?
    C4 C5 . 1.379(3) ?
    C5 H5 . 0.9500 ?
    C5 C6 . 1.373(4) ?
    C6 H6 . 0.9500 ?
    C6 C7 . 1.382(4) ?
    C7 H7 . 0.9500 ?
    C7 C8 . 1.385(3) ?
    C8 H8 . 0.9500 ?
    C9 C10 . 1.395(3) ?
    C9 C14 . 1.400(3) ?
    C10 H10 . 0.9500 ?
    C10 C11 . 1.387(3) ?
    C11 H11 . 0.9500 ?
    C11 C12 . 1.371(3) ?
    C12 H12 . 0.9500 ?
    C12 C13 . 1.389(3) ?
    C13 H13 . 0.9500 ?
    C13 C14 . 1.387(3) ?
    C14 H14 . 0.9500 ?
    C15 H15A . 0.9900 ?
    C15 H15B . 0.9900 ?
    C16 H16A . 0.9900 ?
    C16 H16B . 0.9900 ?
    C16 C17 . 1.518(3) ?
    C17 H17A . 0.9900 ?
    C17 H17B . 0.9900 ?
    C17 C18 . 1.518(3) ?
    C18 H18A . 0.9900 ?
    C18 H18B . 0.9900 ?
    C18 C19 . 1.521(3) ?
    C19 H19A . 0.9900 ?
    C19 H19B . 0.9900 ?
    C19 C20 . 1.519(3) ?
    C20 H20A . 0.9900 ?
    C20 H20B . 0.9900 ?
loop_
    _geom_angle_atom_site_label_1
    _geom_angle_atom_site_label_2
    _geom_angle_atom_site_label_3
    _geom_angle_site_symmetry_1
    _geom_angle_site_symmetry_3
    _geom_angle
    _geom_angle_publ_flag
    C1 Si1 C2 . . 111.59(9) ?
    C1 Si1 C9 . . 109.93(9) ?
    C1 Si1 C15 . . 111.14(8) ?
    C2 Si1 C15 . . 111.09(8) ?
    C9 Si1 C2 . . 109.14(8) ?
    C9 Si1 C15 . . 103.64(8) ?
    C15 N1 H1 . . 108.7(13) ?
    C15 N1 C16 . . 109.70(13) ?
    C16 N1 H1 . . 106.7(13) ?
    C20 N1 H1 . . 107.8(12) ?
    C20 N1 C15 . . 113.03(13) ?
    C20 N1 C16 . . 110.67(13) ?
    Si1 C1 H1A . . 109.5 ?
    Si1 C1 H1B . . 109.5 ?
    Si1 C1 H1C . . 109.5 ?
    H1A C1 H1B . . 109.5 ?
    H1A C1 H1C . . 109.5 ?
    H1B C1 H1C . . 109.5 ?
    Si1 C2 H2A . . 109.4 ?
    Si1 C2 H2B . . 109.4 ?
    H2A C2 H2B . . 108.0 ?
    C3 C2 Si1 . . 111.32(12) ?
    C3 C2 H2A . . 109.4 ?
    C3 C2 H2B . . 109.4 ?
    C4 C3 C2 . . 121.46(17) ?
    C4 C3 C8 . . 118.03(18) ?
    C8 C3 C2 . . 120.50(17) ?
    C3 C4 H4 . . 119.5 ?
    C5 C4 C3 . . 120.9(2) ?
    C5 C4 H4 . . 119.5 ?
    C4 C5 H5 . . 119.7 ?
    C6 C5 C4 . . 120.5(2) ?
    C6 C5 H5 . . 119.7 ?
    C5 C6 H6 . . 120.2 ?
    C5 C6 C7 . . 119.7(2) ?
    C7 C6 H6 . . 120.2 ?
    C6 C7 H7 . . 120.0 ?
    C6 C7 C8 . . 120.1(2) ?
    C8 C7 H7 . . 120.0 ?
    C3 C8 H8 . . 119.6 ?
    C7 C8 C3 . . 120.8(2) ?
    C7 C8 H8 . . 119.6 ?
    C10 C9 Si1 . . 122.04(14) ?
    C10 C9 C14 . . 117.13(17) ?
    C14 C9 Si1 . . 120.80(14) ?
    C9 C10 H10 . . 119.3 ?
    C11 C10 C9 . . 121.40(19) ?
    C11 C10 H10 . . 119.3 ?
    C10 C11 H11 . . 119.7 ?
    C12 C11 C10 . . 120.6(2) ?
    C12 C11 H11 . . 119.7 ?
    C11 C12 H12 . . 120.2 ?
    C11 C12 C13 . . 119.55(19) ?
    C13 C12 H12 . . 120.2 ?
    C12 C13 H13 . . 120.1 ?
    C14 C13 C12 . . 119.9(2) ?
    C14 C13 H13 . . 120.1 ?
    C9 C14 H14 . . 119.3 ?
    C13 C14 C9 . . 121.48(19) ?
    C13 C14 H14 . . 119.3 ?
    Si1 C15 H15A . . 107.0 ?
    Si1 C15 H15B . . 107.0 ?
    N1 C15 Si1 . . 121.12(11) ?
    N1 C15 H15A . . 107.0 ?
    N1 C15 H15B . . 107.0 ?
    H15A C15 H15B . . 106.8 ?
    N1 C16 H16A . . 109.3 ?
    N1 C16 H16B . . 109.3 ?
    N1 C16 C17 . . 111.52(14) ?
    H16A C16 H16B . . 108.0 ?
    C17 C16 H16A . . 109.3 ?
    C17 C16 H16B . . 109.3 ?
    C16 C17 H17A . . 109.4 ?
    C16 C17 H17B . . 109.4 ?
    C16 C17 C18 . . 111.09(16) ?
    H17A C17 H17B . . 108.0 ?
    C18 C17 H17A . . 109.4 ?
    C18 C17 H17B . . 109.4 ?
    C17 C18 H18A . . 109.7 ?
    C17 C18 H18B . . 109.7 ?
    C17 C18 C19 . . 110.05(15) ?
    H18A C18 H18B . . 108.2 ?
    C19 C18 H18A . . 109.7 ?
    C19 C18 H18B . . 109.7 ?
    C18 C19 H19A . . 109.4 ?
    C18 C19 H19B . . 109.4 ?
    H19A C19 H19B . . 108.0 ?
    C20 C19 C18 . . 111.38(15) ?
    C20 C19 H19A . . 109.4 ?
    C20 C19 H19B . . 109.4 ?
    N1 C20 C19 . . 111.48(14) ?
    N1 C20 H20A . . 109.3 ?
    N1 C20 H20B . . 109.3 ?
    C19 C20 H20A . . 109.3 ?
    C19 C20 H20B . . 109.3 ?
    H20A C20 H20B . . 108.0 ?
loop_
    _geom_torsion_atom_site_label_1
    _geom_torsion_atom_site_label_2
    _geom_torsion_atom_site_label_3
    _geom_torsion_atom_site_label_4
    _geom_torsion_site_symmetry_1
    _geom_torsion_site_symmetry_2
    _geom_torsion_site_symmetry_3
    _geom_torsion_site_symmetry_4
    _geom_torsion
    _geom_torsion_publ_flag
    Si1 C2 C3 C4 . . . . -74.37(19) ?
    Si1 C2 C3 C8 . . . . 104.58(17) ?
    Si1 C9 C10 C11 . . . . -178.33(15) ?
    Si1 C9 C14 C13 . . . . 178.18(15) ?
    N1 C16 C17 C18 . . . . -56.7(2) ?
    C1 Si1 C2 C3 . . . . 66.61(15) ?
    C1 Si1 C9 C10 . . . . -15.24(18) ?
    C1 Si1 C9 C14 . . . . 166.66(15) ?
    C1 Si1 C15 N1 . . . . 81.20(15) ?
    C2 Si1 C9 C10 . . . . 107.45(16) ?
    C2 Si1 C9 C14 . . . . -70.65(16) ?
    C2 Si1 C15 N1 . . . . -43.69(15) ?
    C2 C3 C4 C5 . . . . 178.46(17) ?
    C2 C3 C8 C7 . . . . -179.31(17) ?
    C3 C4 C5 C6 . . . . 0.8(3) ?
    C4 C3 C8 C7 . . . . -0.3(3) ?
    C4 C5 C6 C7 . . . . -0.3(3) ?
    C5 C6 C7 C8 . . . . -0.6(3) ?
    C6 C7 C8 C3 . . . . 0.9(3) ?
    C8 C3 C4 C5 . . . . -0.5(3) ?
    C9 Si1 C2 C3 . . . . -55.09(15) ?
    C9 Si1 C15 N1 . . . . -160.77(12) ?
    C9 C10 C11 C12 . . . . 0.2(3) ?
    C10 C9 C14 C13 . . . . 0.0(3) ?
    C10 C11 C12 C13 . . . . 0.0(3) ?
    C11 C12 C13 C14 . . . . -0.1(3) ?
    C12 C13 C14 C9 . . . . 0.2(3) ?
    C14 C9 C10 C11 . . . . -0.2(3) ?
    C15 Si1 C2 C3 . . . . -168.75(12) ?
    C15 Si1 C9 C10 . . . . -134.11(15) ?
    C15 Si1 C9 C14 . . . . 47.79(16) ?
    C15 N1 C16 C17 . . . . -178.06(14) ?
    C15 N1 C20 C19 . . . . -179.63(14) ?
    C16 N1 C15 Si1 . . . . -177.28(11) ?
    C16 N1 C20 C19 . . . . -56.13(18) ?
    C16 C17 C18 C19 . . . . 55.3(2) ?
    C17 C18 C19 C20 . . . . -55.1(2) ?
    C18 C19 C20 N1 . . . . 56.0(2) ?
    C20 N1 C15 Si1 . . . . -53.24(17) ?
    C20 N1 C16 C17 . . . . 56.54(19) ?
loop_
    _geom_hbond_atom_site_label_D
    _geom_hbond_atom_site_label_H
    _geom_hbond_atom_site_label_A
    _geom_hbond_site_symmetry_A
    _geom_hbond_distance_DH
    _geom_hbond_distance_HA
    _geom_hbond_distance_DA
    _geom_hbond_angle_DHA
    N1 H1 Br1 . 0.82(2) 2.41(2) 3.2242(15) 173.4(17)
_shelx_hkl_file
;
   1   0   0   -2.50    0.10
  -1   0   0   -0.50    0.20
   2   0   0 1869.61   70.29
  -2   0   0 1878.81   70.19
  -2   0   0 1675.23   70.19
   2   0   0 1764.82   70.29
  -3   0   0   -0.70    0.50
   3   0   0   -0.90    0.20
  -3   0   0   -0.90    0.40
   3   0   0   -1.40    0.40
   3   0   0   -2.00    0.90
   4   0   0 1591.64   59.69
  -4   0   0 1573.74   59.59
   4   0   0 1557.14   60.09
  -4   0   0 1376.86   59.79
  -5   0   0   -1.60    0.90
   5   0   0    0.00    0.80
   5   0   0   -2.10    1.60
  -5   0   0    0.50    0.70
   6   0   0 1271.77   50.99
   6   0   0 1370.86   50.39
  -6   0   0 1143.79   50.49
  -6   0   0 1319.57   50.19
   7   0   0   -0.70    2.40
   7   0   0    0.80    1.30
  -7   0   0    0.00    1.30
  -7   0   0    0.40    0.90
   8   0   0    7.90    1.80
  -8   0   0    4.80    1.30
  -8   0   0    4.30    1.90
   8   0   0    6.80    3.00
  -9   0   0    1.50    1.30
   9   0   0   -3.90    3.10
   9   0   0    1.90    1.80
  -9   0   0   -0.50    2.00
  10   0   0 1100.69   46.70
 -10   0   0 1181.98   45.30
 -10   0   0 1101.49   46.00
  10   0   0 1153.58   45.50
 -11   0   0   -0.80    2.60
  11   0   0    5.40    4.30
 -11   0   0    2.80    1.80
 -12   0   0  292.47   12.60
 -12   0   0  268.27   13.70
  12   0   0  298.07   15.30
 -13   0   0    3.00    3.10
  13   0   0   -2.80    4.90
 -14   0   0   40.00    5.00
  14   0   0   25.20    7.00
 -15   0   0   -3.00    4.10
  15   0   0   -4.00    6.00
  16   0   0  153.78   12.00
 -16   0   0  145.09   10.20
  17   0   0    7.60    7.20
 -17   0   0    5.40    4.80
 -18   0   0    6.20    4.60
  18   0   0    5.60    8.20
   0  -1   0   -0.50    0.50
   0  -1   0   -1.50    0.40
   0  -1   0   -1.20    0.30
   0   1   0   -1.30    0.40
  -1  -1   0   24.40    1.20
   1  -1   0   26.10    1.50
  -1  -1   0   27.60    1.50
  -1  -1   0   24.00    1.50
   1  -1   0   24.40    1.40
   1  -1   0   25.80    1.70
  -1   1   0   24.60    1.50
   1   1   0   28.00    1.50
   2  -1   0 1216.58   47.00
  -2  -1   0 1203.98   46.90
   2  -1   0 1261.67   47.10
  -2  -1   0 1131.29   46.90
  -2  -1   0 1131.59   46.70
  -2   1   0 1191.98   46.80
  -2   1   0 1224.58   46.70
   2   1   0 1194.48   46.80
  -3  -1   0  265.07   10.80
   3  -1   0  283.87   11.40
  -3  -1   0  288.47   11.20
  -3  -1   0  270.57   11.20
   3  -1   0  267.27   11.50
  -3   1   0  264.37   10.80
  -3   1   0  271.17   11.10
   3   1   0  271.57   11.10
  -4  -1   0  563.14   22.00
   4  -1   0  512.25   22.30
   4  -1   0  563.04   22.10
  -4  -1   0  543.75   21.90
  -4  -1   0  540.35   21.50
   4   1   0  552.94   22.10
  -4   1   0  553.44   21.90
  -4   1   0  546.55   21.50
   5  -1   0  260.17   10.70
   5  -1   0  245.18   11.00
  -5  -1   0  243.18   10.40
  -5  -1   0  245.68   10.70
  -5   1   0  238.48   10.40
   5   1   0  246.88   10.80
  -5   1   0  245.18   10.00
   5   1   0  252.57   10.00
  -6  -1   0  267.77   11.90
   6  -1   0  273.57   11.80
   6  -1   0  270.47   12.40
  -6  -1   0  266.57   11.50
  -6   1   0  260.97   11.50
  -6   1   0  270.07   11.00
   6   1   0  275.77   12.10
   6   1   0  290.77   11.10
  -7  -1   0  271.77   12.60
   7  -1   0  295.77   12.50
  -7  -1   0  268.47   12.00
   7  -1   0  269.27   13.20
  -7   1   0  301.07   12.30
   7   1   0  301.67   11.70
   7   1   0  284.07   12.90
  -7   1   0  277.57   11.60
  -8  -1   0  576.44   25.90
  -8  -1   0  633.74   25.30
   8  -1   0  568.24   26.40
   8  -1   0  670.93   25.80
   8   1   0  659.63   25.00
  -8   1   0  652.13   24.90
  -8   1   0  611.54   25.40
   8   1   0  594.24   26.10
  -9  -1   0   78.29    5.70
  -9  -1   0   81.79    4.60
   9  -1   0   76.09    5.20
   9  -1   0   69.99    6.00
   9   1   0   88.89    4.40
  -9   1   0   68.49    4.90
   9   1   0   78.29    6.00
  -9   1   0   80.79    4.10
 -10  -1   0   21.80    3.50
 -10  -1   0   21.70    2.50
  10  -1   0   16.60    4.50
  10  -1   0   25.30    3.40
 -10   1   0   17.80    2.90
  10   1   0   21.10    4.30
 -10   1   0   25.60    2.20
  11  -1   0   82.89    7.50
  11  -1   0  100.69    6.40
 -11  -1   0   97.79    5.50
 -11  -1   0   87.49    6.50
 -11   1   0   94.59    5.10
  11   1   0   83.59    7.10
 -11   1   0   98.49    6.20
 -12  -1   0   -5.40    2.90
 -12  -1   0   -0.40    2.00
  12  -1   0   -2.90    4.80
 -12   1   0    1.20    2.40
  12   1   0   -5.10    4.50
 -13  -1   0   34.90    3.70
  13  -1   0   35.20    6.80
 -13  -1   0   29.00    4.80
 -13   1   0   34.00    4.30
  13   1   0   42.10    6.40
  14  -1   0  128.89   10.20
 -14  -1   0   96.59    7.80
 -14   1   0  106.09    7.10
  14   1   0  102.49    9.10
 -15  -1   0    3.40    4.20
  15  -1   0    1.70    6.50
  15   1   0    0.10    5.90
 -15   1   0    2.90    3.50
  16  -1   0   -5.60    6.30
 -16  -1   0   -1.20    4.90
 -16   1   0   -1.60    3.60
  16   1   0    5.70    6.60
  17  -1   0   -2.20    7.00
 -17  -1   0    4.00    4.80
  17   1   0    8.10    7.20
 -17   1   0    0.80    4.40
  18  -1   0   11.00    8.40
 -18  -1   0   24.40    6.70
  18   1   0   25.00    8.90
 -18   1   0   15.60    5.50
   0  -2   0 2389.86   91.39
   0  -2   0 2294.37   90.99
   0  -2   0 2315.37   91.19
   0   2   0 2337.87   91.29
   1  -2   0 1718.23   66.19
  -1  -2   0 1670.33   65.89
  -1  -2   0 1684.63   65.99
  -1  -2   0 1723.03   65.89
   1  -2   0 1672.03   65.79
   1  -2   0 1616.24   65.79
  -1   2   0 1634.14   65.89
   1   2   0 1730.93   65.99
   2  -2   0 1352.26   53.79
   2  -2   0 1309.17   53.19
   2  -2   0 1365.26   53.49
  -2  -2   0 1410.76   53.39
  -2  -2   0 1360.46   53.49
  -2   2   0 1327.17   53.39
   2   2   0 1391.56   53.59
   3  -2   0  107.39    5.40
   3  -2   0  106.79    5.30
  -3  -2   0  105.79    5.10
  -3  -2   0  104.99    4.70
  -3   2   0  103.29    4.90
   3   2   0  104.99    4.70
  -3   2   0  107.19    4.60
  -4  -2   0 1190.48   48.00
  -4  -2   0 1222.98   47.40
   4  -2   0 1212.28   48.30
   4  -2   0 1194.48   48.20
  -4  -2   0 1217.98   48.00
  -4   2   0 1213.68   47.40
  -4   2   0 1205.38   47.80
   4   2   0 1228.88   47.70
  -5  -2   0 2033.80   79.59
  -5  -2   0 2007.30   79.69
   5  -2   0 2075.79   79.89
   5  -2   0 2027.60   79.99
  -5  -2   0 2064.59   78.89
  -5   2   0 1986.30   78.89
  -5   2   0 2007.50   79.39
   5   2   0 1988.20   79.39
  -6  -2   0   24.70    2.40
  -6  -2   0   26.30    2.70
  -6  -2   0   25.60    1.70
   6  -2   0   25.10    2.80
   6  -2   0   24.80    3.00
   6   2   0   29.70    2.80
  -6   2   0   24.70    2.30
  -6   2   0   24.70    1.70
  -7  -2   0  338.47   13.90
   7  -2   0  304.87   14.60
   7  -2   0  335.87   14.40
  -7  -2   0  313.57   14.30
   7   2   0  320.17   14.20
  -7   2   0  312.57   13.70
  -7   2   0  328.27   13.00
  -8  -2   0   51.39    3.80
   8  -2   0   57.59    4.40
  -8  -2   0   59.39    4.60
   8  -2   0   57.49    5.20
   8   2   0   64.29    3.20
  -8   2   0   65.69    4.20
  -8   2   0   59.59    3.10
   8   2   0   53.09    4.60
  -9  -2   0  299.17   13.00
   9  -2   0  297.37   13.70
  -9  -2   0  286.67   13.80
   9  -2   0  276.87   14.30
   9   2   0  292.57   13.90
  -9   2   0  292.07   12.80
  -9   2   0  297.97   12.10
  10  -2   0  226.78   11.20
 -10  -2   0  224.98   10.50
 -10  -2   0  214.58   11.60
  10  -2   0  215.68   12.30
  10   2   0  211.08   11.40
 -10   2   0  220.68   10.30
 -10   2   0  238.88    9.60
 -11  -2   0    5.00    3.30
 -11  -2   0    4.80    2.20
  11  -2   0    3.50    3.20
  11  -2   0    0.70    4.80
  11   2   0    6.70    4.10
 -11   2   0    9.00    2.70
 -12  -2   0  147.09    7.90
  12  -2   0  149.88    9.00
 -12  -2   0  140.09    9.60
  12  -2   0  121.29    9.60
  12   2   0  143.09    9.80
 -12   2   0  153.68    8.00
 -13  -2   0    4.80    4.10
 -13  -2   0    5.00    2.80
  13  -2   0   11.80    5.80
  13   2   0    6.70    5.20
 -13   2   0    6.30    3.20
  14  -2   0   52.39    7.90
 -14  -2   0   54.59    6.70
 -14  -2   0   58.59    4.90
 -14   2   0   50.59    4.90
  14   2   0   57.39    7.60
 -15  -2   0   -1.20    5.00
  15  -2   0   -1.10    6.50
  15   2   0    2.80    5.50
 -15   2   0    3.80    3.30
  16  -2   0    2.10    7.10
 -16  -2   0    3.60    5.10
 -16   2   0    8.90    4.10
  16   2   0   16.30    6.80
 -17  -2   0   68.09    8.80
  17  -2   0   84.59   10.70
  17   2   0   77.79    9.90
 -17   2   0   74.49    6.90
   0  -3   0   -1.00    0.80
   0  -3   0   -0.60    1.00
   0  -3   0   -0.90    1.10
   0   3   0   -1.50    1.00
  -1  -3   0  596.64   23.50
   1  -3   0  587.44   24.10
  -1  -3   0  591.34   24.20
   1  -3   0  610.14   24.50
   1  -3   0  628.84   23.90
  -1  -3   0  588.24   24.30
   1   3   0  595.44   24.30
  -1   3   0  577.44   24.20
  -2  -3   0  120.59    6.10
   2  -3   0  127.59    6.40
  -2  -3   0  122.99    5.90
   2  -3   0  126.79    6.00
   2  -3   0  132.89    5.90
  -2   3   0  121.59    6.00
   2   3   0  129.69    6.20
  -3  -3   0 1442.26   56.09
   3  -3   0 1383.16   56.39
  -3  -3   0 1409.16   55.79
   3  -3   0 1394.46   55.99
   3   3   0 1463.85   55.39
  -3   3   0 1377.26   55.79
   3   3   0 1429.46   56.19
  -4  -3   0  272.37   11.50
   4  -3   0  266.67   12.20
   4  -3   0  254.07   12.30
  -4  -3   0  269.27   12.10
  -4   3   0  289.47   11.80
  -4   3   0  272.57   11.30
   4   3   0  288.47   11.30
   4   3   0  282.37   12.20
   5  -3   0   53.29    4.20
  -5  -3   0   53.59    3.00
  -5  -3   0   60.09    4.00
   5  -3   0   56.89    4.20
   5   3   0   52.49    3.50
  -5   3   0   49.80    2.90
  -5   3   0   59.29    3.40
   6  -3   0   11.70    3.00
  -6  -3   0    7.70    1.90
  -6  -3   0   13.80    1.40
   6  -3   0   12.40    2.80
  -6  -3   0   13.20    2.40
  -6   3   0   16.60    2.10
  -6   3   0   13.00    1.30
   6   3   0   10.20    2.20
   7  -3   0   24.10    3.30
  -7  -3   0   22.00    1.70
  -7  -3   0   22.10    2.70
   7  -3   0   22.60    3.70
  -7  -3   0   14.30    2.90
  -7   3   0   17.00    2.20
   7   3   0   22.70    2.90
  -7   3   0   22.10    1.60
  -8  -3   0   25.40    3.50
   8  -3   0   15.60    3.30
  -8  -3   0   26.50    2.90
  -8  -3   0   18.70    1.60
   8  -3   0   17.60    3.80
   8   3   0   15.80    3.10
  -8   3   0   18.50    2.60
  -8   3   0   20.20    1.60
   9  -3   0  462.15   20.20
  -9  -3   0  429.06   20.20
  -9  -3   0  450.75   19.30
   9  -3   0  421.06   20.40
  -9   3   0  449.76   18.10
  -9   3   0  457.75   19.10
   9   3   0  471.95   19.70
 -10  -3   0    9.20    3.60
  10  -3   0   27.40    5.30
 -10  -3   0   19.60    3.10
  10  -3   0   25.10    4.20
 -10   3   0   20.30    3.00
  10   3   0   23.80    4.40
  11  -3   0   35.50    4.70
 -11  -3   0   29.30    3.70
  11  -3   0   25.70    5.60
 -11  -3   0   30.60    5.20
  11   3   0   35.20    4.80
 -11   3   0   24.50    3.40
  12  -3   0   -0.20    3.10
  12  -3   0    9.50    5.40
 -12  -3   0    8.80    3.00
 -12  -3   0   15.80    4.90
 -12   3   0    8.60    2.90
  12   3   0   -2.20    4.60
 -13  -3   0  262.37   15.50
 -13  -3   0  305.17   14.00
  13  -3   0  302.37   16.40
  13  -3   0  298.67   15.00
  13   3   0  298.77   15.30
 -13   3   0  275.97   13.50
  14  -3   0    6.60    6.30
 -14  -3   0   -1.40    4.70
 -14  -3   0   12.20    3.80
 -14   3   0    7.30    3.50
  15  -3   0    0.10    6.50
 -15  -3   0    1.80    3.40
 -15  -3   0    0.50    5.70
 -15   3   0   -2.30    3.40
  16  -3   0    3.50    6.90
 -16  -3   0   -4.20    5.90
 -16   3   0    1.10    3.80
  17  -3   0   37.10    9.10
 -17  -3   0   11.00    7.40
 -17   3   0   36.10    5.10
   0  -4   0   13.00    2.20
   0  -4   0   17.90    1.50
   0  -4   0    8.40    2.00
   0   4   0   15.10    2.10
   1  -4   0 1144.09   47.20
   1  -4   0 1226.18   48.20
   1  -4   0 1191.48   47.70
  -1  -4   0 1229.78   47.90
  -1  -4   0 1207.48   48.00
  -1  -4   0 1212.58   46.90
   1   4   0 1205.68   48.00
  -1   4   0 1168.28   47.80
  -2  -4   0  129.89    6.90
   2  -4   0  129.59    6.40
   2  -4   0  130.69    7.10
   2  -4   0  130.29    6.30
  -2  -4   0  136.09    6.70
   2   4   0  127.59    6.80
  -2   4   0  140.89    6.70
  -3  -4   0  165.38    7.80
   3  -4   0  162.68    8.50
   3  -4   0  169.28    8.00
  -3  -4   0  166.78    8.20
   3   4   0  167.18    8.30
  -3   4   0  165.98    7.90
   4  -4   0  117.29    7.00
  -4  -4   0  115.99    5.70
  -4  -4   0  107.59    6.40
   4  -4   0  116.99    6.40
  -4   4   0  110.79    5.80
   4   4   0  102.59    6.10
  -4   4   0  117.39    5.50
   5  -4   0 1588.74   63.19
   5  -4   0 1562.64   62.69
  -5  -4   0 1600.64   61.99
  -5  -4   0 1512.75   62.59
  -5   4   0 1558.64   61.69
   5   4   0 1624.94   61.59
  -5   4   0 1547.25   62.19
   5   4   0 1563.14   62.79
   6  -4   0  133.89    7.90
   6  -4   0  116.69    7.50
  -6  -4   0  132.19    6.20
  -6  -4   0  116.49    7.00
  -6   4   0  133.29    6.00
  -6   4   0  134.19    6.80
   6   4   0  142.79    6.40
   6   4   0  136.79    7.40
   7  -4   0  205.98   11.00
  -7  -4   0  205.38   10.30
   7  -4   0  212.38   11.30
  -7  -4   0  222.38    9.40
  -7   4   0  222.98    9.10
   7   4   0  227.48    9.90
  -7   4   0  208.58    9.90
   7   4   0  199.38   10.90
   8  -4   0   13.40    3.70
   8  -4   0   11.00    4.00
  -8  -4   0   12.50    3.00
  -8   4   0   16.50    1.60
  -8   4   0   16.60    2.50
  -9  -4   0  665.93   27.30
   9  -4   0  651.03   28.30
   9  -4   0  608.84   27.90
  -9   4   0  652.13   26.70
  10  -4   0   10.90    4.80
  10  -4   0   11.20    4.00
 -10  -4   0    9.90    2.90
 -10   4   0    7.50    2.70
 -11  -4   0   39.90    4.60
  11  -4   0   45.20    5.60
 -11  -4   0   44.90    6.00
  11  -4   0   34.50    6.10
 -11   4   0   41.20    4.20
 -12  -4   0   19.70    5.70
  12  -4   0   15.70    5.80
  12  -4   0    7.60    4.40
 -12  -4   0   13.30    3.70
 -12   4   0    8.00    3.20
 -13  -4   0   10.50    3.70
  13  -4   0   16.10    4.90
  13  -4   0   11.10    6.10
 -13  -4   0   14.80    5.70
 -13   4   0    9.50    3.50
 -14  -4   0    0.80    3.50
  14  -4   0    7.10    6.40
 -14  -4   0    4.60    5.80
 -14   4   0    2.10    3.00
 -15  -4   0   34.10    8.20
 -15  -4   0   56.39    5.70
  15  -4   0   44.80    8.50
 -15   4   0   40.40    4.70
 -16  -4   0    0.40    6.70
 -16  -4   0    0.00    3.80
  16  -4   0    9.50    7.60
 -16   4   0   -1.90    3.60
   0  -5   0    0.20    1.90
   0  -5   0    1.20    2.00
   0  -5   0   -1.20    1.20
   0   5   0   -0.10    1.80
   1  -5   0  388.36   15.90
  -1  -5   0  408.96   17.00
   1  -5   0  374.46   16.60
   1  -5   0  410.36   17.40
  -1  -5   0  392.46   17.00
   1   5   0  371.16   16.90
  -1   5   0  370.26   16.80
  -2  -5   0   33.60    3.50
   2  -5   0   35.10    3.20
   2  -5   0   31.90    2.70
  -2  -5   0   30.20    3.20
   2  -5   0   29.00    3.50
  -2   5   0   31.20    3.10
   2   5   0   29.60    3.40
   3  -5   0   43.40    3.30
   3  -5   0   42.20    3.50
   3  -5   0   42.70    4.20
  -3  -5   0   47.40    3.60
  -3  -5   0   44.60    4.10
   3   5   0   40.00    3.90
  -3   5   0   37.20    3.50
   4  -5   0  248.98   12.80
   4  -5   0  258.57   12.10
  -4  -5   0  268.17   12.50
  -4  -5   0  269.77   11.90
  -4   5   0  286.47   12.10
  -4   5   0  253.67   11.50
   4   5   0  268.27   12.60
   5  -5   0   22.30    3.30
  -5  -5   0   19.70    2.50
   5  -5   0   14.50    3.40
  -5  -5   0   22.60    3.30
  -5   5   0   20.50    2.20
  -5   5   0   23.10    2.90
   5   5   0   20.10    3.30
  -6  -5   0  149.39    8.40
   6  -5   0  162.48    9.50
  -6  -5   0  157.28    7.50
   6  -5   0  147.79    8.80
  -6   5   0  161.38    8.10
   6   5   0  159.18    8.70
  -6   5   0  156.38    7.30
   7  -5   0   49.00    5.40
  -7  -5   0   57.49    4.90
   7  -5   0   52.69    5.40
  -7  -5   0   68.79    4.10
  -7   5   0   60.29    4.30
  -7   5   0   57.49    3.70
   7   5   0   59.39    5.40
  -8  -5   0  144.89    8.80
   8  -5   0  149.69    9.50
   8  -5   0  156.88    9.50
  -8   5   0  161.78    8.10
   8   5   0  135.99    8.90
   9  -5   0   59.89    6.10
  -9  -5   0   61.39    5.50
   9  -5   0   57.09    6.60
  -9   5   0   67.59    4.90
   9   5   0   77.69    6.60
  10  -5   0    2.10    5.10
 -10  -5   0   -1.20    3.10
  10  -5   0    3.10    3.90
 -10   5   0    2.00    2.60
  10   5   0    4.70    4.10
  11  -5   0   85.39    7.60
 -11  -5   0   85.99    6.60
  11  -5   0   84.59    8.20
  11   5   0   72.69    7.40
 -11   5   0   80.49    5.70
  12  -5   0    4.40    4.60
 -12  -5   0    2.20    3.70
  12  -5   0    4.30    5.80
  12   5   0    3.10    4.90
 -12   5   0    4.60    3.30
 -13  -5   0   79.39    6.90
  13  -5   0   80.09    7.90
  13  -5   0   94.99    9.20
 -13   5   0   82.69    6.30
  14  -5   0   26.50    6.40
  14  -5   0   32.70    7.60
 -14  -5   0   27.10    5.10
 -14   5   0   29.20    4.20
  15  -5   0    5.10    7.30
 -15  -5   0    7.70    4.30
 -15   5   0    8.50    4.00
   0  -6   0 1277.07   51.59
   0  -6   0 1252.97   51.89
   0   6   0 1297.67   51.79
   1  -6   0   28.40    3.90
  -1  -6   0   28.60    3.60
   1  -6   0   30.30    3.50
  -1  -6   0   29.00    3.80
  -1   6   0   27.50    3.60
   1   6   0   28.40    3.60
  -2  -6   0  105.49    6.90
  -2  -6   0  112.99    7.30
   2  -6   0  110.59    6.60
   2  -6   0  125.09    7.50
   2   6   0  123.19    7.10
  -2   6   0   98.39    6.80
  -3  -6   0   63.59    5.50
   3  -6   0   61.99    5.80
   3  -6   0   72.99    5.00
   3  -6   0   76.89    5.00
  -3  -6   0   70.59    5.00
  -3   6   0   67.89    5.10
   3   6   0   70.69    5.50
   4  -6   0  312.07   13.90
   4  -6   0  305.57   15.00
  -4  -6   0  301.37   14.40
  -4  -6   0  297.97   13.80
  -4   6   0  317.37   13.60
  -4   6   0  320.37   14.10
   4   6   0  285.57   14.40
  -5  -6   0   98.89    6.00
   5  -6   0   87.39    6.50
  -5  -6   0  109.69    7.30
   5  -6   0  106.39    7.50
  -5   6   0   97.29    5.70
  -5   6   0   96.59    6.30
   5   6   0  104.99    6.90
  -6  -6   0   86.19    5.60
  -6  -6   0  101.39    6.90
   6  -6   0   84.69    6.40
   6  -6   0   94.89    7.40
  -6   6   0   87.69    6.00
   6   6   0   92.39    6.60
  -6   6   0   87.59    5.20
   7  -6   0  109.99    8.00
   7  -6   0  100.89    7.80
  -7  -6   0  116.69    7.70
   7   6   0   95.99    7.30
  -7   6   0  110.29    6.70
   8  -6   0  115.89    8.20
   8  -6   0  111.69    8.60
  -8  -6   0  116.99    7.60
   8   6   0  112.89    8.20
  -8   6   0  101.79    6.60
  -9  -6   0   67.19    6.10
   9  -6   0   72.69    7.30
   9  -6   0   70.59    7.00
  -9   6   0   65.19    5.20
   9   6   0   55.59    6.20
  10  -6   0  279.57   15.60
  10  -6   0  294.37   15.90
 -10  -6   0  337.67   15.30
 -10   6   0  282.67   13.90
  10   6   0  290.07   15.80
  11  -6   0   -1.20    4.70
 -11  -6   0   -3.20    3.50
  11  -6   0   -4.80    5.10
  11   6   0    3.70    4.50
 -11   6   0    3.70    3.30
 -12  -6   0   74.49    6.70
  12  -6   0   54.09    7.50
  12  -6   0   58.29    7.30
 -12   6   0   49.20    5.10
  12   6   0   55.19    7.60
  13  -6   0    6.80    6.30
  13  -6   0    1.10    4.90
 -13  -6   0   -2.20    4.20
  13   6   0   -4.60    5.00
 -13   6   0    3.10    3.40
  14  -6   0    1.20    6.90
  14  -6   0   14.40    5.90
 -14  -6   0    6.80    4.80
  14   6   0    7.60    5.80
 -14   6   0   11.30    4.20
   0  -7   0    1.40    3.20
   0  -7   0   -0.90    3.00
   0   7   0    1.20    3.00
   1  -7   0   11.60    3.60
   1  -7   0    7.20    3.40
  -1  -7   0    9.60    3.70
  -1  -7   0    8.90    3.40
  -1   7   0   12.10    3.50
   1   7   0   12.40    3.60
  -2  -7   0   18.70    4.10
  -2  -7   0   19.30    3.80
   2  -7   0   15.70    4.10
   2  -7   0   20.10    3.70
   2   7   0   19.30    3.80
  -2   7   0   17.20    3.60
  -3  -7   0    9.40    3.90
  -3  -7   0   13.40    3.40
   3  -7   0    8.20    3.80
  -3   7   0   15.80    3.40
   3   7   0   11.80    3.70
  -4  -7   0  368.36   17.30
  -4  -7   0  387.56   18.10
   4  -7   0  383.66   18.60
  -4   7   0  386.26   17.40
  -4   7   0  390.56   17.00
   4   7   0  383.36   18.00
   5  -7   0    9.40    4.50
  -5  -7   0    5.90    3.60
  -5  -7   0    8.20    3.00
   5   7   0    2.90    3.30
  -5   7   0    7.20    2.80
  -5   7   0   12.60    3.30
  -6  -7   0  231.38   12.00
  -6  -7   0  206.38   10.70
   6  -7   0  210.38   12.20
   6   7   0  213.08   12.00
  -6   7   0  208.68   10.90
  -7  -7   0    0.30    3.40
   7  -7   0    3.80    4.40
   7  -7   0    2.10    4.20
  -7   7   0    6.30    2.90
   7   7   0    6.00    3.70
  -8  -7   0  517.45   23.00
   8  -7   0  479.45   23.50
   8  -7   0  513.45   23.00
   8   7   0  468.45   23.20
  -8   7   0  510.55   22.00
   9  -7   0   -2.10    5.00
   9  -7   0   -2.40    4.30
  -9  -7   0   -1.30    4.10
  -9   7   0    1.30    3.20
   9   7   0    0.70    4.40
 -10  -7   0    4.80    4.40
  10  -7   0   -4.20    4.80
  10  -7   0    3.50    5.10
  10   7   0   -3.40    4.60
 -10   7   0    1.90    3.50
  11  -7   0    2.10    5.60
  11  -7   0    2.00    5.00
 -11  -7   0   -3.20    4.30
  11   7   0    2.40    4.90
 -11   7   0   -0.20    3.10
 -12  -7   0   16.80    5.30
  12  -7   0    6.70    5.60
  12  -7   0   10.60    6.60
  12   7   0    6.70    5.70
 -12   7   0   12.70    4.20
   0  -8   0  316.87   16.40
   0  -8   0  353.26   16.20
   0   8   0  321.27   16.10
  -1  -8   0   63.39    6.20
   1  -8   0   65.29    6.70
  -1  -8   0   56.49    6.00
   1  -8   0   69.49    6.00
   1   8   0   67.99    6.30
  -1   8   0   68.09    6.10
   2  -8   0  150.88    8.80
   2  -8   0  142.89    9.50
  -2  -8   0  150.18    9.20
  -2  -8   0  142.39    9.40
  -2   8   0  136.59    8.70
   2   8   0  136.89    9.00
  -3  -8   0    5.20    3.70
   3  -8   0   13.90    4.50
  -3  -8   0    7.40    4.20
   3   8   0    7.20    3.80
  -3   8   0   10.60    3.60
  -4  -8   0   48.60    5.20
  -4  -8   0   43.60    6.00
   4  -8   0   40.80    6.00
  -4   8   0   49.70    5.20
  -4   8   0   47.50    4.90
   4   8   0   50.69    5.80
  -5  -8   0   96.89    6.50
   5  -8   0   69.69    7.40
  -5  -8   0   75.49    7.10
  -5   8   0   70.39    6.00
   5   8   0   74.29    7.10
  -6  -8   0   15.10    4.90
   6  -8   0   16.40    5.50
  -6   8   0    9.50    3.50
   6   8   0    8.60    4.40
  -7  -8   0    5.50    4.70
   7  -8   0    4.90    5.30
   7   8   0    9.60    4.70
  -7   8   0    3.80    3.50
  -8  -8   0   41.10    5.90
   8  -8   0   24.60    6.00
  -8   8   0   36.40    4.60
   8   8   0   38.10    6.30
  -9  -8   0   -0.80    4.50
   9  -8   0   -1.10    5.00
   9   8   0   -3.70    4.60
  -9   8   0    3.50    3.70
  10  -8   0   88.19    9.30
 -10  -8   0   80.69    7.70
 -10   8   0   78.19    6.50
  10   8   0   60.89    8.10
   0  -9   0    2.70    4.10
   0  -9   0   -4.80    3.90
   0   9   0    0.90    3.90
  -1  -9   0   65.69    6.80
  -1  -9   0   63.29    6.50
   1  -9   0   64.79    6.30
   1  -9   0   53.49    6.80
  -1   9   0   54.29    6.00
   1   9   0   52.99    6.20
   2  -9   0   70.99    7.20
  -2  -9   0   66.49    6.40
  -2  -9   0   65.79    6.80
  -2   9   0   47.00    5.80
   2   9   0   47.20    6.10
   3  -9   0   47.50    6.90
  -3  -9   0   51.69    6.40
  -3  -9   0   43.20    5.70
   3   9   0   44.00    6.10
  -3   9   0   48.30    5.60
  -3   9   0   41.20    5.40
  -4  -9   0   69.89    6.70
   4  -9   0   62.69    7.60
  -4  -9   0   65.59    7.30
   4   9   0   75.89    7.30
  -4   9   0   68.39    6.40
  -5  -9   0    7.40    5.00
   5  -9   0    5.70    5.40
  -5   9   0    1.00    3.30
   5   9   0   11.30    4.70
   6  -9   0   57.89    7.60
  -6  -9   0   46.40    6.60
  -6   9   0   57.89    6.00
   6   9   0   62.69    7.30
   7  -9   0    2.30    5.20
  -7  -9   0    1.80    4.40
  -7   9   0   -1.10    3.60
   7   9   0    2.70    4.80
  18   0  -1    8.30    8.20
 -18   0   1    3.70    5.10
 -17   0   1  100.49    8.60
  17   0  -1  113.99   11.30
 -16   0   1    3.40    4.10
  16   0  -1   -0.60    6.90
  15   0  -1  251.17   15.40
 -15   0   1  232.88   13.00
  14   0  -1    0.40    5.80
 -14   0   1   -2.30    3.80
 -13   0   1  144.69    8.60
  13   0  -1  147.99   10.60
 -12   0   1    0.50    2.90
  12   0  -1   -3.20    4.70
 -12   0   1    0.70    1.80
 -11   0   1  147.49    8.40
 -11   0   1  148.89    7.30
  11   0  -1  148.89    9.90
  11   0  -1  154.68    8.00
 -10   0   1   -1.60    2.00
  10   0  -1    2.00    2.30
 -10   0   1    6.30    1.70
  10   0  -1   -3.10    3.80
   9   0  -1    7.30    3.10
  -9   0   1    7.00    1.50
  -9   0   1    7.70    2.10
   9   0  -1    8.90    2.10
   8   0  -1    1.00    1.50
  -8   0   1   -1.30    1.10
   8   0  -1   -4.50    2.70
  -8   0   1   -1.00    1.50
  -7   0   1    2.20    1.00
   7   0  -1    3.20    1.30
   7   0  -1    2.10    0.70
  -7   0   1    7.70    1.70
   7   0  -1    2.00    2.40
   6   0  -1    1.60    0.60
   6   0  -1    1.50    1.10
  -6   0   1    0.80    1.00
   6   0  -1   -1.50    1.90
  -6   0   1    0.70    0.80
   5   0  -1 4115.29  156.08
   5   0  -1 4067.89  156.68
  -5   0   1 4176.08  156.08
   5   0  -1 4206.88  156.28
  -5   0   1 3477.85  156.28
  -4   0   1   -0.60    0.70
   4   0  -1   -0.70    0.60
   4   0  -1   -1.10    1.30
  -4   0   1   -0.50    0.60
   4   0  -1   -0.40    0.40
  -3   0   1 1995.50   74.29
   3   0  -1 1900.21   74.59
  -3   0   1 1688.33   74.39
   3   0  -1 1918.31   74.29
   3   0  -1 2012.30   74.39
  -2   0   1    0.50    0.50
  -2   0   1   -1.60    0.30
   2   0  -1   -1.30    0.30
   2   0  -1   -1.00    0.40
   0   0   1   -0.70    0.10
   0   0   1   -0.80    0.10
   0   0  -1   -0.70    0.10
   0   0  -1   -0.70    0.10
  -2   0  -1   -1.60    0.40
   2   0   1   -2.20    0.40
   2   0   1   -2.20    0.70
  -2   0  -1   -1.70    0.50
  -3   0  -1 1300.17   53.59
   3   0   1 1365.46   53.79
  -3   0  -1 1355.46   53.49
   3   0   1 1426.66   53.59
  -4   0  -1   -0.40    0.60
   4   0   1    0.20    0.70
   4   0   1    1.10    1.20
  -4   0  -1   -0.20    0.80
   5   0   1 1731.73   63.79
  -5   0  -1 1530.45   63.99
  -5   0  -1 1665.33   63.79
   5   0   1 1581.44   64.29
   6   0   1    0.70    1.00
  -6   0  -1    0.50    1.20
  -6   0  -1   -0.40    0.90
   6   0   1    7.00    2.20
   7   0   1  755.12   28.30
  -7   0  -1  705.13   28.20
   7   0   1  729.83   29.30
  -7   0  -1  639.34   28.60
  -8   0  -1    1.80    1.20
   8   0   1   -1.80    2.70
   8   0   1    0.70    1.30
  -8   0  -1    1.00    1.80
  -9   0  -1  481.35   18.70
   9   0   1  472.35   20.30
   9   0   1  453.95   18.70
  -9   0  -1  407.96   19.20
  10   0   1   -1.50    3.60
  10   0   1    2.70    1.90
 -10   0  -1    2.00    1.60
 -10   0  -1    1.30    2.20
 -11   0  -1  252.67   12.40
 -11   0  -1  264.07   11.60
  11   0   1  270.07   13.90
  12   0   1   -3.80    4.60
 -12   0  -1    0.80    2.10
 -12   0  -1   -2.00    2.70
  13   0   1    6.80    5.30
 -13   0  -1    0.60    3.30
 -13   0  -1    1.20    2.10
  14   0   1   -1.70    5.40
 -14   0  -1   -6.60    3.20
 -15   0  -1   -1.60    3.80
  15   0   1   -3.00    5.90
  16   0   1   -0.90    6.50
 -16   0  -1   -7.80    4.10
  17   0   1   49.80    8.80
 -17   0  -1   37.80    6.40
  18  -1  -1   37.30    9.50
 -18  -1   1   16.30    6.30
  18   1  -1   27.20    8.50
 -18   1   1   26.30    5.80
 -17  -1   1   -5.50    4.70
  17  -1  -1    1.10    7.40
  17   1  -1   10.30    6.80
 -17   1   1    0.50    4.40
 -16  -1   1    1.20    4.40
  16  -1  -1   16.10    7.40
  16   1  -1    2.70    6.90
 -16   1   1   -0.50    4.00
  15  -1  -1   34.60    7.80
 -15  -1   1   21.00    5.30
  15   1  -1   13.50    6.70
 -15   1   1   21.80    4.50
  14  -1  -1   43.90    7.20
 -14  -1   1   43.40    5.80
 -14   1   1   43.00    4.70
  14   1  -1   40.40    6.90
 -13  -1   1   36.30    4.80
 -13  -1   1   55.19    4.00
  13  -1  -1   32.00    6.80
 -13   1   1   36.20    4.40
  13   1  -1   46.00    6.90
  12  -1  -1   10.30    4.80
 -12  -1   1   10.70    2.50
  12  -1  -1   14.60    3.60
 -12  -1   1    7.60    3.60
  12   1  -1    9.80    4.80
 -12   1   1   12.70    3.00
  11  -1  -1   58.59    6.50
 -11  -1   1   53.59    5.20
  11  -1  -1   61.69    5.00
 -11  -1   1   60.69    4.10
 -11   1   1   60.79    3.80
  11   1  -1   64.79    6.40
 -11   1   1   65.99    4.80
 -10  -1   1   13.50    2.10
  10  -1  -1   15.20    3.00
 -10  -1   1   10.00    2.80
  10  -1  -1   14.20    4.20
  10   1  -1   18.40    2.30
 -10   1   1   13.00    2.60
 -10   1   1   13.50    1.70
  10   1  -1   10.50    4.20
  -9  -1   1  440.06   17.60
   9  -1  -1  413.56   18.10
   9  -1  -1  429.86   19.30
  -9  -1   1  374.66   18.30
  -9   1   1  423.46   17.80
   9   1  -1  431.06   17.40
   9   1  -1  401.86   18.80
  -9   1   1  438.86   17.10
   9   1  -1  427.66   16.80
   8  -1  -1   17.60    2.70
  -8  -1   1   25.90    2.20
  -8  -1   1   23.20    2.80
   8  -1  -1   10.10    3.20
   8   1  -1   19.60    1.90
  -8   1   1   19.00    2.20
  -8   1   1   23.70    1.70
   8   1  -1   20.70    3.60
  -7  -1   1 1579.14   67.09
   7  -1  -1 1707.23   67.09
  -7  -1   1 1726.63   66.69
   7  -1  -1 1668.83   67.59
  -7   1   1 1736.23   66.29
   7   1  -1 1662.83   67.29
   7   1  -1 1765.62   66.49
  -7   1   1 1703.53   66.79
  -6  -1   1  237.08   10.90
   6  -1  -1  257.87   11.50
   6  -1  -1  238.98   10.90
  -6  -1   1  252.17   10.50
  -6   1   1  256.07   10.00
   6   1  -1  246.28   10.20
  -6   1   1  256.17   10.70
   6   1  -1  237.08   11.10
   5  -1  -1    4.60    1.30
   5  -1  -1    1.90    1.70
  -5  -1   1    4.90    1.10
  -5  -1   1    5.90    1.20
  -5   1   1    4.90    1.20
  -5   1   1    6.00    0.70
   5   1  -1    5.00    1.60
  -4  -1   1  419.16   17.60
   4  -1  -1  456.95   18.00
  -4  -1   1  444.26   17.40
  -4  -1   1  424.86   17.80
   4  -1  -1  441.16   18.10
  -4   1   1  426.46   17.20
   4   1  -1  438.76   17.90
  -4   1   1  458.65   17.70
   3  -1  -1 1046.90   41.70
  -3  -1   1 1036.80   41.60
  -3  -1   1 1070.89   41.30
   3  -1  -1 1076.99   41.80
  -3  -1   1 1059.69   41.50
  -3   1   1 1024.30   41.20
  -3   1   1 1074.79   41.50
  -2  -1   1 1539.45   62.69
  -2  -1   1 1663.43   62.69
   2  -1  -1 1626.94   62.89
  -2  -1   1 1684.83   62.79
   2  -1  -1 1561.44   62.89
  -2  -1   1 1519.95   62.69
  -2   1   1 1633.54   62.69
  -2   1   1 1595.54   62.69
  -1  -1   1  901.81   33.80
   1  -1  -1  890.61   33.90
   1  -1  -1  849.91   33.80
   1  -1  -1  851.91   33.70
  -1  -1   1  856.01   33.80
  -1  -1   1  825.22   33.70
  -1   1   1  841.42   33.80
   1   1  -1  866.01   33.80
   0  -1   1   24.60    1.30
   0  -1  -1   25.40    1.40
   0  -1   1   23.20    1.30
   0  -1  -1   26.20    1.30
   0  -1   1   23.50    1.40
   0   1   1   24.70    1.40
   0   1  -1   23.60    1.30
  -1  -1  -1  288.37   12.20
  -1  -1  -1  317.57   12.30
   1  -1   1  302.07   12.30
   1  -1   1  296.87   12.40
  -1   1  -1  305.17   12.20
  -1   1  -1  297.57   12.20
   1   1   1  323.57   12.20
   1   1   1  311.57   12.30
  -2  -1  -1 2845.82  109.79
  -2  -1  -1 2617.14  109.59
   2  -1   1 2863.21  109.79
   2  -1   1 2815.12  109.69
  -2  -1  -1 2766.62  109.59
  -2   1  -1 2830.22  109.49
   2   1   1 2903.11  109.59
  -2   1  -1 2849.61  109.39
   3  -1   1 5480.25  221.08
  -3  -1  -1 5626.44  220.88
  -3  -1  -1 5529.05  220.88
   3  -1   1 5964.90  221.08
  -3   1  -1 5479.35  220.68
   3   1   1 5992.80  220.98
  -3   1  -1 5648.13  220.78
  -4  -1  -1   28.40    2.10
   4  -1   1   33.20    2.20
  -4  -1  -1   32.50    2.20
   4  -1   1   31.80    2.60
  -4   1  -1   30.50    1.70
   4   1   1   30.40    1.50
   4   1   1   33.40    2.40
  -4   1  -1   29.70    2.00
  -5  -1  -1   51.49    2.90
   5  -1   1   47.00    3.20
  -5  -1  -1   51.49    3.30
   5  -1   1   44.40    3.50
  -5   1  -1   51.19    2.50
   5   1   1   53.49    2.40
   5   1   1   53.59    3.50
  -5   1  -1   52.89    3.10
   6  -1   1  101.59    6.10
  -6  -1  -1   99.89    5.30
   6  -1   1  105.19    5.40
  -6  -1  -1  106.49    5.10
  -6   1  -1  103.79    4.60
   6   1   1  105.89    4.40
  -6   1  -1   94.49    5.00
   6   1   1   96.59    5.60
   7  -1   1  185.38    8.80
   7  -1   1  169.78    9.40
  -7  -1  -1  202.88    8.70
  -7  -1  -1  197.48    9.10
   7   1   1  180.58    9.30
  -7   1  -1  191.18    8.20
  -7   1  -1  204.18    8.70
   7   1   1  202.88    8.10
  -8  -1  -1  389.76   18.00
   8  -1   1  425.66   17.70
   8  -1   1  410.86   18.60
  -8  -1  -1  422.16   17.50
  -8   1  -1  414.86   17.00
   8   1   1  396.86   18.20
  -8   1  -1  410.46   17.50
   8   1   1  457.25   16.90
  -9  -1  -1  197.88    9.00
   9  -1   1  187.58   10.60
  -9  -1  -1  180.48    9.80
   9  -1   1  191.88    9.30
   9   1   1  202.88    8.50
  -9   1  -1  211.08    9.40
  -9   1  -1  194.38    8.50
   9   1   1  181.58   10.20
  10  -1   1   -1.00    3.90
 -10  -1  -1    3.90    1.90
 -10  -1  -1    4.40    2.90
  10  -1   1    1.70    2.10
  10   1   1    5.00    3.70
 -10   1  -1    5.70    2.40
 -10   1  -1    7.50    1.80
 -11  -1  -1   30.10    3.10
  11  -1   1   30.30    3.50
  11  -1   1   27.50    5.40
 -11  -1  -1   22.90    4.00
  11   1   1   23.60    4.80
 -11   1  -1   22.00    3.20
 -11   1  -1   25.40    2.40
  12  -1   1   61.69    7.10
 -12  -1  -1   58.79    5.70
 -12  -1  -1   77.49    5.10
 -12   1  -1   73.19    4.60
 -12   1  -1   64.09    5.20
  12   1   1   70.99    7.20
 -13  -1  -1  230.58   13.70
 -13  -1  -1  262.47   12.50
  13  -1   1  286.17   15.30
 -13   1  -1  283.77   13.00
  13   1   1  281.97   15.10
 -14  -1  -1    5.30    2.90
  14  -1   1   15.10    6.40
 -14  -1  -1    6.60    4.40
  14   1   1   10.60    5.70
 -14   1  -1    5.50    3.50
  15  -1   1   53.49    8.40
 -15  -1  -1   36.80    5.80
 -15   1  -1   51.89    5.40
  15   1   1   52.39    7.60
 -16  -1  -1    7.70    4.90
  16  -1   1   13.70    7.40
  16   1   1    7.80    6.60
 -16   1  -1   -1.60    3.80
  17  -1   1   -3.50    6.90
 -17  -1  -1   -4.10    5.10
 -17   1  -1   -3.20    4.10
  17   1   1    6.20    7.20
  17  -2  -1   64.69   10.20
 -17  -2   1   48.80    8.20
  17   2  -1   64.19    9.40
 -17   2   1   64.19    6.30
  16  -2  -1   37.90    8.70
 -16  -2   1   21.90    6.50
  16   2  -1   50.79    8.10
 -16   2   1   41.20    4.90
 -15  -2   1   95.29    8.90
  15  -2  -1  123.19   11.00
 -15   2   1  130.19    7.70
  15   2  -1  116.99    9.90
  14  -2  -1    6.70    6.60
 -14  -2   1   14.50    3.30
 -14  -2   1    9.40    4.90
 -14   2   1   12.10    3.50
  14   2  -1    9.60    5.70
 -13  -2   1   -1.20    4.00
 -13  -2   1    4.00    2.60
  13  -2  -1   -2.00    5.40
 -13   2   1    0.80    2.90
  13   2  -1   -2.00    5.00
  12  -2  -1    0.80    3.40
 -12  -2   1    1.80    3.40
  12  -2  -1    1.50    5.20
 -12  -2   1    8.80    2.60
  12   2  -1    5.40    4.30
 -12   2   1   11.70    2.80
 -11  -2   1  155.28    7.90
  11  -2  -1  133.19   10.20
  11  -2  -1  170.28    9.10
 -11  -2   1  136.19    9.00
 -11   2   1  158.48    7.90
  11   2  -1  158.88   10.00
  10  -2  -1  418.26   19.90
 -10  -2   1  400.96   19.20
 -10  -2   1  412.46   18.20
  10  -2  -1  431.66   19.20
 -10   2   1  452.75   18.20
  10   2  -1  442.56   19.40
   9  -2  -1   12.70    3.20
  -9  -2   1   16.80    3.10
   9  -2  -1   10.30    3.80
  -9  -2   1   12.90    2.30
  -9   2   1   14.60    1.40
  -9   2   1   13.70    2.40
   9   2  -1   14.50    1.90
   9   2  -1   14.30    3.70
   8  -2  -1  231.58   11.40
  -8  -2   1  218.88   11.20
   8  -2  -1  223.28   11.70
  -8  -2   1  246.88   10.80
  -8   2   1  230.48   10.70
   8   2  -1  251.27   10.00
  -8   2   1  244.68    9.80
   8   2  -1  253.57   11.50
  -7  -2   1  175.28    8.00
   7  -2  -1  172.78    8.70
  -7  -2   1  168.28    7.20
   7  -2  -1  160.98    9.10
  -7  -2   1  179.98    8.60
  -7   2   1  175.98    7.90
   7   2  -1  173.48    8.50
  -7   2   1  164.88    7.00
   6  -2  -1  525.95   21.40
   6  -2  -1  515.65   21.60
  -6  -2   1  506.15   21.10
  -6  -2   1  503.65   20.20
  -6  -2   1  509.25   20.80
   6   2  -1  490.45   20.90
  -6   2   1  507.95   20.70
  -6   2   1  503.55   20.00
   5  -2  -1  394.06   16.70
  -5  -2   1  383.26   16.10
  -5  -2   1  406.06   15.60
  -5  -2   1  391.96   16.30
   5  -2  -1  391.06   16.60
  -5   2   1  382.06   16.00
  -5   2   1  382.26   15.40
   5   2  -1  376.16   16.10
  -4  -2   1   90.69    4.80
  -4  -2   1  100.09    4.40
   4  -2  -1   86.99    5.20
  -4  -2   1  107.29    5.10
   4  -2  -1   97.89    5.40
   4   2  -1  102.29    4.80
  -4   2   1   97.89    4.70
  -4   2   1  101.39    4.20
  -3  -2   1  446.56   17.60
   3  -2  -1  447.66   18.40
  -3  -2   1  429.96   18.00
   3  -2  -1  448.86   18.20
  -3  -2   1  453.35   17.80
  -3   2   1  445.26   17.60
  -3   2   1  429.16   17.90
  -2  -2   1  108.39    4.60
  -2  -2   1  106.29    5.10
   2  -2  -1  103.59    4.70
  -2  -2   1  111.69    4.90
   2  -2  -1  113.29    5.20
   2  -2  -1  106.09    5.40
   2   2  -1  115.29    5.10
  -2   2   1  109.19    5.00
  -1  -2   1 4501.25  171.38
  -1  -2   1 4632.54  171.28
   1  -2  -1 4329.57  171.58
   1  -2  -1 4443.06  171.28
   1  -2  -1 4322.17  171.18
   1   2  -1 4351.56  171.38
  -1   2   1 4204.08  171.28
   0  -2  -1    8.40    1.20
   0  -2   1    9.90    1.20
   0  -2  -1    8.00    0.80
   0  -2   1    8.10    1.10
   0  -2   1    8.40    0.90
   0  -2  -1    8.50    1.10
   0   2   1    7.10    1.10
   0   2  -1    5.50    1.00
   1  -2   1 6455.65  253.77
   1  -2   1 6467.95  253.87
  -1  -2  -1 6652.83  253.87
   1  -2   1 6481.95  254.07
  -1  -2  -1 6769.82  253.97
  -1   2  -1 6370.86  253.77
   1   2   1 6482.95  253.97
  -2  -2  -1 2121.59   82.39
  -2  -2  -1 2135.29   82.59
   2  -2   1 2134.79   82.59
   2  -2   1 2124.39   82.79
   2   2   1 2163.18   82.69
  -2   2  -1 2062.99   82.29
  -2   2  -1 2020.80   82.39
   3  -2   1  466.15   18.90
   3  -2   1  422.76   18.70
  -3  -2  -1  456.75   18.60
  -3  -2  -1  468.45   18.20
   3   2   1  473.65   18.20
  -3   2  -1  466.25   18.20
  -3   2  -1  436.66   18.40
   4  -2   1 1064.09   42.50
  -4  -2  -1 1082.29   41.60
  -4  -2  -1 1019.50   42.30
  -4  -2  -1  989.30   42.10
   4  -2   1 1101.09   42.50
  -4   2  -1 1048.60   41.70
  -4   2  -1 1062.49   42.00
   4   2   1 1128.19   41.90
   5  -2   1  252.57   11.30
  -5  -2  -1  247.68   11.20
  -5  -2  -1  250.87   11.00
   5  -2   1  252.27   11.60
  -5  -2  -1  250.57   10.20
  -5   2  -1  251.07   10.30
  -5   2  -1  263.17   10.80
   5   2   1  255.97   10.90
   6  -2   1  232.28   10.90
  -6  -2  -1  241.68   11.00
  -6  -2  -1  239.58   10.70
   6  -2   1  254.27   11.50
  -6  -2  -1  234.28    9.70
  -6   2  -1  239.68    9.90
   6   2   1  250.27   10.70
  -6   2  -1  244.98   10.50
   7  -2   1  632.24   25.20
  -7  -2  -1  542.55   25.10
  -7  -2  -1  627.94   24.90
   7  -2   1  560.04   25.60
  -7   2  -1  602.74   24.00
   7   2   1  601.54   25.00
   7   2   1  639.64   23.90
  -7   2  -1  613.94   24.70
  -8  -2  -1    2.10    1.70
   8  -2   1    0.10    3.00
   8  -2   1    3.50    2.30
  -8  -2  -1    0.30    2.20
  -8   2  -1    2.70    1.10
  -8   2  -1    1.00    1.60
   8   2   1    2.50    0.90
   8   2   1    7.20    2.80
  -9  -2  -1   66.29    5.50
  -9  -2  -1   74.69    4.90
   9  -2   1   74.29    5.30
   9  -2   1   72.59    6.20
  -9   2  -1   75.79    3.90
   9   2   1   74.39    5.50
  -9   2  -1   80.99    4.70
  10  -2   1   29.80    3.90
  10  -2   1   20.60    4.60
 -10  -2  -1   36.40    3.40
 -10  -2  -1   33.00    4.50
  10   2   1   30.70    4.60
 -10   2  -1   38.30    3.30
 -10   2  -1   36.60    2.60
 -11  -2  -1  273.67   12.00
 -11  -2  -1  226.08   12.90
  11  -2   1  252.57   12.50
  11  -2   1  226.68   13.70
  11   2   1  255.97   13.40
 -11   2  -1  275.87   11.90
  12  -2   1  109.89    7.50
 -12  -2  -1   99.29    7.90
 -12  -2  -1  103.59    6.80
  12  -2   1  115.69    9.10
 -12   2  -1  127.29    7.00
  12   2   1  115.09    8.30
  13  -2   1   10.70    5.50
 -13  -2  -1   -1.60    2.70
 -13  -2  -1   -2.20    4.00
  13   2   1    9.40    5.00
 -13   2  -1   -1.30    2.70
 -14  -2  -1   26.90    5.80
 -14  -2  -1   35.50    4.30
  14  -2   1   40.90    7.30
 -14   2  -1   20.90    3.80
  14   2   1   23.70    6.30
 -15  -2  -1    5.90    4.90
 -15  -2  -1    7.90    3.40
  15  -2   1   10.90    7.00
 -15   2  -1   11.30    3.60
  15   2   1    8.40    5.80
 -16  -2  -1   64.19    8.60
  16  -2   1   98.69   10.40
 -16   2  -1   94.99    7.10
  16   2   1  101.79    9.40
 -17  -2  -1    2.00    5.30
  17  -2   1    4.80    7.60
 -17   2  -1    6.60    4.40
  17   2   1   18.80    8.10
  17  -3  -1   -0.90    7.70
 -17  -3   1   -2.20    6.40
 -17   3   1   -1.90    3.50
 -16  -3   1    8.10    6.60
  16  -3  -1    4.70    7.20
 -16   3   1    6.20    3.90
 -15  -3   1   -9.10    5.20
  15  -3  -1   -1.30    6.20
 -15  -3   1    4.20    3.40
 -15   3   1   -2.40    3.40
 -14  -3   1  267.37   12.50
 -14  -3   1  212.18   14.00
 -14   3   1  239.98   11.90
  14   3  -1  229.48   14.00
 -13  -3   1   11.70    3.60
  13  -3  -1    6.20    6.00
 -13  -3   1    3.70    4.40
  13  -3  -1    4.60    4.30
 -13   3   1    6.80    3.10
  13   3  -1   10.20    5.20
  12  -3  -1   92.19    8.60
  12  -3  -1  106.79    7.80
 -12  -3   1   86.59    7.80
 -12  -3   1   95.39    6.40
 -12   3   1   97.79    6.00
  12   3  -1   95.59    7.70
  11  -3  -1    1.80    4.80
  11  -3  -1    1.80    3.50
 -11  -3   1    1.40    3.60
 -11  -3   1   -1.20    2.40
 -11   3   1   -3.60    2.40
  11   3  -1    1.50    3.90
  10  -3  -1  328.87   15.70
 -10  -3   1  304.47   15.60
 -10  -3   1  337.47   14.70
  10  -3  -1  338.27   16.40
 -10   3   1  306.67   14.20
  10   3  -1  334.47   15.30
  -9  -3   1   70.69    5.90
  -9  -3   1   77.79    5.20
   9  -3  -1   74.09    6.50
   9  -3  -1   80.89    6.10
   9   3  -1   72.09    5.70
  -9   3   1   74.99    4.70
   8  -3  -1   38.60    4.80
  -8  -3   1   37.90    4.00
  -8  -3   1   46.30    2.70
  -8  -3   1   44.30    3.50
   8  -3  -1   32.90    4.20
  -8   3   1   38.90    3.20
  -8   3   1   42.50    2.40
   8   3  -1   46.20    4.10
   7  -3  -1    8.70    3.10
  -7  -3   1   14.00    2.40
  -7  -3   1   15.40    1.50
  -7  -3   1   12.30    2.70
   7  -3  -1   16.90    3.30
  -7   3   1   14.50    2.10
  -7   3   1   16.20    1.30
   7   3  -1   13.00    2.70
  -6  -3   1  850.71   33.80
  -6  -3   1  791.42   34.00
   6  -3  -1  791.22   34.20
   6  -3  -1  849.41   34.40
  -6  -3   1  851.21   33.00
  -6   3   1  839.82   33.50
  -6   3   1  835.22   32.70
   6   3  -1  843.82   33.40
  -5  -3   1    0.30    1.00
   5  -3  -1   -0.10    1.90
  -5  -3   1   -1.60    1.20
   5  -3  -1   -3.30    2.10
  -5   3   1    1.00    0.90
  -5   3   1    4.00    1.50
   5   3  -1   -1.70    1.40
  -4  -3   1  212.88   10.10
  -4  -3   1  234.78    9.70
   4  -3  -1  234.38   10.50
   4  -3  -1  228.28   10.70
  -4   3   1  220.88    9.90
   4   3  -1  229.68   10.30
  -4   3   1  229.88    9.40
   3  -3  -1    6.60    1.20
   3  -3  -1    8.80    1.80
  -3  -3   1   11.30    1.90
  -3  -3   1   10.70    1.00
  -3  -3   1    7.00    1.30
   3  -3  -1    4.20    1.80
   3   3  -1    9.20    1.70
  -3   3   1    9.60    1.50
  -2  -3   1 1370.26   52.59
   2  -3  -1 1322.57   52.99
   2  -3  -1 1330.17   52.39
   2  -3  -1 1361.46   52.49
  -2  -3   1 1289.87   51.89
  -2  -3   1 1300.77   52.69
  -2   3   1 1330.67   52.59
   2   3  -1 1328.97   52.69
  -1  -3   1  484.15   19.70
   1  -3  -1  460.85   19.80
  -1  -3   1  476.05   19.60
   1  -3  -1  485.15   19.20
  -1  -3   1  492.85   19.00
   1  -3  -1  464.65   19.40
   1   3  -1  480.05   19.60
  -1   3   1  468.85   19.60
   0  -3   1  142.59    6.40
   0  -3  -1  128.39    6.20
   0  -3   1  138.19    6.50
   0  -3   1  135.19    5.80
   0  -3  -1  136.59    5.60
   0  -3  -1  138.79    6.60
   0   3  -1  124.09    6.20
   0   3   1  126.39    6.40
   1  -3   1   24.90    2.10
   1  -3   1   24.40    1.80
  -1  -3  -1   23.80    2.20
  -1  -3  -1   25.70    2.30
   1  -3   1   26.10    2.30
  -1   3  -1   24.10    2.10
   1   3   1   26.20    2.30
  -2  -3  -1  845.22   34.70
   2  -3   1  873.41   35.00
  -2  -3  -1  894.11   34.50
   2  -3   1  882.61   34.50
  -2   3  -1  854.11   34.50
   2   3   1  835.52   34.70
   3  -3   1    8.00    1.80
   3  -3   1    8.20    1.90
  -3  -3  -1   10.10    1.90
  -3  -3  -1   12.50    1.50
  -3   3  -1    9.00    1.50
   3   3   1    8.30    1.70
  -3   3  -1    8.90    1.30
   4  -3   1 1009.60   40.90
  -4  -3  -1 1036.30   40.00
  -4  -3  -1  957.40   40.50
   4  -3   1 1001.40   40.70
  -4   3  -1  996.80   40.30
  -4   3  -1 1018.40   39.90
   4   3   1 1073.89   39.80
   4   3   1  995.90   40.70
  -5  -3  -1   64.99    4.30
   5  -3   1   64.19    4.60
   5  -3   1   62.89    4.50
  -5  -3  -1   60.99    3.40
  -5   3  -1   69.59    3.40
   5   3   1   68.59    3.80
  -5   3  -1   64.09    3.90
   6  -3   1  186.68    9.40
  -6  -3  -1  182.88    8.80
   6  -3   1  152.38    8.90
  -6  -3  -1  187.88    7.70
   6   3   1  199.18    8.50
  -6   3  -1  189.38    8.40
  -6   3  -1  179.28    7.80
  -7  -3  -1    1.60    0.90
  -7  -3  -1    1.50    2.00
   7  -3   1    0.90    2.30
  -7  -3  -1    1.80    2.00
   7  -3   1    4.90    3.00
   7   3   1    2.70    2.20
  -7   3  -1    0.40    1.00
  -7   3  -1    1.30    1.50
  -8  -3  -1  835.42   35.00
   8  -3   1  854.11   34.80
   8  -3   1  812.02   35.10
  -8  -3  -1  838.52   34.40
   8   3   1  860.61   34.20
  -8   3  -1  858.91   34.00
  -8   3  -1  818.02   33.20
  -9  -3  -1   28.90    3.20
  -9  -3  -1   27.20    4.20
   9  -3   1   27.70    4.70
   9  -3   1   20.10    3.70
  -9   3  -1   25.00    3.00
  -9   3  -1   25.90    2.00
   9   3   1   31.40    4.10
  10  -3   1  129.49    8.00
  10  -3   1  125.19    8.80
 -10  -3  -1  119.19    8.50
 -10  -3  -1  124.89    7.30
  10   3   1  116.99    7.90
 -10   3  -1  135.89    6.90
  11  -3   1    0.10    4.40
 -11  -3  -1   -1.90    2.50
 -11  -3  -1   -3.40    3.70
  11  -3   1   -2.00    3.10
  11   3   1    3.20    3.70
 -11   3  -1   -1.20    2.30
 -12  -3  -1  363.46   18.70
 -12  -3  -1  389.26   17.00
  12  -3   1  345.67   18.70
  12  -3   1  353.06   17.30
 -12   3  -1  376.26   16.50
  12   3   1  401.96   18.10
  13  -3   1    8.30    5.70
 -13  -3  -1    8.90    3.40
 -13  -3  -1   10.60    5.30
  13   3   1    8.80    5.00
 -13   3  -1   11.60    3.20
  14  -3   1   -2.70    5.90
 -14  -3  -1    7.50    5.80
 -14  -3  -1    1.00    3.30
 -14   3  -1    3.80    3.40
 -15  -3  -1   -2.40    3.40
 -15  -3  -1    4.90    5.50
  15  -3   1   -2.20    6.60
 -15   3  -1   -0.40    3.60
 -16  -3  -1   -7.00    6.00
  16  -3   1   17.00    7.50
 -16   3  -1    4.20    3.80
  17  -3   1   14.80    8.20
 -17  -3  -1   -1.40    6.30
 -17   3  -1    8.10    4.20
 -16  -4   1    6.30    4.30
  16  -4  -1   23.10    8.10
 -16  -4   1    6.20    6.80
 -16   4   1   16.50    4.10
 -15  -4   1    0.20    6.10
  15  -4  -1    3.40    6.70
 -15  -4   1    9.50    4.00
 -15   4   1    0.00    3.10
 -14  -4   1   36.40    7.60
  14  -4  -1   38.90    7.80
 -14  -4   1   41.90    5.00
  14  -4  -1   45.80    6.60
 -14   4   1   30.90    4.20
  13  -4  -1   -1.90    4.40
 -13  -4   1   -4.50    3.10
  13  -4  -1    0.70    5.80
 -13  -4   1    6.60    5.40
 -13   4   1    4.50    3.30
 -12  -4   1    0.50    3.10
  12  -4  -1    9.10    5.70
  12  -4  -1    6.00    4.40
 -12  -4   1    3.00    4.80
 -12   4   1    1.60    3.10
  11  -4  -1    1.70    4.10
 -11  -4   1   -0.40    2.80
  11  -4  -1    2.10    5.10
 -11  -4   1    7.70    4.40
 -11   4   1    1.50    2.80
  10  -4  -1  261.57   14.30
 -10  -4   1  263.17   14.00
  10  -4  -1  257.77   13.70
 -10  -4   1  276.37   13.00
 -10   4   1  276.07   12.40
   9  -4  -1    1.10    4.20
  -9  -4   1    1.40    2.40
   9  -4  -1    2.80    3.50
  -9   4   1    1.90    2.10
   8  -4  -1  275.17   13.70
  -8  -4   1  266.87   11.40
  -8  -4   1  272.07   12.60
   8  -4  -1  256.87   13.60
  -8   4   1  256.77   12.10
   8   4  -1  284.37   12.30
  -7  -4   1    6.40    1.50
   7  -4  -1    7.60    3.30
   7  -4  -1   10.70    3.40
  -7  -4   1    5.00    2.50
   7   4  -1    5.00    2.40
  -7   4   1    6.50    1.30
   7   4  -1    3.90    2.50
  -7   4   1    9.10    2.20
  -6  -4   1 1117.59   45.80
   6  -4  -1 1107.69   46.20
  -6  -4   1 1185.98   45.00
   6  -4  -1 1070.99   46.30
   6   4  -1 1117.69   46.00
   6   4  -1 1169.28   45.00
  -6   4   1 1115.59   45.40
  -6   4   1 1167.18   44.70
  -5  -4   1    0.00    2.00
   5  -4  -1    2.90    2.40
   5  -4  -1    3.40    2.40
  -5  -4   1    3.40    1.40
  -5   4   1    1.80    1.70
   5   4  -1    2.90    1.60
  -5   4   1    2.50    1.20
   5   4  -1    3.70    2.10
  -4  -4   1   78.79    4.70
   4  -4  -1   80.99    5.70
  -4  -4   1   87.09    5.20
   4  -4  -1   93.89    5.50
  -4   4   1   82.69    5.00
   4   4  -1   91.69    4.20
   4   4  -1   84.99    5.40
  -3  -4   1    3.90    1.50
   3  -4  -1    5.70    2.10
   3  -4  -1    5.10    1.60
  -3  -4   1    8.60    2.20
   3  -4  -1    2.30    1.90
  -3  -4   1    5.20    0.90
  -3   4   1    3.20    1.60
   3   4  -1    7.20    2.00
  -2  -4   1   27.80    2.60
   2  -4  -1   31.60    2.50
  -2  -4   1   26.20    1.80
  -2  -4   1   32.60    3.00
   2  -4  -1   29.60    3.10
   2  -4  -1   29.80    2.50
  -2   4   1   25.20    2.50
   2   4  -1   27.00    2.70
  -1  -4   1  187.18    8.80
   1  -4  -1  186.58    8.70
  -1  -4   1  185.68    8.90
   1  -4  -1  185.88    8.20
  -1  -4   1  201.48    8.00
   1  -4  -1  187.78    9.10
   1   4  -1  188.48    8.90
  -1   4   1  184.78    8.80
   0  -4   1  826.12   34.50
   0  -4   1  873.31   34.80
   0  -4   1  855.31   33.90
   0  -4  -1  842.42   34.50
   0  -4  -1  852.31   34.80
   0  -4  -1  887.41   33.70
   0   4  -1  854.91   34.60
   0   4   1  848.32   34.70
   1  -4   1   12.10    1.80
   1  -4   1   14.20    2.00
  -1  -4  -1   14.50    2.20
  -1  -4  -1   10.80    2.20
   1  -4   1   14.50    2.30
   1   4   1   16.20    2.20
  -1   4  -1   14.00    2.00
  -2  -4  -1  871.01   36.10
   2  -4   1  904.31   35.60
   2  -4   1  900.11   35.70
   2  -4   1  896.21   36.40
  -2  -4  -1  901.81   35.90
   2   4   1  884.71   36.10
  -2   4  -1  873.81   35.80
  -3  -4  -1   22.70    2.30
   3  -4   1   25.60    3.00
   3  -4   1   26.00    2.70
  -3  -4  -1   23.70    2.90
  -3   4  -1   26.00    2.20
   3   4   1   26.60    2.80
  -3   4  -1   18.00    2.30
  -4  -4  -1  551.04   24.00
   4  -4   1  592.84   24.10
   4  -4   1  583.04   24.60
  -4  -4  -1  570.04   23.50
  -4   4  -1  583.14   23.70
  -4   4  -1  584.64   23.40
   4   4   1  578.74   24.20
   5  -4   1   16.20    3.10
  -5  -4  -1   18.60    1.90
  -5  -4  -1   18.00    2.80
   5  -4   1   18.90    3.10
   5   4   1   20.70    3.00
  -5   4  -1   14.70    2.30
  -5   4  -1   20.50    2.00
  -6  -4  -1  344.17   14.20
   6  -4   1  318.77   15.40
   6  -4   1  335.67   15.70
  -6  -4  -1  312.77   15.00
   6   4   1  360.46   14.10
   6   4   1  337.87   15.40
  -6   4  -1  342.57   14.00
  -6   4  -1  350.26   14.70
  -7  -4  -1    8.70    1.60
   7  -4   1    7.30    3.30
  -7  -4  -1    3.30    2.40
   7  -4   1    6.20    3.10
  -7   4  -1    8.10    1.50
   7   4   1    8.30    2.70
  -7   4  -1    7.30    2.10
  -8  -4  -1   10.10    2.90
   8  -4   1   18.60    3.90
   8  -4   1   14.40    4.10
  -8   4  -1    6.90    2.20
  -8   4  -1   11.20    1.60
  -9  -4  -1   56.59    4.80
   9  -4   1   37.40    5.40
   9  -4   1   41.10    5.00
  -9   4  -1   46.20    3.80
  10  -4   1    0.60    4.40
  10  -4   1    1.60    3.50
 -10  -4  -1    1.10    2.50
 -10   4  -1   -0.70    2.40
 -11  -4  -1    5.80    4.10
  11  -4   1    9.30    4.10
  11  -4   1    6.20    4.90
 -11  -4  -1    1.90    3.10
 -11   4  -1    2.40    2.70
  12  -4   1  174.98   12.00
 -12  -4  -1  177.78    9.90
  12  -4   1  190.18   11.20
 -12  -4  -1  173.68   12.00
 -12   4  -1  185.88    9.40
  13  -4   1    4.70    4.20
 -13  -4  -1    2.80    3.70
  13  -4   1    5.50    6.00
 -13  -4  -1    5.10    5.70
 -13   4  -1   10.30    3.40
 -14  -4  -1   14.30    6.40
 -14  -4  -1   24.50    4.60
  14  -4   1   17.70    6.80
 -14   4  -1   15.00    3.50
  15  -4   1    6.70    7.10
 -15  -4  -1    1.70    3.70
 -15  -4  -1   -3.80    6.00
 -15   4  -1   -1.10    3.20
 -16  -4  -1   99.59    7.80
 -16  -4  -1   81.99   10.50
 -16   4  -1   88.29    6.70
 -15  -5   1   25.60    5.10
  15  -5  -1   28.10    8.40
 -15   5   1   24.90    4.50
 -14  -5   1   58.09    6.10
  14  -5  -1   47.80    8.40
  14  -5  -1   61.59    7.50
 -14   5   1   49.50    5.10
  13  -5  -1   24.70    5.90
 -13  -5   1   32.10    5.00
  13  -5  -1   28.30    6.90
 -13   5   1   26.20    4.30
 -12  -5   1   58.69    5.70
  12  -5  -1   47.90    7.60
  12  -5  -1   45.60    6.60
 -12   5   1   53.69    4.80
  12   5  -1   47.90    6.90
  11  -5  -1   54.69    6.50
  11  -5  -1   54.69    7.20
 -11  -5   1   73.49    5.90
  11   5  -1   58.29    6.50
 -11   5   1   55.29    4.90
 -10  -5   1    2.60    3.20
  10  -5  -1    3.60    4.80
  10  -5  -1    8.10    4.50
  10   5  -1    4.60    3.80
 -10   5   1    9.60    3.10
  -9  -5   1  340.27   15.30
   9  -5  -1  336.97   16.30
   9  -5  -1  306.17   16.00
  -9   5   1  321.57   14.40
   9   5  -1  285.77   15.50
   8  -5  -1   19.00    4.60
   8  -5  -1   13.60    4.00
  -8  -5   1   17.70    3.40
  -8   5   1   25.30    3.30
   8   5  -1   21.40    4.20
   7  -5  -1  304.87   15.20
   7  -5  -1  298.87   14.90
  -7  -5   1  331.17   13.40
  -7  -5   1  289.97   14.50
  -7   5   1  305.97   13.90
  -7   5   1  312.47   12.90
   7   5  -1  306.47   14.90
  -6  -5   1  261.77   12.30
  -6  -5   1  260.47   11.40
   6  -5  -1  264.07   12.60
   6  -5  -1  219.98   12.70
  -6   5   1  249.48   11.80
  -6   5   1  259.47   10.90
   6   5  -1  263.17   12.50
   5  -5  -1    5.90    2.80
  -5  -5   1   10.90    2.80
   5  -5  -1    4.70    2.80
  -5  -5   1    4.30    1.80
  -5   5   1    3.40    1.60
   5   5  -1    4.10    2.30
  -5   5   1    0.60    2.00
   4  -5  -1  220.48   10.40
   4  -5  -1  209.68   11.20
  -4  -5   1  235.68   10.90
  -4  -5   1  213.98   10.20
  -4   5   1  215.88   10.40
   4   5  -1  220.98   10.70
  -3  -5   1    0.20    2.40
   3  -5  -1    1.60    2.30
   3  -5  -1   -0.50    1.80
   3  -5  -1    1.20    2.00
  -3  -5   1    0.40    1.60
  -3   5   1    2.10    2.00
   3   5  -1    3.10    2.00
   2  -5  -1  744.33   30.40
   2  -5  -1  754.92   31.70
  -2  -5   1  749.92   31.20
   2  -5  -1  765.02   30.90
  -2  -5   1  763.22   31.10
  -2   5   1  753.82   31.10
   2   5  -1  763.72   31.30
   1  -5  -1  896.01   36.10
   1  -5  -1  887.81   35.30
   1  -5  -1  871.51   36.60
  -1  -5   1  849.72   36.30
  -1  -5   1  917.11   35.10
  -1  -5   1  905.81   36.40
   1   5  -1  895.51   36.40
  -1   5   1  886.41   36.30
   0  -5  -1   61.99    4.60
   0  -5   1   63.89    4.60
   0  -5   1   53.99    3.40
   0  -5  -1   58.39    3.20
   0  -5   1   58.29    4.20
   0  -5  -1   57.29    4.30
   0   5  -1   56.29    4.30
   0   5   1   56.19    4.30
   1  -5   1   79.09    5.50
  -1  -5  -1   89.49    5.80
  -1  -5  -1   75.09    5.40
   1  -5   1   81.49    5.20
   1  -5   1   92.69    4.70
  -1   5  -1   82.69    5.20
   1   5   1   84.49    5.40
   2  -5   1  346.77   15.30
   2  -5   1  372.46   15.10
   2  -5   1  344.27   16.00
  -2  -5  -1  355.06   15.80
  -2  -5  -1  348.67   15.60
  -2   5  -1  361.46   15.50
   2   5   1  353.36   15.90
  -3  -5  -1  818.32   32.10
   3  -5   1  783.92   31.80
  -3  -5  -1  773.12   32.40
   3  -5   1  787.12   32.80
  -3   5  -1  775.92   32.00
   3   5   1  751.42   32.40
  -4  -5  -1    7.50    2.70
   4  -5   1    3.00    2.40
   4  -5   1    2.30    2.80
  -4  -5  -1    8.60    2.10
   4   5   1    9.70    2.60
  -4   5  -1   10.60    2.30
  -4   5  -1    1.80    1.60
   5  -5   1   65.09    5.00
  -5  -5  -1   58.49    4.90
   5  -5   1   70.79    5.40
  -5  -5  -1   65.99    4.40
   5   5   1   64.29    5.10
  -5   5  -1   63.69    4.60
  -5   5  -1   64.49    4.10
  -6  -5  -1   24.60    3.60
   6  -5   1   14.10    3.60
   6  -5   1   17.50    3.70
  -6  -5  -1   16.10    2.20
   6   5   1   19.00    3.30
  -6   5  -1   17.60    2.70
  -6   5  -1   16.50    2.20
  -7  -5  -1  534.05   22.30
   7  -5   1  526.65   22.60
   7  -5   1  479.45   22.50
  -7   5  -1  508.05   21.50
   7   5   1  495.25   22.50
  -7   5  -1  504.15   20.70
   8  -5   1  219.68   12.50
  -8  -5  -1  246.28   12.10
   8  -5   1  250.67   12.80
   8   5   1  223.98   12.50
  -8   5  -1  247.28   11.20
  -9  -5  -1    7.40    3.30
   9  -5   1   11.70    4.00
   9  -5   1    5.70    4.50
  -9   5  -1    9.10    2.70
   9   5   1    8.80    3.50
 -10  -5  -1  127.99    7.90
  10  -5   1  126.99    9.00
  10  -5   1   99.19    8.50
  10   5   1  130.29    9.20
 -10   5  -1  124.29    7.20
  11  -5   1    7.70    5.30
  11  -5   1    5.40    4.00
 -11  -5  -1    3.90    3.80
 -11   5  -1   11.70    3.30
  11   5   1   11.70    4.90
 -12  -5  -1   97.59    7.20
  12  -5   1   68.29    8.40
  12  -5   1   97.09    7.90
 -12   5  -1   92.39    6.60
  12   5   1   66.69    8.00
  13  -5   1   73.39    7.20
 -13  -5  -1   80.69    6.80
 -13   5  -1   63.89    5.80
  13   5   1   69.99    8.30
 -14  -5  -1    3.10    4.00
  14  -5   1    6.50    6.60
 -14   5  -1    5.50    3.30
 -15  -5  -1   26.70    5.30
  15  -5   1    9.60    7.00
 -15   5  -1   11.10    4.00
  14  -6  -1    6.40    5.30
  14  -6  -1    0.10    7.20
 -14  -6   1    0.90    4.00
 -14   6   1    5.20    3.70
  14   6  -1    7.40    6.30
  13  -6  -1   25.50    7.40
 -13  -6   1   29.50    5.00
  13  -6  -1   35.60    6.50
  13   6  -1   29.00    6.50
 -13   6   1   36.50    4.60
 -12  -6   1   23.30    5.00
  12  -6  -1   25.20    5.80
  12  -6  -1   28.30    6.50
  12   6  -1   23.30    5.90
 -12   6   1   17.90    3.90
  11  -6  -1  151.28   10.70
  11  -6  -1  141.79   10.40
 -11  -6   1  140.89    9.40
  11   6  -1  125.99   10.00
 -11   6   1  143.99    8.40
  10  -6  -1  101.39    8.80
  10  -6  -1  104.89    9.00
 -10  -6   1  124.39    8.20
 -10   6   1  122.19    7.30
  10   6  -1  105.39    8.50
   9  -6  -1    3.90    4.90
  -9  -6   1    7.00    3.60
   9  -6  -1   13.90    4.60
  -9   6   1    6.50    3.10
   9   6  -1    3.60    3.90
   8  -6  -1  130.69    9.70
  -8  -6   1  152.98    9.00
   8  -6  -1  148.39    9.60
   8   6  -1  123.39    9.00
  -8   6   1  133.19    7.80
  -7  -6   1   15.40    2.70
   7  -6  -1   15.10    3.90
   7  -6  -1   11.80    4.30
  -7  -6   1   10.30    3.30
  -7   6   1    7.30    2.80
   7   6  -1    6.20    3.40
  -6  -6   1  123.79    6.80
   6  -6  -1  102.99    7.40
  -6  -6   1  111.29    7.70
   6  -6  -1  115.09    8.40
  -6   6   1  120.59    7.10
  -6   6   1  121.19    6.20
   6   6  -1  120.49    8.00
  -5  -6   1  403.76   18.50
  -5  -6   1  417.06   17.70
   5  -6  -1  387.56   18.90
   5  -6  -1  417.56   18.10
  -5   6   1  424.86   17.20
  -5   6   1  394.26   17.90
   5   6  -1  382.26   18.40
   4  -6  -1    0.60    3.00
  -4  -6   1    5.00    2.30
  -4  -6   1   -0.80    2.90
   4  -6  -1    4.10    2.60
  -4   6   1   -1.80    2.10
   4   6  -1    3.00    2.80
  -3  -6   1  215.58   10.60
   3  -6  -1  197.68    9.90
  -3  -6   1  207.58   10.30
   3  -6  -1  201.28   11.20
   3  -6  -1  206.38    9.60
  -3   6   1  204.88   10.40
   3   6  -1  207.98   10.70
  -2  -6   1   18.10    3.60
   2  -6  -1   21.30    3.70
   2  -6  -1   11.30    3.00
  -2  -6   1   15.60    3.10
  -2   6   1   12.40    3.00
   2   6  -1   11.70    3.10
  -1  -6   1  545.15   23.30
  -1  -6   1  548.15   23.40
   1  -6  -1  536.65   23.10
   1  -6  -1  534.35   23.60
   1   6  -1  550.84   23.40
  -1   6   1  535.15   23.30
   0  -6  -1   54.59    4.80
   0  -6   1   65.19    4.70
   0  -6   1   53.39    4.90
   0  -6  -1   48.30    4.70
   0   6   1   50.29    4.60
   0   6  -1   55.19    4.60
  -1  -6  -1   23.20    3.60
   1  -6   1   18.10    3.40
   1  -6   1   21.10    3.80
  -1  -6  -1   24.30    3.50
   1   6   1   22.70    3.40
  -1   6  -1   22.70    3.30
   2  -6   1  210.08   10.40
  -2  -6  -1  232.98   11.20
  -2  -6  -1  213.58   10.80
   2  -6   1  215.58    9.90
   2  -6   1  204.18   11.10
   2   6   1  219.68   10.90
  -2   6  -1  218.78   10.80
   3  -6   1   20.30    3.90
  -3  -6  -1   15.00    3.60
   3  -6   1   15.70    2.80
  -3  -6  -1   19.80    3.00
  -3   6  -1   12.40    2.90
   3   6   1   20.80    3.50
   4  -6   1   86.89    5.80
   4  -6   1   92.99    6.80
  -4  -6  -1  104.49    6.70
  -4  -6  -1   89.79    5.70
  -4   6  -1   83.19    5.90
   4   6   1   81.19    6.20
  -4   6  -1   84.79    5.30
  -5  -6  -1  144.19    7.90
   5  -6   1  148.69    9.30
  -5  -6  -1  172.28    9.30
   5  -6   1  166.88    8.70
  -5   6  -1  149.09    8.20
   5   6   1  168.38    9.10
  -5   6  -1  141.09    7.50
  -6  -6  -1   43.40    3.70
  -6  -6  -1   41.90    4.90
   6  -6   1   34.70    5.20
   6  -6   1   42.00    4.80
  -6   6  -1   44.10    3.40
   6   6   1   36.50    4.70
  -6   6  -1   43.40    4.00
  -7  -6  -1  234.08   12.00
   7  -6   1  230.78   12.40
   7  -6   1  239.58   12.70
  -7   6  -1  237.68   11.20
   7   6   1  222.48   12.20
  -8  -6  -1    5.50    3.60
   8  -6   1    1.50    4.00
   8  -6   1    7.00    4.10
  -8   6  -1    6.00    2.90
   8   6   1    0.80    3.20
   9  -6   1   22.10    5.30
  -9  -6  -1   15.80    4.10
   9  -6   1   12.00    5.20
   9   6   1   27.70    5.20
  -9   6  -1   13.10    3.30
  10  -6   1   23.20    5.00
  10  -6   1   19.90    6.00
 -10  -6  -1   14.70    4.50
  10   6   1   10.40    5.00
 -10   6  -1   19.70    3.50
  11  -6   1   76.79    8.00
 -11  -6  -1   83.99    6.90
  11  -6   1   63.69    7.20
 -11   6  -1   64.09    5.50
  11   6   1   61.29    7.50
  12  -6   1   29.20    5.90
  12  -6   1   40.50    7.20
 -12  -6  -1   31.60    5.20
  12   6   1   27.00    6.10
 -12   6  -1   33.10    4.30
 -13  -6  -1    2.60    4.00
  13  -6   1    5.90    6.20
  13  -6   1   11.90    5.20
  13   6   1   -1.20    5.00
 -13   6  -1    1.90    3.60
  14  -6   1    9.60    6.00
 -14  -6  -1   16.40    5.10
  14  -6   1   18.50    7.20
  14   6   1   18.20    6.80
 -14   6  -1   20.30    4.50
  12  -7  -1    0.70    6.40
  12  -7  -1   -3.30    5.20
 -12  -7   1    1.80    4.30
 -12   7   1   -1.00    3.70
  12   7  -1    8.80    5.70
  11  -7  -1   60.79    8.00
 -11  -7   1   52.49    6.20
  11  -7  -1   44.50    7.20
  11   7  -1   51.99    7.10
 -11   7   1   60.19    5.50
  10  -7  -1    1.00    4.80
  10  -7  -1    4.90    5.30
 -10  -7   1    7.60    4.40
  10   7  -1    1.20    4.70
 -10   7   1    6.00    3.60
   9  -7  -1  265.87   14.50
   9  -7  -1  276.67   14.90
  -9  -7   1  261.67   13.90
   9   7  -1  260.67   14.60
  -9   7   1  243.28   12.80
  -8  -7   1   -0.80    3.80
   8  -7  -1   -1.60    4.40
   8  -7  -1   -0.50    4.40
   8   7  -1    4.20    3.90
  -8   7   1    0.60    3.10
  -7  -7   1  185.58   10.60
   7  -7  -1  184.38   11.20
  -7   7   1  168.28    9.50
   7   7  -1  168.58   10.40
   6  -7  -1    3.80    4.00
  -6  -7   1    1.70    2.90
  -6  -7   1    2.60    3.70
  -6   7   1    0.10    3.00
   6   7  -1    5.00    3.50
   5  -7  -1   75.99    7.30
  -5  -7   1   83.59    6.80
  -5  -7   1   83.49    6.10
  -5   7   1   90.49    5.80
  -5   7   1   75.79    6.00
   5   7  -1   84.79    6.80
   4  -7  -1   -2.20    3.70
  -4  -7   1    4.20    3.40
  -4  -7   1   -3.60    2.70
  -4   7   1    4.30    3.00
   4   7  -1    1.50    3.20
  -3  -7   1   -1.20    3.30
  -3  -7   1    3.90    2.60
   3  -7  -1    0.80    3.20
   3  -7  -1    0.20    2.80
  -3   7   1    2.40    2.60
   3   7  -1    1.60    3.20
   2  -7  -1   28.60    4.60
   2  -7  -1   28.40    4.10
  -2  -7   1   28.70    4.20
  -2  -7   1   32.00    4.50
  -2   7   1   29.10    4.20
   2   7  -1   39.30    4.50
  -1  -7   1  148.49    9.10
   1  -7  -1  157.08    8.80
   1  -7  -1  156.08    9.50
  -1  -7   1  157.78    9.10
  -1   7   1  153.08    9.00
   1   7  -1  131.89    8.70
   0  -7   1   25.60    4.30
   0  -7   1   19.70    3.90
   0  -7  -1   12.70    3.60
   0  -7  -1   24.30    3.90
   0   7   1   20.00    3.90
   0   7  -1   20.50    3.60
   1  -7   1  258.67   12.80
  -1  -7  -1  241.38   12.50
   1  -7   1  248.28   12.20
  -1  -7  -1  231.78   12.40
   1   7   1  239.68   12.50
  -1   7  -1  244.58   12.30
  -2  -7  -1   22.60    4.00
  -2  -7  -1   23.90    4.30
   2  -7   1   29.00    4.70
   2  -7   1   26.70    3.90
   2   7   1   18.10    3.80
  -2   7  -1   19.50    3.60
  -3  -7  -1  817.32   34.60
  -3  -7  -1  812.82   34.20
   3  -7   1  808.12   35.10
  -3   7  -1  824.92   34.20
   3   7   1  825.42   34.70
   4  -7   1   -2.60    3.40
  -4  -7  -1   -1.10    2.50
  -4  -7  -1    4.40    3.50
  -4   7  -1   -1.50    2.50
   4   7   1    4.40    3.40
  -4   7  -1    3.20    2.60
  -5  -7  -1   83.59    7.20
   5  -7   1  100.89    7.90
  -5  -7  -1  102.59    6.70
  -5   7  -1   98.19    6.10
   5   7   1  100.09    7.50
  -5   7  -1   90.29    6.60
   6  -7   1    7.20    4.40
  -6  -7  -1   -0.70    3.40
  -6   7  -1    0.50    2.90
   6   7   1    1.00    3.40
   7  -7   1  175.68   11.30
  -7  -7  -1  165.08   10.20
   7  -7   1  183.28   10.40
   7   7   1  173.08   10.50
  -7   7  -1  172.98    9.40
  -8  -7  -1   71.59    6.80
   8  -7   1   74.79    7.40
   8  -7   1   68.69    6.80
   8   7   1   55.39    6.50
  -8   7  -1   79.29    5.80
   9  -7   1    8.90    5.30
   9  -7   1   14.60    5.20
  -9  -7  -1   10.00    4.60
   9   7   1   10.50    5.00
  -9   7  -1    9.30    3.50
  10  -7   1    6.60    5.80
  10  -7   1    5.30    5.10
 -10  -7  -1    4.70    4.30
  10   7   1    2.70    4.70
 -10   7  -1    2.50    3.40
  11  -7   1    6.10    6.10
  11  -7   1   -1.10    5.00
 -11  -7  -1   -2.20    4.40
 -11   7  -1   -0.70    3.50
  11   7   1    0.80    5.10
  12  -7   1    7.60    6.10
  12  -7   1    4.10    5.50
 -12  -7  -1    4.80    4.70
  12   7   1    4.60    5.30
 -12   7  -1    2.70    3.90
  10  -8  -1    5.10    5.60
 -10  -8   1   10.50    5.10
 -10   8   1    5.50    4.00
  10   8  -1    4.10    4.70
   9  -8  -1   -5.50    4.90
  -9  -8   1    3.10    4.20
   9   8  -1    0.10    4.40
  -9   8   1    0.40    3.20
  -8  -8   1   11.40    5.00
   8  -8  -1    9.30    5.70
   8   8  -1   11.50    4.50
  -8   8   1    9.80    3.90
  -7  -8   1    5.20    4.50
   7  -8  -1    6.40    4.90
   7   8  -1    6.40    4.10
  -7   8   1   -4.60    3.20
  -6  -8   1   59.59    6.60
   6  -8  -1   56.59    7.00
   6   8  -1   57.89    6.50
  -6   8   1   56.79    5.60
   5  -8  -1  180.38   11.70
  -5  -8   1  176.28   10.90
  -5  -8   1  171.38    9.90
  -5   8   1  176.78   10.20
   5   8  -1  185.38   11.20
  -4  -8   1    5.80    3.50
  -4  -8   1    4.80    4.50
   4  -8  -1    4.40    4.50
  -4   8   1   -2.00    2.90
   4   8  -1   -1.50    3.60
  -4   8   1    5.80    3.10
  -3  -8   1  200.78   11.10
   3  -8  -1  182.88   11.50
  -3  -8   1  174.38   10.40
  -3   8   1  168.08   10.00
   3   8  -1  187.98   10.90
   2  -8  -1   23.60    5.10
  -2  -8   1   12.80    4.20
  -2  -8   1   27.60    4.60
   2  -8  -1   22.50    4.20
   2   8  -1   13.20    3.90
  -2   8   1   16.40    4.00
   1  -8  -1  213.18   11.40
  -1  -8   1  199.78   11.60
  -1  -8   1  206.78   11.80
   1  -8  -1  203.78   11.80
  -1   8   1  211.68   11.60
   1   8  -1  220.58   11.70
   0  -8  -1   57.89    5.80
   0  -8   1   56.19    5.60
   0  -8  -1   54.59    5.90
   0  -8   1   50.29    5.90
   0   8   1   60.69    6.00
   0   8  -1   66.79    5.80
   1  -8   1  102.09    7.90
  -1  -8  -1  110.89    8.00
  -1  -8  -1  106.89    7.80
   1  -8   1   92.29    7.20
  -1   8  -1  101.29    7.40
   1   8   1  113.29    7.90
   2  -8   1   31.60    5.50
  -2  -8  -1   28.20    4.70
  -2  -8  -1   35.00    5.10
  -2   8  -1   14.50    3.90
   2   8   1   29.90    4.60
  -3  -8  -1    4.90    4.00
  -3  -8  -1    6.90    3.70
   3  -8   1    6.10    4.00
   3   8   1    4.80    3.60
  -3   8  -1   11.90    3.80
  -3   8  -1    5.20    3.10
  -4  -8  -1   66.59    6.60
  -4  -8  -1   63.79    5.50
   4  -8   1   56.69    6.90
  -4   8  -1   61.79    5.60
   4   8   1   47.60    6.10
  -4   8  -1   55.39    5.30
  -5  -8  -1   26.30    5.40
   5  -8   1   19.00    5.30
  -5   8  -1   27.40    4.20
   5   8   1   21.80    4.90
  -6  -8  -1   12.50    4.50
   6  -8   1   15.30    5.40
   6   8   1   21.10    5.00
  -6   8  -1   16.00    3.80
  -7  -8  -1  173.28   10.90
   7  -8   1  182.48   12.20
  -7   8  -1  167.48    9.90
   7   8   1  186.78   11.70
   8  -8   1    1.40    4.80
  -8  -8  -1    0.80    4.40
  -8   8  -1    3.60    3.20
   8   8   1    3.50    4.60
   9  -8   1   81.99    8.90
  -9  -8  -1   83.09    8.00
   9   8   1   74.29    8.30
  -9   8  -1   95.49    6.80
  10  -8   1    7.40    5.70
 -10  -8  -1   -1.20    4.30
 -10   8  -1    0.80    3.80
  10   8   1    3.40    4.80
   7  -9  -1   51.59    7.70
  -7  -9   1   58.49    6.90
  -7   9   1   54.39    5.90
   7   9  -1   55.79    7.30
   6  -9  -1   47.10    7.00
  -6  -9   1   43.90    6.60
   6   9  -1   38.50    6.40
  -6   9   1   42.20    5.50
   5  -9  -1   30.10    6.20
  -5  -9   1   18.60    5.10
   5   9  -1   28.90    5.50
  -5   9   1   26.40    4.90
  -4  -9   1   76.69    6.60
   4  -9  -1   63.89    7.60
  -4  -9   1   61.49    6.80
   4   9  -1   61.69    6.70
  -4   9   1   68.79    6.20
  -3  -9   1   11.30    4.80
  -3  -9   1    8.50    4.20
   3  -9  -1    9.60    5.20
  -3   9   1    9.40    4.20
   3   9  -1    6.30    4.10
   2  -9  -1  135.09    8.50
  -2  -9   1  114.79    8.60
  -2  -9   1  110.79    8.50
   2  -9  -1  105.79    9.00
   2   9  -1  119.59    8.80
  -2   9   1  129.39    8.50
  -1  -9   1   41.60    5.90
   1  -9  -1   42.60    5.70
  -1  -9   1   38.40    5.80
   1  -9  -1   44.80    6.30
  -1   9   1   45.70    5.70
   1   9  -1   36.30    5.50
   0  -9  -1   15.90    4.90
   0  -9   1   21.60    5.00
   0  -9   1   23.90    5.10
   0  -9  -1   26.00    5.00
   0   9  -1   22.10    4.60
   0   9   1   29.00    5.20
  -1  -9  -1   52.39    6.30
   1  -9   1   59.59    7.00
  -1  -9  -1   64.39    6.70
  -1   9  -1   49.10    5.90
   1   9   1   58.89    6.40
   2  -9   1   42.20    6.20
  -2  -9  -1   50.69    5.90
  -2  -9  -1   46.00    6.10
   2   9   1   49.99    6.00
  -2   9  -1   40.20    5.40
   3  -9   1   93.89    8.70
  -3  -9  -1   83.09    7.20
  -3  -9  -1   80.09    7.80
   3   9   1   78.89    7.50
  -3   9  -1   79.49    6.90
  -3   9  -1   85.09    6.80
  -4  -9  -1   31.60    5.00
   4  -9   1   36.00    6.20
  -4  -9  -1   39.00    6.30
   4   9   1   31.40    5.60
  -4   9  -1   32.00    4.80
  -5  -9  -1   55.69    7.00
   5  -9   1   55.69    7.80
   5   9   1   44.80    6.40
  -5   9  -1   69.49    6.20
   6  -9   1    9.10    5.50
  -6  -9  -1    6.30    5.00
   6   9   1    1.50    4.50
  -6   9  -1    7.50    4.00
   7  -9   1   50.29    7.60
  -7  -9  -1   46.10    6.80
  -7   9  -1   54.89    5.80
   7   9   1   44.60    6.70
 -18   0   2   55.99    7.20
  18   0  -2   46.70   10.30
 -17   0   2   -2.00    4.50
  17   0  -2    0.90    7.60
  16   0  -2  284.77   17.70
 -16   0   2  300.97   15.40
  15   0  -2   10.60    6.80
 -15   0   2   -0.20    3.50
 -14   0   2    7.80    3.80
  14   0  -2    2.10    6.00
 -13   0   2    0.60    3.20
  13   0  -2   -2.50    5.10
  12   0  -2   20.80    5.70
 -12   0   2   16.40    3.40
 -12   0   2   20.40    2.40
 -11   0   2   -0.60    2.50
  11   0  -2    3.60    2.80
  11   0  -2   -1.50    4.20
 -11   0   2    2.80    1.70
 -10   0   2  283.37   11.90
  10   0  -2  278.97   12.60
 -10   0   2  282.37   12.80
  10   0  -2  257.27   14.00
   9   0  -2    0.20    0.90
   9   0  -2   -4.00    3.10
   9   0  -2    1.00    1.90
  -9   0   2    0.80    1.20
  -9   0   2    0.00    1.70
   8   0  -2 1000.70   39.00
   8   0  -2 1022.30   39.70
  -8   0   2  934.81   39.80
   8   0  -2 1014.50   40.70
  -8   0   2  993.00   39.30
   7   0  -2    0.60    1.30
  -7   0   2   -2.50    1.10
  -7   0   2   -0.20    0.90
   7   0  -2   -0.30    0.80
   7   0  -2    1.30    2.50
  -6   0   2 1855.31   69.39
   6   0  -2 1759.52   69.69
   6   0  -2 1773.42   70.29
   6   0  -2 1834.32   69.29
  -6   0   2 1642.34   69.79
   5   0  -2   -2.50    1.70
   5   0  -2   -1.20    0.90
   5   0  -2   -1.70    0.70
  -5   0   2   -1.90    0.90
  -5   0   2   -0.40    0.70
   4   0  -2 2373.86   90.29
  -4   0   2 2332.07   90.19
   4   0  -2 2390.76   90.79
  -4   0   2 2071.99   90.39
   4   0  -2 2406.56   90.39
   3   0  -2   -0.60    0.40
  -3   0   2   -1.30    0.40
   3   0  -2   -0.20    0.60
  -3   0   2   -0.20    0.60
  -3   0   2   -0.30    0.50
   2   0  -2   13.60    1.00
   2   0  -2   12.40    1.00
  -2   0   2   12.60    0.80
  -2   0   2   12.00    0.90
  -2   0   2   12.10    1.00
  -1   0   2    0.20    0.30
   1   0  -2   -0.10    0.10
  -1   0   2   -0.20    0.20
   1   0  -2    0.40    0.30
  -1   0   2    0.10    0.40
   0   0  -2  416.26   17.00
   1   0   2    0.30    0.50
  -1   0  -2    0.00    0.30
  -1   0  -2   -0.50    0.30
  -1   0  -2   -0.60    0.30
   1   0   2   -1.10    0.30
  -2   0  -2 2408.76   93.29
   2   0   2 2453.85   93.49
   2   0   2 2407.66   93.49
  -2   0  -2 2302.07   93.39
  -2   0  -2 2393.86   93.29
  -3   0  -2    0.30    0.20
  -3   0  -2    0.60    0.50
   3   0   2   -0.20    1.00
  -3   0  -2    0.50    0.60
   3   0   2    0.20    0.40
  -4   0  -2 2575.24  103.19
  -4   0  -2 2622.54  103.09
   4   0   2 2701.03  103.59
   4   0   2 2676.03  103.09
   5   0   2    0.90    0.70
  -5   0  -2    1.00    1.00
   5   0   2   -0.10    1.70
  -5   0  -2    0.00    0.80
  -6   0  -2 4323.07  172.08
   6   0   2 4501.15  172.88
   6   0   2 4772.82  172.18
  -6   0  -2 4075.29  172.38
   7   0   2    0.90    1.10
  -7   0  -2    0.50    1.20
   7   0   2   -0.40    2.40
  -7   0  -2    1.00    1.40
  -8   0  -2  527.55   21.80
   8   0   2  565.04   21.60
  -8   0  -2  497.45   22.30
   8   0   2  549.35   23.00
   9   0   2    0.40    3.20
  -9   0  -2    1.80    1.50
   9   0   2   -1.10    1.30
  -9   0  -2    0.30    1.90
 -10   0  -2  306.47   14.10
 -10   0  -2  332.67   13.40
  10   0   2  272.57   14.80
 -11   0  -2    3.30    1.90
  11   0   2   -1.30    4.00
 -11   0  -2   -3.30    2.70
 -12   0  -2   12.90    2.50
  12   0   2    6.90    4.50
 -12   0  -2    8.80    3.50
 -13   0  -2   -0.30    2.40
  13   0   2    3.10    5.10
 -13   0  -2   -0.50    3.30
 -14   0  -2   -1.30    3.30
  14   0   2   -5.60    5.40
  15   0   2   -6.60    5.50
 -15   0  -2   -4.70    4.00
  16   0   2   65.19    8.70
 -16   0  -2   59.89    6.90
  17   0   2    9.00    7.40
 -17   0  -2   -0.50    4.80
  18  -1  -2   24.20    9.20
 -18  -1   2   14.70    5.80
 -18   1   2   17.20    5.00
  18   1  -2   16.60    8.60
 -17  -1   2   -0.40    5.00
  17  -1  -2    4.20    8.10
 -17   1   2    1.70    4.00
  17   1  -2    8.00    7.10
  16  -1  -2    8.90    7.50
 -16  -1   2   -4.80    4.40
 -16   1   2   -3.20    3.40
  16   1  -2    3.20    6.60
 -15  -1   2   33.90    5.70
  15  -1  -2   29.90    7.80
 -15   1   2   44.30    5.20
  15   1  -2   47.00    7.90
 -14  -1   2   42.40    5.60
  14  -1  -2   51.19    7.90
  14   1  -2   45.40    7.10
 -14   1   2   55.79    5.20
 -13  -1   2   59.09    4.10
 -13  -1   2   47.20    5.50
  13  -1  -2   52.79    7.40
  13   1  -2   52.89    7.10
 -13   1   2   41.60    4.40
 -12  -1   2  132.89    6.70
 -12  -1   2  116.99    7.90
  12  -1  -2  127.99    8.10
  12  -1  -2  110.89    8.90
 -12   1   2  134.49    7.20
  12   1  -2  114.69    8.90
  11  -1  -2    9.70    4.50
  11  -1  -2   16.40    3.60
 -11  -1   2   14.10    2.30
 -11  -1   2   12.20    3.40
  11   1  -2   18.10    4.80
 -11   1   2   18.00    3.00
 -10  -1   2   77.39    4.50
 -10  -1   2   74.09    5.60
  10  -1  -2   64.69    6.60
  10  -1  -2   79.49    5.60
 -10   1   2   80.49    4.10
 -10   1   2   82.49    5.00
  10   1  -2   71.19    6.30
  10   1  -2   82.39    4.90
  -9  -1   2    2.20    1.50
  -9  -1   2    2.40    2.30
   9  -1  -2    1.50    2.40
   9  -1  -2   -4.40    3.50
   9   1  -2   -3.60    3.10
  -9   1   2    1.20    1.80
   9   1  -2    1.40    1.00
   9   1  -2    0.20    1.60
  -9   1   2    2.90    1.10
  -8  -1   2  360.86   16.60
  -8  -1   2  394.56   16.00
   8  -1  -2  374.16   17.30
   8  -1  -2  379.66   16.60
  -8   1   2  396.36   15.50
   8   1  -2  383.66   15.90
   8   1  -2  376.26   17.00
  -8   1   2  408.36   16.30
  -7  -1   2  157.68    7.40
   7  -1  -2  154.08    7.30
   7  -1  -2  136.09    7.80
  -7  -1   2  136.89    6.70
   7   1  -2  154.28    6.60
  -7   1   2  148.59    6.20
  -7   1   2  143.79    6.80
   7   1  -2  132.89    7.60
   6  -1  -2    0.60    2.10
  -6  -1   2    8.60    1.30
  -6  -1   2    6.80    1.60
   6  -1  -2    6.30    1.60
  -6   1   2    7.70    1.40
   6   1  -2    5.70    1.10
   6   1  -2    1.80    2.00
  -6   1   2    4.20    0.70
   5  -1  -2    4.10    1.70
  -5  -1   2    3.20    1.20
  -5  -1   2    3.20    1.00
   5  -1  -2    3.30    1.20
  -5   1   2    3.70    1.10
  -5   1   2    2.80    0.50
   5   1  -2    1.20    1.50
  -4  -1   2  159.08    6.80
   4  -1  -2  143.09    6.90
   4  -1  -2  145.59    7.20
  -4  -1   2  159.08    6.80
  -4  -1   2  155.18    6.50
  -4  -1   2  155.98    6.70
  -4   1   2  162.18    6.70
   3  -1  -2  114.59    5.40
  -3  -1   2  116.69    5.10
  -3  -1   2  119.59    4.90
  -3  -1   2  120.29    5.10
   3  -1  -2  111.39    5.20
  -3  -1   2  104.59    5.00
  -3   1   2  115.79    5.00
  -2  -1   2  754.12   29.90
   2  -1  -2  757.32   29.80
   2  -1  -2  753.72   30.10
  -2  -1   2  750.72   30.00
  -2  -1   2  790.02   29.90
  -2  -1   2  769.22   29.90
  -2   1   2  746.53   29.90
  -1  -1   2  380.96   15.60
   1  -1  -2  396.06   15.50
   1  -1  -2  402.06   15.80
  -1  -1   2  399.76   15.70
  -1  -1   2  383.56   15.60
  -1   1   2  381.56   15.60
  -1   1   2  392.36   15.60
   1   1  -2  407.46   15.60
   0  -1   2  579.24   24.00
   0  -1  -2  627.04   24.00
   0  -1   2  596.44   23.90
   0  -1  -2  623.64   23.90
   0   1  -2  603.04   23.90
   0   1   2  595.94   23.80
   0   1   2  637.34   24.00
   0   1  -2  584.74   23.80
   1  -1   2   37.10    2.20
  -1  -1  -2   40.40    2.10
   1  -1   2   41.20    2.20
  -1  -1  -2   42.50    2.00
   1   1   2   40.00    1.90
  -1   1  -2   41.70    2.00
  -1   1  -2   45.40    2.10
   1   1   2   45.70    2.20
  -2  -1  -2  168.08    7.10
   2  -1   2  170.58    7.10
  -2  -1  -2  167.48    6.70
  -2  -1  -2  157.48    7.00
   2  -1   2  161.78    7.20
   2   1   2  168.58    6.90
  -2   1  -2  158.38    6.80
  -2   1  -2  175.08    6.90
   3  -1   2  857.51   34.40
  -3  -1  -2  844.72   34.20
   3  -1   2  898.91   34.20
  -3  -1  -2  846.32   34.10
   3   1   2  898.31   34.20
  -3   1  -2  851.71   34.00
  -3   1  -2  847.92   33.90
  -4  -1  -2  757.02   29.70
   4  -1   2  708.13   29.90
  -4  -1  -2  738.43   29.60
   4  -1   2  750.22   29.60
  -4   1  -2  724.43   29.20
   4   1   2  804.02   29.70
  -4   1  -2  716.43   29.50
   5  -1   2   50.19    3.80
  -5  -1  -2   58.69    3.40
   5  -1   2   59.29    3.40
  -5  -1  -2   58.79    3.20
  -5   1  -2   52.89    3.10
  -5   1  -2   57.89    2.90
   5   1   2   60.49    3.70
   6  -1   2  269.87   13.10
  -6  -1  -2  295.27   12.60
  -6  -1  -2  298.97   12.40
   6  -1   2  304.67   12.50
  -6   1  -2  291.67   11.90
   6   1   2  283.17   12.80
  -6   1  -2  294.57   12.40
  -7  -1  -2   20.80    2.50
   7  -1   2   19.20    2.10
  -7  -1  -2   12.60    1.90
   7  -1   2   18.00    3.00
  -7   1  -2   20.30    1.70
   7   1   2   20.70    2.90
  -7   1  -2   14.20    2.00
   8  -1   2  106.79    7.60
  -8  -1  -2  133.59    7.00
   8  -1   2  125.39    6.50
  -8  -1  -2  134.39    6.40
  -8   1  -2  130.39    6.00
   8   1   2  138.39    7.60
  -8   1  -2  132.39    6.60
  -9  -1  -2   59.69    4.60
   9  -1   2   61.19    5.60
  -9  -1  -2   60.59    4.20
   9  -1   2   64.39    4.50
   9   1   2   68.89    5.30
  -9   1  -2   69.29    3.80
  -9   1  -2   56.49    4.30
  10  -1   2  287.27   12.60
 -10  -1  -2  278.17   12.50
  10  -1   2  262.07   13.80
 -10  -1  -2  286.17   13.50
 -10   1  -2  281.97   12.80
 -10   1  -2  276.57   12.00
  10   1   2  297.37   14.10
 -11  -1  -2   35.90    3.40
  11  -1   2   33.60    5.50
 -11  -1  -2   31.70    4.40
  11   1   2   30.60    5.10
 -11   1  -2   36.20    3.00
 -11   1  -2   27.50    3.40
  12  -1   2  138.89   10.10
 -12  -1  -2  142.39    7.50
 -12  -1  -2  136.19    8.60
 -12   1  -2  142.69    7.10
  12   1   2  137.39    9.50
 -12   1  -2  135.79    7.80
  13  -1   2    0.10    5.50
 -13  -1  -2    3.30    2.60
 -13  -1  -2    3.30    3.90
  13   1   2    2.80    4.90
 -13   1  -2    8.00    3.40
 -14  -1  -2  150.48   10.30
 -14  -1  -2  153.48    8.70
  14  -1   2  184.58   12.10
  14   1   2  174.98   11.40
 -14   1  -2  158.48    9.40
  15  -1   2   42.30    7.70
 -15  -1  -2   29.80    5.70
  15   1   2   30.80    7.00
 -15   1  -2   37.70    5.20
 -16  -1  -2   -2.10    4.30
  16  -1   2    3.80    6.70
 -16   1  -2    4.10    4.40
  16   1   2    3.00    6.40
 -17  -1  -2   -7.30    5.20
  17  -1   2   -4.80    7.10
  17   1   2   15.40    7.40
 -17   1  -2   -6.00    3.80
 -17  -2   2   31.30    7.10
  17  -2  -2   30.10    9.30
  17   2  -2   37.50    8.60
 -17   2   2   33.30    5.00
 -16  -2   2  101.49    9.70
  16  -2  -2  121.09   12.00
 -16   2   2  116.69    7.90
  16   2  -2  108.89   10.50
 -15  -2   2  126.69   10.00
  15  -2  -2  128.99   11.50
 -15   2   2  154.98    8.80
  15   2  -2  136.09   10.70
 -14  -2   2   -0.20    4.40
  14  -2  -2   -8.00    5.90
 -14  -2   2    5.20    2.90
 -14   2   2    3.00    2.90
  14   2  -2    9.80    6.00
 -13  -2   2    0.50    4.30
  13  -2  -2    5.00    4.00
 -13  -2   2    3.00    2.50
  13  -2  -2   12.40    6.00
 -13   2   2    5.60    2.90
  13   2  -2    7.80    5.50
 -12  -2   2   -0.20    2.20
  12  -2  -2   -4.10    3.50
 -12  -2   2    0.30    3.20
  12  -2  -2    2.30    5.10
  12   2  -2    6.80    4.90
 -12   2   2    1.90    2.40
 -11  -2   2  327.37   17.60
  11  -2  -2  395.96   17.60
  11  -2  -2  382.36   18.70
 -11  -2   2  379.26   16.40
 -11   2   2  395.66   16.40
  11   2  -2  376.96   17.90
  10  -2  -2  205.08   11.40
 -10  -2   2  233.68   10.30
 -10  -2   2  195.68   11.10
  10  -2  -2  229.68   12.50
  10   2  -2  205.88   11.70
  10   2  -2  230.78    9.70
 -10   2   2  221.78   10.30
   9  -2  -2   55.09    4.80
  -9  -2   2   51.39    3.70
   9  -2  -2   49.60    5.30
  -9  -2   2   50.89    4.50
  -9   2   2   47.80    3.60
  -9   2   2   51.39    2.80
   9   2  -2   53.09    3.40
   9   2  -2   52.19    4.80
   8  -2  -2   22.70    3.20
   8  -2  -2   12.10    3.70
  -8  -2   2   17.70    2.30
  -8  -2   2   24.70    3.10
   8   2  -2   16.60    3.40
  -8   2   2   20.50    2.30
  -8   2   2   20.30    1.40
   7  -2  -2  369.16   15.90
  -7  -2   2  365.56   14.50
  -7  -2   2  349.37   15.10
   7  -2  -2  341.17   16.00
  -7  -2   2  357.96   15.60
   7   2  -2  354.26   15.50
  -7   2   2  353.56   14.90
  -7   2   2  352.96   14.10
   6  -2  -2  544.85   24.00
  -6  -2   2  598.24   23.60
  -6  -2   2  558.04   23.90
   6  -2  -2  594.84   24.40
  -6  -2   2  581.84   23.00
  -6   2   2  562.84   22.70
  -6   2   2  583.24   23.40
   6   2  -2  608.64   23.80
   5  -2  -2    8.90    2.20
  -5  -2   2   15.20    1.90
  -5  -2   2    8.40    1.50
   5  -2  -2   10.80    2.10
  -5  -2   2   12.60    1.20
  -5   2   2   12.90    1.50
  -5   2   2   10.60    0.80
   4  -2  -2 1301.97   51.59
  -4  -2   2 1295.17   51.19
  -4  -2   2 1295.57   50.79
  -4  -2   2 1300.17   51.19
   4  -2  -2 1295.17   51.39
  -4  -2   2 1288.37   50.89
  -4   2   2 1293.27   50.49
  -4   2   2 1291.07   50.99
   3  -2  -2  906.51   37.20
  -3  -2   2  904.01   36.90
  -3  -2   2  933.81   36.60
  -3  -2   2  927.91   36.50
   3  -2  -2  938.31   36.40
   3  -2  -2  956.50   37.00
  -3   2   2  929.01   36.80
  -2  -2   2  141.39    6.40
   2  -2  -2  136.69    6.70
  -2  -2   2  149.88    6.30
  -2  -2   2  144.09    6.00
   2  -2  -2  142.89    6.10
   2  -2  -2  139.19    6.30
   2   2  -2  150.28    6.40
  -2   2   2  142.69    6.30
  -1  -2   2 1967.90   78.29
  -1  -2   2 1991.50   78.29
   1  -2  -2 2000.00   78.49
   1  -2  -2 2019.20   78.09
  -1  -2   2 2023.70   77.99
   1  -2  -2 2025.40   78.19
   1   2  -2 2019.70   78.29
  -1   2   2 1944.41   78.29
   0  -2  -2  266.47   10.30
   0  -2   2  249.18   10.60
   0  -2  -2  252.57   10.80
   0  -2  -2  264.67   10.70
   0  -2   2  254.37   10.80
   0  -2   2  250.37   10.50
   0   2  -2  247.48   10.60
   0   2   2  264.17   10.70
   1  -2   2 5562.24  221.08
  -1  -2  -2 5848.11  220.98
   1  -2   2 5520.85  220.88
  -1  -2  -2 5879.81  220.98
   1   2   2 5730.13  220.98
  -1   2  -2 5517.45  220.78
  -2  -2  -2  573.24   22.40
  -2  -2  -2  576.54   22.70
   2  -2   2  568.84   22.80
   2  -2   2  550.04   22.70
   2   2   2  559.74   22.10
   2   2   2  553.84   22.70
  -2   2  -2  558.04   22.40
  -2   2  -2  556.74   22.40
  -3  -2  -2    6.80    1.30
  -3  -2  -2    5.50    0.80
   3  -2   2    6.10    1.50
   3  -2   2    3.90    1.20
  -3   2  -2    6.80    0.90
   3   2   2    5.50    1.00
  -3   2  -2    5.10    1.00
  -4  -2  -2   64.19    3.80
  -4  -2  -2   62.89    3.00
   4  -2   2   71.59    4.30
   4  -2   2   65.29    4.00
  -4  -2  -2   62.99    3.80
  -4   2  -2   68.89    3.50
  -4   2  -2   62.89    3.10
   4   2   2   65.19    3.60
   5  -2   2  213.28   10.00
  -5  -2  -2  208.38    9.60
  -5  -2  -2  219.58    9.80
   5  -2   2  208.88    9.80
  -5   2  -2  215.38    9.00
   5   2   2  224.68    9.60
  -5   2  -2  225.78    9.40
  -6  -2  -2 1948.51   77.29
   6  -2   2 1947.61   77.89
  -6  -2  -2 1944.91   77.59
   6  -2   2 1937.21   77.49
  -6   2  -2 1942.51   76.69
  -6   2  -2 1982.20   77.09
   6   2   2 2029.00   77.29
  -7  -2  -2 1054.89   40.70
   7  -2   2 1009.60   40.80
   7  -2   2  957.70   41.20
  -7  -2  -2  999.10   41.00
  -7   2  -2  993.00   39.90
  -7   2  -2 1025.50   40.40
   7   2   2 1043.90   40.80
   8  -2   2   80.19    5.20
  -8  -2  -2   71.89    5.40
  -8  -2  -2   70.09    4.80
   8  -2   2   77.59    5.90
  -8   2  -2   90.99    4.90
  -8   2  -2   81.39    4.00
   8   2   2   82.59    5.70
   9  -2   2   18.70    2.80
  -9  -2  -2   14.00    2.40
  -9  -2  -2   14.60    3.40
   9  -2   2   11.50    3.80
   9   2   2    5.70    3.30
  -9   2  -2   14.90    1.80
  -9   2  -2   25.00    2.70
 -10  -2  -2  147.29    8.90
  10  -2   2  140.49    8.10
  10  -2   2  147.59    9.60
 -10  -2  -2  153.28    7.70
  10   2   2  141.79    8.60
 -10   2  -2  141.79    6.70
 -10   2  -2  148.59    7.50
 -11  -2  -2  472.35   22.00
 -11  -2  -2  511.95   21.00
  11  -2   2  484.15   21.20
  11  -2   2  473.05   22.60
 -11   2  -2  493.25   20.00
 -11   2  -2  487.25   20.70
  11   2   2  491.15   21.80
 -12  -2  -2   33.80    3.80
 -12  -2  -2   21.20    4.80
  12  -2   2   24.50    5.70
 -12   2  -2   34.90    4.00
  12   2   2   37.70    5.30
  13  -2   2   25.30    6.30
 -13  -2  -2   21.00    5.40
 -13  -2  -2   18.10    3.40
  13   2   2   24.90    5.40
 -13   2  -2   19.00    3.70
  14  -2   2   -2.60    5.60
 -14  -2  -2   -0.10    2.90
 -14  -2  -2   -7.80    4.30
 -14   2  -2    2.40    3.30
  14   2   2    0.70    5.00
 -15  -2  -2   84.69    6.50
  15  -2   2   88.99    9.80
 -15  -2  -2   85.09    8.70
 -15   2  -2   90.49    6.80
  15   2   2  102.29    8.80
  16  -2   2   51.99    8.90
 -16  -2  -2   34.70    7.00
  16   2   2   46.90    7.60
 -16   2  -2   62.09    5.70
 -17  -2  -2   -9.10    5.50
  17  -2   2   -0.60    7.60
 -17   2  -2   -7.10    3.80
  17  -3  -2    9.50    8.20
 -17  -3   2    4.00    6.90
 -17   3   2   10.10    4.40
 -16  -3   2    4.10    6.30
  16  -3  -2    9.50    7.30
 -16   3   2   -0.90    3.30
 -15  -3   2   68.49    5.80
  15  -3  -2   49.10    8.90
 -15  -3   2   47.60    8.10
 -15   3   2   60.19    5.50
  14  -3  -2    3.20    6.60
 -14  -3   2    4.30    3.20
  14  -3  -2    0.80    4.50
 -14  -3   2    2.10    4.90
 -14   3   2    1.80    3.20
  14   3  -2   -3.30    5.50
 -13  -3   2   68.29    7.50
  13  -3  -2   80.19    8.70
 -13  -3   2   83.79    5.80
  13  -3  -2   74.89    7.20
  13   3  -2   77.09    7.50
 -13   3   2   80.39    5.60
  12  -3  -2   13.50    5.60
 -12  -3   2   21.30    3.50
  12  -3  -2   18.40    4.80
 -12  -3   2   13.50    4.80
  12   3  -2   15.40    5.10
 -12   3   2   21.60    3.20
 -11  -3   2    4.80    3.90
  11  -3  -2   -5.70    3.30
 -11  -3   2   -0.10    2.30
  11  -3  -2    6.70    4.80
 -11   3   2    3.10    2.60
  11   3  -2   -4.10    3.90
 -10  -3   2   13.60    2.80
  10  -3  -2   11.00    4.30
 -10  -3   2   13.20    3.70
  10  -3  -2    8.00    3.60
  10   3  -2   11.50    3.90
 -10   3   2   11.70    2.50
  -9  -3   2   14.50    1.70
  -9  -3   2   13.20    2.60
  -9  -3   2   15.40    3.60
   9  -3  -2    8.60    3.40
   9  -3  -2    4.50    4.10
   9   3  -2   12.90    3.30
  -9   3   2   12.40    2.50
  -8  -3   2   -0.40    1.10
  -8  -3   2    4.70    1.90
   8  -3  -2   -1.70    2.80
  -8  -3   2    2.60    2.30
   8  -3  -2   -1.60    3.20
  -8   3   2    0.30    0.70
   8   3  -2   -2.40    2.80
  -8   3   2    3.50    1.90
  -7  -3   2  423.36   19.90
  -7  -3   2  470.55   18.80
  -7  -3   2  449.56   19.50
   7  -3  -2  470.25   20.40
   7  -3  -2  482.35   20.50
  -7   3   2  465.65   18.40
  -7   3   2  473.95   19.40
   7   3  -2  480.35   19.60
  -6  -3   2   45.80    3.60
  -6  -3   2   53.39    2.80
   6  -3  -2   37.20    4.00
   6  -3  -2   36.80    4.00
  -6  -3   2   33.70    3.10
  -6   3   2   38.20    2.20
   6   3  -2   35.50    3.10
  -6   3   2   39.50    3.00
  -5  -3   2 1431.36   54.99
   5  -3  -2 1429.96   55.89
  -5  -3   2 1411.36   55.49
   5  -3  -2 1350.66   55.99
  -5   3   2 1374.56   55.19
  -5   3   2 1377.56   54.59
   4  -3  -2    1.10    1.70
   4  -3  -2    1.70    1.90
  -4  -3   2    1.40    1.40
  -4  -3   2    0.50    1.00
  -4  -3   2    0.00    1.00
   4   3  -2    0.40    1.40
  -4   3   2    0.60    1.10
  -3  -3   2 1393.46   53.89
   3  -3  -2 1383.26   54.09
  -3  -3   2 1367.76   53.49
   3  -3  -2 1357.96   54.59
   3  -3  -2 1348.77   53.69
  -3  -3   2 1323.07   54.19
   3   3  -2 1390.06   54.19
  -3   3   2 1360.96   53.99
  -2  -3   2   27.00    2.20
  -2  -3   2   31.70    2.00
  -2  -3   2   22.70    2.30
   2  -3  -2   33.50    2.30
   2  -3  -2   33.00    2.80
   2  -3  -2   26.00    2.10
  -2   3   2   25.60    2.20
   2   3  -2   26.10    2.30
  -1  -3   2   95.49    4.40
  -1  -3   2   94.19    5.00
  -1  -3   2   99.69    5.00
   1  -3  -2   99.19    4.60
   1  -3  -2   94.29    5.20
   1  -3  -2   99.69    4.80
   1   3  -2   90.39    4.90
  -1   3   2   92.89    4.80
   0  -3   2   59.79    3.60
   0  -3  -2   57.89    3.60
   0  -3  -2   60.89    2.90
   0  -3   2   56.29    3.20
   0  -3  -2   64.29    3.90
   0  -3   2   58.49    3.60
   0   3  -2   64.49    3.60
   0   3   2   55.69    3.50
   1  -3   2   67.09    4.00
  -1  -3  -2   68.49    3.90
   1  -3   2   61.99    3.70
  -1  -3  -2   75.99    4.00
   1  -3   2   65.59    3.60
   1   3   2   63.89    3.90
  -1   3  -2   67.29    3.70
   2  -3   2   12.30    1.80
  -2  -3  -2   14.70    1.70
   2  -3   2   12.90    2.00
  -2  -3  -2   14.00    1.90
  -2   3  -2   13.40    1.50
  -2   3  -2   20.00    1.70
   2   3   2    9.40    1.70
  -3  -3  -2   59.89    3.40
   3  -3   2   62.29    4.00
   3  -3   2   62.09    4.20
  -3  -3  -2   66.59    4.10
  -3   3  -2   60.99    3.50
   3   3   2   61.29    3.80
  -3   3  -2   61.79    3.30
   4  -3   2   42.90    3.50
   4  -3   2   48.00    3.70
  -4  -3  -2   45.70    3.30
  -4  -3  -2   48.90    2.90
   4   3   2   44.80    2.60
  -4   3  -2   48.00    3.20
   4   3   2   47.50    3.40
  -4   3  -2   52.39    2.90
   5  -3   2  868.71   34.80
  -5  -3  -2  841.12   34.40
   5  -3   2  842.62   34.70
  -5  -3  -2  861.81   33.60
   5   3   2  896.71   33.80
  -5   3  -2  826.82   34.00
  -5   3  -2  852.81   33.70
   5   3   2  803.02   34.50
  -6  -3  -2  239.68   11.20
   6  -3   2  246.68   11.60
   6  -3   2  243.68   11.80
  -6  -3  -2  240.18   10.10
  -6   3  -2  247.28   10.30
  -6   3  -2  251.57   10.80
   6   3   2  251.17   10.70
  -7  -3  -2 1118.39   47.60
   7  -3   2 1196.38   47.70
   7  -3   2 1170.18   47.90
  -7  -3  -2 1149.19   47.30
  -7   3  -2 1192.58   46.90
  -7   3  -2 1172.58   46.30
   7   3   2 1231.88   47.00
   8  -3   2    3.90    3.50
  -8  -3  -2    4.20    2.80
   8  -3   2    0.60    2.50
  -8  -3  -2    1.40    2.10
  -8   3  -2    1.10    1.70
  -8   3  -2    3.30    1.30
   8   3   2   -1.90    2.50
  -9  -3  -2  310.67   14.70
   9  -3   2  336.97   15.30
  -9  -3  -2  312.47   15.70
   9  -3   2  312.07   15.90
  -9   3  -2  343.67   14.50
   9   3   2  353.76   15.10
  -9   3  -2  334.87   13.70
  10  -3   2   19.60    4.80
 -10  -3  -2   30.90    4.60
  10  -3   2   23.40    3.90
 -10  -3  -2   19.50    3.40
  10   3   2   30.60    4.40
 -10   3  -2   26.50    3.10
 -10   3  -2   24.70    2.20
  11  -3   2   92.69    7.90
 -11  -3  -2   91.99    6.40
  11  -3   2   91.39    6.50
 -11  -3  -2   87.99    7.70
 -11   3  -2   96.09    5.70
  11   3   2   84.99    6.70
 -12  -3  -2   10.80    4.80
  12  -3   2   -1.00    4.90
 -12  -3  -2    5.10    3.10
  12  -3   2    9.30    3.80
  12   3   2    0.70    4.30
 -12   3  -2   10.00    3.10
 -13  -3  -2    7.40    3.50
  13  -3   2    4.60    5.50
 -13  -3  -2   13.50    5.10
 -13   3  -2    8.80    3.20
  14  -3   2   22.80    6.60
 -14  -3  -2   21.00    5.80
 -14  -3  -2   32.70    4.50
 -14   3  -2   28.10    4.30
 -15  -3  -2   55.09    8.40
 -15  -3  -2   76.69    6.40
  15  -3   2   65.99    8.90
 -15   3  -2   75.09    6.20
  16  -3   2    2.30    7.50
 -16  -3  -2    1.50    3.60
 -16  -3  -2    1.00    5.70
 -16   3  -2   -0.50    3.20
 -16  -4   2    1.90    6.20
  16  -4  -2   12.20    7.90
 -16   4   2   12.20    4.20
 -15  -4   2   47.90    8.50
  15  -4  -2   58.99    9.00
 -15  -4   2   55.09    5.90
 -15   4   2   60.19    5.40
  14  -4  -2   -0.30    4.70
 -14  -4   2   -1.40    3.40
 -14  -4   2    1.20    5.20
  14  -4  -2    3.50    6.40
 -14   4   2    2.80    3.10
 -13  -4   2   99.59    6.80
  13  -4  -2   84.79    8.20
 -13  -4   2   86.29    9.10
  13  -4  -2   88.69    9.40
 -13   4   2   93.89    6.60
  12  -4  -2   73.59    8.20
  12  -4  -2   81.39    7.30
 -12  -4   2   75.69    5.80
 -12  -4   2   47.90    6.90
 -12   4   2   63.89    5.20
  11  -4  -2  328.77   17.40
 -11  -4   2  303.17   16.80
  11  -4  -2  338.97   16.80
 -11  -4   2  353.46   15.50
 -11   4   2  323.77   14.90
 -10  -4   2    4.60    2.80
 -10  -4   2    8.80    4.00
  10  -4  -2    1.20    3.80
  10  -4  -2    3.70    4.50
 -10   4   2    1.60    2.60
  -9  -4   2  145.49    8.20
   9  -4  -2  147.49    9.70
   9  -4  -2  133.49    9.30
   9   4  -2  157.08    8.50
  -9   4   2  145.29    7.70
   8  -4  -2    2.60    3.20
   8  -4  -2   12.40    4.00
  -8  -4   2    7.50    2.70
  -8  -4   2   13.00    2.00
  -8   4   2   10.60    2.40
   8   4  -2    5.70    2.90
  -7  -4   2  211.58    9.50
   7  -4  -2  211.58   11.40
  -7  -4   2  205.38   10.40
   7  -4  -2  206.88   11.30
  -7   4   2  214.58    9.00
   7   4  -2  244.18   10.10
  -7   4   2  212.68   10.00
   7   4  -2  209.08   10.70
   6  -4  -2   17.90    3.50
  -6  -4   2   21.20    3.00
   6  -4  -2   19.20    3.50
   6   4  -2   23.80    3.10
  -6   4   2   19.50    2.50
   6   4  -2   19.80    2.60
  -6   4   2   21.20    1.70
   5  -4  -2   38.40    4.10
  -5  -4   2   43.60    3.00
   5  -4  -2   41.00    3.90
  -5  -4   2   36.90    3.50
  -5   4   2   41.40    2.70
  -5   4   2   37.80    3.10
   5   4  -2   46.40    3.80
   4  -4  -2   96.09    6.50
   4  -4  -2  102.69    5.80
   4  -4  -2   91.59    4.90
  -4  -4   2   99.39    5.60
  -4  -4   2   90.89    4.50
  -4  -4   2  108.69    5.30
   4   4  -2   94.29    5.60
  -4   4   2   95.59    5.30
   3  -4  -2  973.80   38.40
  -3  -4   2  947.61   37.60
   3  -4  -2  918.11   39.00
  -3  -4   2  955.50   38.40
  -3  -4   2  953.90   38.60
   3  -4  -2  945.21   38.10
  -3   4   2  945.51   38.40
   3   4  -2 1004.30   38.70
   2  -4  -2   -1.50    1.50
   2  -4  -2    1.60    1.70
  -2  -4   2    0.80    1.30
   2  -4  -2    0.60    1.50
  -2  -4   2    2.00    1.80
  -2  -4   2    0.80    1.00
   2   4  -2    0.50    1.50
  -2   4   2   -0.90    1.40
   1  -4  -2  873.91   34.40
  -1  -4   2  883.21   34.40
  -1  -4   2  871.71   35.20
  -1  -4   2  875.21   35.30
   1  -4  -2  870.51   35.50
   1  -4  -2  849.91   35.00
  -1   4   2  846.52   35.20
   1   4  -2  885.11   35.20
   0  -4   2    1.10    1.30
   0  -4  -2    2.00    0.90
   0  -4   2    1.60    1.70
   0  -4   2    1.00    1.60
   0  -4  -2    1.60    1.60
   0  -4  -2    3.80    1.70
   0   4  -2    2.70    1.50
   0   4   2    0.40    1.40
   1  -4   2 2126.89   83.69
   1  -4   2 2116.69   83.99
  -1  -4  -2 2134.89   84.29
   1  -4   2 2122.49   84.49
  -1  -4  -2 2222.58   84.29
  -1   4  -2 2068.19   83.99
   1   4   2 2147.69   84.29
  -2  -4  -2  171.58    8.30
  -2  -4  -2  184.88    8.60
   2  -4   2  177.48    8.80
   2  -4   2  175.98    8.00
   2   4   2  174.08    8.50
  -2   4  -2  156.58    8.00
   3  -4   2  829.52   34.30
  -3  -4  -2  847.62   34.00
   3  -4   2  823.72   33.70
  -3  -4  -2  854.61   33.60
  -3   4  -2  836.52   33.40
  -3   4  -2  827.32   33.60
   3   4   2  815.32   34.00
  -4  -4  -2   13.60    1.80
  -4  -4  -2   11.50    2.50
   4  -4   2   16.20    2.90
   4  -4   2   10.40    2.40
  -4   4  -2   13.90    2.10
  -4   4  -2   10.90    1.70
   4   4   2   12.40    2.50
   5  -4   2  237.08   11.50
  -5  -4  -2  248.28   10.50
   5  -4   2  234.08   11.60
  -5  -4  -2  252.07   11.40
  -5   4  -2  242.08   10.30
   5   4   2  239.88   11.40
  -5   4  -2  234.28   10.70
   6  -4   2   75.39    5.80
  -6  -4  -2   95.49    5.70
  -6  -4  -2   87.09    4.50
   6  -4   2   83.59    6.10
  -6   4  -2   84.19    4.40
  -6   4  -2   83.89    5.00
   6   4   2   78.69    5.70
   7  -4   2  483.25   21.70
   7  -4   2  499.55   21.70
  -7  -4  -2  495.85   21.30
   7   4   2  477.85   21.50
  -7   4  -2  512.25   20.70
  -7   4  -2  487.05   20.00
   8  -4   2  100.49    7.30
   8  -4   2   97.49    6.90
  -8  -4  -2  107.29    6.80
   8   4   2  107.79    7.10
  -8   4  -2   99.69    5.80
  -8   4  -2  113.29    5.20
   9  -4   2   74.79    5.90
  -9  -4  -2   63.19    5.30
   9  -4   2   55.59    6.10
  -9   4  -2   63.59    4.60
  -9   4  -2   73.29    3.90
 -10  -4  -2    7.40    3.00
  10  -4   2   16.10    4.00
  10  -4   2    7.20    4.50
 -10   4  -2   12.50    2.90
  11  -4   2  385.86   17.60
  11  -4   2  357.26   18.40
 -11  -4  -2  365.66   16.90
 -11   4  -2  360.56   16.30
  12  -4   2   25.30    6.00
  12  -4   2   31.00    5.10
 -12  -4  -2   35.00    4.60
 -12  -4  -2   22.40    6.00
 -12   4  -2   34.90    4.10
  13  -4   2   67.39    8.20
 -13  -4  -2   73.49    6.20
 -13  -4  -2   79.19    8.60
  13  -4   2   75.39    7.00
 -13   4  -2   73.29    5.60
 -14  -4  -2    0.20    3.50
 -14  -4  -2   -4.40    5.10
  14  -4   2    4.20    6.20
 -14   4  -2    1.10    3.30
  15  -4   2   56.79    8.90
 -15  -4  -2   66.69    6.50
 -15  -4  -2   61.29    9.10
 -15   4  -2   79.19    6.10
 -16  -4  -2    6.50    4.20
 -16  -4  -2   -0.50    5.90
  16  -4   2   -0.50    7.50
 -16   4  -2   -1.50    3.80
 -15  -5   2   10.50    4.50
  15  -5  -2   15.70    8.00
  15  -5  -2    6.40    6.10
 -15   5   2   18.30    4.20
  14  -5  -2    7.30    5.40
  14  -5  -2   12.00    7.10
 -14  -5   2    4.80    3.90
 -14   5   2    3.00    3.70
  13  -5  -2   35.50    7.40
 -13  -5   2   36.90    5.10
  13  -5  -2   41.70    6.50
 -13   5   2   32.70    4.60
 -12  -5   2  109.79    7.20
  12  -5  -2   99.69    8.80
  12  -5  -2  102.19    9.20
  12   5  -2   83.69    8.40
 -12   5   2   87.09    6.40
 -11  -5   2   -0.90    3.00
  11  -5  -2    5.80    5.30
  11  -5  -2    1.40    4.60
  11   5  -2    2.80    4.10
 -11   5   2    3.10    2.70
  10  -5  -2   67.89    7.10
 -10  -5   2   62.99    5.50
  10  -5  -2   55.69    6.80
 -10   5   2   61.99    4.90
  10   5  -2   60.09    6.10
   9  -5  -2   14.80    5.00
   9  -5  -2   14.60    4.60
  -9  -5   2   19.70    3.60
  -9   5   2   26.20    3.40
   9   5  -2   21.50    4.20
  -8  -5   2  148.79    8.50
   8  -5  -2  145.59    9.60
  -8  -5   2  150.28    7.30
   8  -5  -2  137.69    9.20
   8   5  -2  137.29    8.80
  -8   5   2  141.99    7.80
  -7  -5   2  492.05   19.50
   7  -5  -2  418.66   20.60
   7  -5  -2  477.75   21.60
  -7  -5   2  462.65   20.50
   7   5  -2  451.25   20.80
  -7   5   2  482.85   20.00
   6  -5  -2    3.20    3.30
  -6  -5   2    7.40    2.00
   6  -5  -2    5.00    3.20
  -6  -5   2    9.00    3.00
  -6   5   2    7.70    2.40
   6   5  -2    7.60    2.90
  -6   5   2    4.70    1.50
   5  -5  -2  249.78   13.10
  -5  -5   2  278.27   12.00
  -5  -5   2  284.77   12.60
   5  -5  -2  272.77   12.60
  -5   5   2  264.37   11.40
   5   5  -2  252.57   12.70
  -5   5   2  257.47   12.20
   4  -5  -2   -0.60    2.40
   4  -5  -2    0.70    2.40
   4  -5  -2    3.50    2.00
  -4  -5   2    1.60    1.80
  -4  -5   2    6.70    2.50
   4   5  -2    2.00    2.00
  -4   5   2    2.50    1.90
  -3  -5   2  535.45   22.20
   3  -5  -2  521.15   21.50
   3  -5  -2  505.25   21.50
  -3  -5   2  534.95   21.90
   3  -5  -2  501.65   22.60
   3   5  -2  526.15   22.20
  -3   5   2  505.75   21.90
   2  -5  -2  412.46   17.30
   2  -5  -2  412.66   18.00
  -2  -5   2  395.86   17.60
   2  -5  -2  410.16   16.70
  -2  -5   2  401.16   17.40
  -2  -5   2  388.26   16.20
   2   5  -2  408.46   17.60
  -2   5   2  404.56   17.60
  -1  -5   2    3.60    2.10
  -1  -5   2   -0.90    2.10
   1  -5  -2    1.20    2.00
   1  -5  -2    3.00    2.20
  -1  -5   2    2.70    1.40
   1  -5  -2    2.10    1.30
   1   5  -2    1.50    2.00
  -1   5   2    4.40    2.10
   0  -5   2  148.19    7.60
   0  -5  -2  128.59    7.50
   0  -5  -2  154.08    7.70
   0  -5   2  132.59    7.50
   0  -5   2  140.59    6.60
   0   5  -2  143.69    7.40
   0   5   2  143.39    7.70
   1  -5   2   14.50    2.20
   1  -5   2   15.70    3.00
  -1  -5  -2   17.50    2.70
   1  -5   2   15.10    2.60
  -1  -5  -2   16.80    2.90
   1   5   2   11.90    2.60
  -1   5  -2   16.40    2.60
  -2  -5  -2  713.13   28.30
  -2  -5  -2  701.83   28.10
   2  -5   2  654.13   27.50
   2  -5   2  645.24   28.50
   2   5   2  673.43   28.30
  -2   5  -2  684.13   28.00
   3  -5   2  278.17   12.90
  -3  -5  -2  303.27   13.00
   3  -5   2  281.47   13.70
  -3  -5  -2  273.17   13.30
  -3   5  -2  295.77   12.80
   3   5   2  295.97   13.60
  -3   5  -2  301.07   13.00
   4  -5   2   12.50    2.80
  -4  -5  -2    9.30    2.10
   4  -5   2   12.10    3.10
  -4  -5  -2   10.10    2.90
  -4   5  -2   11.00    2.30
  -4   5  -2    8.30    2.00
   4   5   2    9.90    2.70
  -5  -5  -2  397.26   17.00
  -5  -5  -2  408.26   18.00
   5  -5   2  434.36   18.50
   5  -5   2  399.96   17.80
  -5   5  -2  402.06   16.80
   5   5   2  377.36   17.80
  -5   5  -2  393.86   17.20
  -6  -5  -2    9.30    1.90
   6  -5   2    8.30    3.30
  -6  -5  -2    1.40    2.50
   6  -5   2    7.90    3.20
  -6   5  -2    4.20    1.80
  -6   5  -2    4.10    2.20
   6   5   2    2.80    2.80
   7  -5   2  116.29    7.90
   7  -5   2  121.59    8.10
  -7  -5  -2  112.39    7.50
   7   5   2  104.09    7.70
  -7   5  -2  132.89    6.20
  -7   5  -2  128.19    6.90
   8  -5   2    3.90    4.00
  -8  -5  -2    1.80    2.90
   8  -5   2    3.80    3.70
  -8   5  -2    0.80    1.70
  -8   5  -2   -0.30    2.10
   8   5   2   -0.20    2.90
   9  -5   2  106.89    8.00
  -9  -5  -2  119.19    7.90
   9  -5   2  122.29    8.90
   9   5   2  126.99    8.40
  -9   5  -2  122.19    7.00
 -10  -5  -2    3.70    3.60
  10  -5   2    0.10    4.60
  10  -5   2    4.50    4.10
 -10   5  -2    1.70    2.50
  10   5   2    4.10    4.10
 -11  -5  -2    4.60    3.60
  11  -5   2   -4.20    4.70
  11  -5   2   -3.20    3.70
 -11   5  -2    1.50    3.00
  11   5   2    3.50    4.40
  12  -5   2   49.60    6.30
 -12  -5  -2   36.80    5.30
  12  -5   2   56.69    7.50
  12   5   2   44.80    6.80
 -12   5  -2   54.69    4.80
  13  -5   2    9.30    4.80
  13  -5   2   10.00    6.20
 -13  -5  -2   14.90    4.50
 -13   5  -2   11.30    3.60
  13   5   2   16.60    6.00
  14  -5   2   49.80    8.70
 -14  -5  -2   75.49    6.90
  14   5   2   62.79    8.70
 -14   5  -2   78.49    6.10
 -15  -5  -2   34.10    5.80
  15  -5   2   45.50    8.70
  15   5   2   24.00    7.20
 -15   5  -2   34.20    4.80
 -14  -6   2    1.90    4.40
  14  -6  -2    7.30    5.50
  14  -6  -2    3.70    6.80
  14   6  -2    7.70    5.60
 -14   6   2    2.00    4.00
  13  -6  -2   17.30    5.90
 -13  -6   2   17.50    4.80
  13  -6  -2   18.20    7.10
  13   6  -2   18.40    6.20
 -13   6   2   17.50    4.20
  12  -6  -2   11.10    5.40
 -12  -6   2   10.70    4.50
  12  -6  -2   20.90    6.60
 -12   6   2   14.80    3.70
  12   6  -2    6.40    5.30
  11  -6  -2   14.80    5.80
  11  -6  -2   15.70    5.80
 -11  -6   2    6.10    4.10
  11   6  -2    7.00    4.70
 -11   6   2    9.50    3.60
 -10  -6   2  139.49    8.90
  10  -6  -2  153.58   10.20
  10  -6  -2  123.79    9.80
  10   6  -2  124.79    9.30
 -10   6   2  129.49    7.70
   9  -6  -2   86.49    7.60
   9  -6  -2   72.59    7.60
  -9  -6   2   78.79    6.50
   9   6  -2   75.99    6.90
  -9   6   2   75.99    5.70
  -8  -6   2   44.10    4.90
   8  -6  -2   39.50    5.80
   8  -6  -2   43.20    5.80
  -8   6   2   49.90    4.40
   8   6  -2   55.49    5.60
   7  -6  -2   28.00    4.80
  -7  -6   2   18.80    3.60
  -7  -6   2   17.00    2.80
   7  -6  -2   20.60    4.20
   7   6  -2   14.60    4.00
  -7   6   2   15.10    3.00
   6  -6  -2  338.07   15.80
   6  -6  -2  330.47   16.70
  -6  -6   2  325.27   15.80
  -6  -6   2  348.27   15.10
   6   6  -2  342.37   16.10
  -6   6   2  346.67   15.50
   5  -6  -2    0.40    2.90
  -5  -6   2   -1.00    2.30
   5  -6  -2    4.60    3.40
  -5  -6   2    0.00    2.80
  -5   6   2    0.80    1.90
   5   6  -2    7.10    3.00
  -5   6   2    4.00    2.60
   4  -6  -2  148.59    7.90
  -4  -6   2  160.28    8.70
   4  -6  -2  167.08    8.20
   4  -6  -2  167.28    9.50
  -4  -6   2  152.58    8.30
   4   6  -2  142.39    8.80
  -4   6   2  151.08    8.50
   3  -6  -2  131.39    7.30
   3  -6  -2  130.19    8.50
  -3  -6   2  139.19    7.60
  -3  -6   2  127.49    7.70
   3   6  -2  118.29    7.50
  -3   6   2  134.69    7.50
  -2  -6   2  228.48   10.90
  -2  -6   2  214.08   11.00
   2  -6  -2  195.68   11.10
   2  -6  -2  224.48   10.50
   2   6  -2  212.98   10.90
  -2   6   2  214.78   10.80
   1  -6  -2  226.18   11.00
  -1  -6   2  211.78   11.10
  -1  -6   2  227.38   11.20
   1  -6  -2  237.68   11.50
  -1   6   2  221.18   11.00
   1   6  -2  220.08   11.10
   0  -6  -2   52.29    4.80
   0  -6  -2   66.29    5.00
   0  -6   2   70.69    5.40
   0  -6   2   49.99    4.50
   0   6   2   60.29    5.00
   0   6  -2   57.89    4.70
  -1  -6  -2   85.69    6.10
   1  -6   2   71.59    6.00
  -1  -6  -2   91.99    6.10
   1  -6   2   92.59    6.00
   1   6   2   68.89    5.60
  -1   6  -2   89.69    5.80
   2  -6   2  255.87   11.90
  -2  -6  -2  273.47   12.90
   2  -6   2  256.77   13.30
  -2  -6  -2  279.37   12.70
   2   6   2  266.27   13.00
  -2   6  -2  268.57   12.60
   3  -6   2   47.10    4.10
  -3  -6  -2   54.39    4.30
   3  -6   2   47.80    5.00
  -3  -6  -2   50.69    4.90
   3   6   2   49.50    4.80
  -3   6  -2   59.69    4.30
  -3   6  -2   53.79    4.20
  -4  -6  -2  192.18    9.60
   4  -6   2  215.58   11.20
   4  -6   2  189.58    9.80
  -4  -6  -2  211.08   10.70
  -4   6  -2  198.28    9.80
  -4   6  -2  190.08    9.40
   4   6   2  185.28   10.50
   5  -6   2    0.30    3.00
  -5  -6  -2    1.60    2.20
   5  -6   2   -1.40    3.30
  -5  -6  -2    6.50    3.30
  -5   6  -2    3.70    2.40
   5   6   2    3.80    2.80
  -5   6  -2   -0.80    2.00
   6  -6   2  388.96   18.60
  -6  -6  -2  399.76   18.20
   6  -6   2  404.46   18.10
   6   6   2  352.16   18.20
  -6   6  -2  414.76   16.80
  -6   6  -2  394.86   17.30
  -7  -6  -2   11.90    3.90
   7  -6   2    8.10    3.80
   7  -6   2   15.40    4.40
   7   6   2    7.30    3.70
  -7   6  -2    9.70    2.30
  -7   6  -2   10.30    2.90
   8  -6   2    5.90    4.30
   8  -6   2    4.60    4.20
  -8  -6  -2    5.30    3.60
   8   6   2    3.20    3.60
  -8   6  -2    3.70    2.90
  -9  -6  -2   59.69    6.10
   9  -6   2   74.79    7.20
   9  -6   2   68.59    6.90
   9   6   2   52.79    6.30
  -9   6  -2   71.89    5.30
  10  -6   2  139.39    9.80
  10  -6   2  139.09   10.10
 -10  -6  -2  158.28    9.70
  10   6   2  133.29   10.10
 -10   6  -2  156.28    8.50
  11  -6   2   33.20    6.80
  11  -6   2   33.20    5.90
 -11  -6  -2   25.00    4.90
  11   6   2   27.80    6.00
 -11   6  -2   26.50    4.10
 -12  -6  -2   34.60    5.70
  12  -6   2   32.70    7.40
  12  -6   2   23.60    5.80
  12   6   2   35.30    6.60
 -12   6  -2   39.40    4.80
  13  -6   2   23.70    7.00
  13  -6   2   18.10    5.80
 -13  -6  -2   23.50    5.40
  13   6   2   12.60    6.00
 -13   6  -2   24.90    4.30
 -14  -6  -2    8.60    4.90
  14  -6   2   13.70    7.50
 -14   6  -2    4.50    4.00
  14   6   2    0.30    6.20
  12  -7  -2  126.19   10.80
 -12  -7   2  122.69    9.30
 -12   7   2  126.69    8.00
  12   7  -2  111.99   10.40
 -11  -7   2    6.20    4.50
  11  -7  -2    5.30    5.60
  11  -7  -2    5.20    6.10
  11   7  -2    9.60    5.20
 -11   7   2    4.20    3.70
  10  -7  -2   87.09    8.80
 -10  -7   2   78.49    7.10
  10  -7  -2   84.89    8.10
  10   7  -2   73.79    7.90
 -10   7   2   74.39    6.00
   9  -7  -2   30.70    5.60
   9  -7  -2   10.50    5.50
  -9  -7   2   20.80    4.70
  -9   7   2   24.30    4.00
   9   7  -2   30.50    5.50
  -8  -7   2  135.59    9.40
   8  -7  -2  143.69   10.30
   8  -7  -2  155.18    9.90
  -8   7   2  148.09    8.40
   8   7  -2  133.29    9.70
  -7  -7   2   32.80    3.90
   7  -7  -2   27.20    5.40
  -7  -7   2   21.60    4.70
   7   7  -2   29.60    5.00
  -7   7   2   20.60    3.90
  -6  -7   2    4.80    3.20
   6  -7  -2    4.40    4.10
  -6  -7   2    4.00    3.50
  -6   7   2    5.90    3.00
   6   7  -2   16.30    4.20
  -5  -7   2    5.00    3.20
  -5  -7   2    4.20    3.50
   5  -7  -2    1.40    3.90
  -5   7   2    4.00    2.80
   5   7  -2    3.30    3.20
  -4  -7   2   21.60    3.60
   4  -7  -2   13.00    4.10
  -4  -7   2   25.20    4.30
  -4   7   2   17.00    3.50
   4   7  -2   13.70    3.70
  -3  -7   2   19.50    3.80
   3  -7  -2   24.20    3.70
   3  -7  -2   23.00    4.50
  -3  -7   2   21.00    4.10
   3   7  -2   26.40    4.30
  -3   7   2   25.40    3.80
   2  -7  -2  383.76   19.00
  -2  -7   2  403.56   18.50
   2  -7  -2  422.86   18.10
  -2  -7   2  396.56   18.40
   2   7  -2  404.16   18.60
  -2   7   2  409.36   18.50
  -1  -7   2   24.00    4.00
   1  -7  -2   24.40    4.40
   1  -7  -2   24.00    4.10
  -1  -7   2   15.30    3.80
   1   7  -2   24.40    4.00
  -1   7   2   21.00    4.00
   0  -7   2  429.26   19.60
   0  -7   2  413.46   19.00
   0  -7  -2  424.06   19.10
   0  -7  -2  414.76   19.30
   0   7   2  427.66   19.30
   0   7  -2  423.26   19.10
   1  -7   2   47.30    4.90
  -1  -7  -2   45.50    5.10
   1  -7   2   52.39    5.70
  -1  -7  -2   53.29    5.20
  -1   7  -2   52.89    5.00
   1   7   2   61.99    5.40
   2  -7   2  339.77   17.30
  -2  -7  -2  368.96   17.30
  -2  -7  -2  389.16   17.20
   2   7   2  350.46   17.30
  -2   7  -2  386.26   16.90
   3  -7   2    5.20    3.80
  -3  -7  -2    5.10    3.60
  -3  -7  -2    2.90    3.00
  -3   7  -2   11.00    3.20
  -3   7  -2    2.10    2.80
   3   7   2    6.40    3.50
  -4  -7  -2  163.38    9.70
   4  -7   2  171.88    9.90
  -4  -7  -2  151.68    8.70
  -4   7  -2  154.58    8.70
  -4   7  -2  152.48    8.40
   4   7   2  136.89    9.30
  -5  -7  -2   27.50    5.00
  -5  -7  -2   30.40    3.80
   5  -7   2   31.90    5.60
  -5   7  -2   30.20    3.50
   5   7   2   33.50    5.00
  -5   7  -2   30.50    4.00
   6  -7   2   13.70    4.30
  -6  -7  -2   13.90    4.60
   6  -7   2   19.60    4.90
   6   7   2   22.50    4.70
  -6   7  -2   20.60    3.20
  -6   7  -2   20.30    3.60
  -7  -7  -2   -1.30    3.90
   7  -7   2    2.70    4.40
   7  -7   2    4.30    4.20
  -7   7  -2    2.80    3.00
   7   7   2    0.50    3.50
   8  -7   2    2.70    4.60
  -8  -7  -2    5.30    3.80
   8  -7   2   -2.10    4.70
  -8   7  -2    2.20    2.80
   8   7   2   -3.10    3.50
  -9  -7  -2    3.10    4.30
   9  -7   2   -0.60    5.00
   9  -7   2    1.10    4.90
   9   7   2    5.60    4.20
  -9   7  -2    2.70    3.20
  10  -7   2   52.49    7.10
 -10  -7  -2   57.99    6.50
  10  -7   2   54.49    7.50
 -10   7  -2   63.39    5.30
  10   7   2   61.09    7.30
  11  -7   2    6.80    5.20
 -11  -7  -2   -4.10    3.80
  11  -7   2    0.80    6.00
 -11   7  -2    4.90    3.70
  11   7   2   -3.20    4.50
  12  -7   2   55.49    7.70
 -12  -7  -2   60.49    7.20
  12  -7   2   61.39    8.40
  12   7   2   54.69    8.10
 -12   7  -2   52.99    5.60
  10  -8  -2   25.00    7.00
 -10  -8   2   29.00    5.80
 -10   8   2   15.60    4.10
  10   8  -2   26.20    6.40
   9  -8  -2    2.50    5.20
  -9  -8   2   -0.10    4.40
   9   8  -2    2.90    4.50
  -9   8   2    4.70    3.80
   8  -8  -2   24.70    6.20
  -8  -8   2   23.40    5.10
  -8   8   2   33.60    4.70
   8   8  -2   35.20    6.00
  -7  -8   2   34.60    5.50
   7  -8  -2   41.70    7.00
   7   8  -2   36.50    5.80
  -7   8   2   29.90    4.60
  -6  -8   2  191.58   10.00
   6  -8  -2  156.58   11.60
  -6  -8   2  195.48   11.20
  -6   8   2  167.08    9.80
   6   8  -2  163.18   10.60
  -5  -8   2    2.30    4.20
   5  -8  -2    3.60    4.20
  -5  -8   2    5.20    3.60
   5   8  -2    2.80    3.90
  -5   8   2    3.30    3.10
  -4  -8   2  148.89    9.00
   4  -8  -2  132.09    9.70
  -4  -8   2  150.68    9.70
   4   8  -2  133.79    9.30
  -4   8   2  140.59    8.70
   3  -8  -2    1.60    3.40
   3  -8  -2   -5.10    3.40
  -3  -8   2   -2.00    3.20
  -3  -8   2    4.90    4.00
  -3   8   2    4.40    3.50
   3   8  -2    6.10    3.50
   2  -8  -2   76.49    7.00
  -2  -8   2   73.29    6.60
  -2  -8   2   87.79    7.00
   2  -8  -2   78.99    6.50
  -2   8   2   78.29    6.60
   2   8  -2   74.19    6.60
   1  -8  -2   32.50    5.30
  -1  -8   2   32.80    5.20
   1  -8  -2   30.70    4.70
  -1  -8   2   30.20    4.80
  -1   8   2   34.60    4.90
   1   8  -2   36.40    4.80
   0  -8  -2    7.10    4.00
   0  -8   2   10.70    4.20
   0  -8  -2    2.70    3.60
   0  -8   2    3.60    4.00
   0   8   2    5.30    3.70
   0   8  -2    4.70    3.30
  -1  -8  -2   64.99    6.40
   1  -8   2   75.79    7.00
  -1  -8  -2   71.09    6.40
   1   8   2   57.89    5.90
  -1   8  -2   67.29    5.80
   2  -8   2  111.49    8.60
  -2  -8  -2  100.79    7.70
  -2  -8  -2  119.49    8.20
   2   8   2  118.09    8.20
  -2   8  -2  109.19    7.70
   3  -8   2   16.30    5.10
  -3  -8  -2   22.70    4.90
  -3  -8  -2   19.00    4.10
  -3   8  -2   17.00    3.70
   3   8   2   12.70    4.40
  -3   8  -2   15.40    4.00
  -4  -8  -2   89.29    7.80
  -4  -8  -2   98.19    7.10
   4  -8   2  117.79    8.60
   4   8   2  101.19    7.80
  -4   8  -2  105.19    7.30
  -4   8  -2  109.89    7.20
   5  -8   2   54.19    7.00
  -5  -8  -2   45.60    6.10
   5   8   2   48.00    5.90
  -5   8  -2   52.99    5.00
  -5   8  -2   59.59    5.30
  -6  -8  -2  229.48   12.80
   6  -8   2  200.78   12.80
  -6   8  -2  228.88   11.50
   6   8   2  201.28   12.60
   7  -8   2   28.90    5.90
  -7  -8  -2   26.70    5.30
  -7   8  -2   23.20    4.20
   7   8   2   22.30    5.50
  -8  -8  -2    4.60    4.70
   8  -8   2    9.00    5.70
   8   8   2    4.50    4.50
  -8   8  -2    8.50    3.70
  -9  -8  -2   11.50    5.40
   9  -8   2    5.30    5.80
   9   8   2    5.40    5.10
  -9   8  -2    9.60    3.60
  10  -8   2   23.40    6.80
 -10  -8  -2   14.10    5.30
 -10   8  -2   22.60    4.60
  10   8   2   19.30    6.10
  -7  -9   2  128.39    9.60
   7  -9  -2  111.49   10.40
  -7   9   2  127.99    8.80
   7   9  -2  118.09    9.70
   6  -9  -2    1.80    4.70
  -6  -9   2    0.60    4.80
   6   9  -2   -0.20    4.40
  -6   9   2    4.20    3.90
  -5  -9   2   12.20    4.50
  -5  -9   2   29.00    5.80
   5  -9  -2   22.50    6.30
  -5   9   2   20.70    4.50
   5   9  -2   25.10    5.40
  -4  -9   2   24.70    4.80
  -4  -9   2   21.10    5.30
   4  -9  -2   17.00    5.60
   4   9  -2   23.00    5.20
  -4   9   2   18.10    4.60
  -3  -9   2  148.59    9.60
  -3  -9   2  155.18   10.50
   3  -9  -2  165.18   11.20
   3   9  -2  151.08   10.30
  -3   9   2  161.58   10.00
  -2  -9   2   41.70    5.90
   2  -9  -2   54.19    6.60
  -2  -9   2   40.70    6.20
   2  -9  -2   37.90    5.70
   2   9  -2   49.10    5.90
  -2   9   2   44.40    5.50
   1  -9  -2    8.00    4.80
   1  -9  -2    0.00    4.10
  -1  -9   2    4.50    4.10
  -1  -9   2    3.90    4.30
  -1   9   2    0.80    3.70
   1   9  -2    4.20    3.90
   0  -9   2   76.19    7.00
   0  -9  -2   56.59    6.20
   0  -9  -2   55.39    6.70
   0   9   2   60.39    6.60
   0   9  -2   59.29    6.30
  -1  -9  -2   25.00    5.10
   1  -9   2   32.60    5.90
  -1  -9  -2   27.30    5.30
  -1   9  -2   22.30    4.60
   1   9   2   26.10    5.00
   2  -9   2  140.99    9.60
  -2  -9  -2  100.19    8.60
  -2  -9  -2  118.19    8.70
  -2   9  -2  115.39    8.50
  -2   9  -2  119.09    8.40
   2   9   2  122.59    9.00
  -3  -9  -2   19.90    5.50
  -3  -9  -2   24.60    4.80
   3  -9   2   18.70    5.90
   3   9   2   20.50    5.00
  -3   9  -2   24.10    4.80
  -3   9  -2   16.30    4.30
  -4  -9  -2   63.69    6.90
   4  -9   2   63.79    7.80
  -4   9  -2   54.89    5.70
   4   9   2   59.09    6.90
   5  -9   2   31.30    6.60
  -5  -9  -2   21.60    5.70
  -5   9  -2   34.00    4.90
   5   9   2   22.90    5.80
  -6  -9  -2   -1.70    4.70
   6  -9   2    2.20    5.50
  -6   9  -2   -3.20    3.50
   6   9   2    1.70    4.60
  -7  -9  -2   98.49    8.80
   7  -9   2  108.89   10.10
   7   9   2   91.79    8.80
  -7   9  -2  113.39    8.00
 -18   0   3   -1.60    4.40
  18   0  -3   -9.20    7.90
  17   0  -3   25.40    8.80
 -17   0   3   29.20    5.80
  16   0  -3   -5.40    7.40
 -16   0   3    2.60    4.00
  15   0  -3    1.20    6.60
 -15   0   3   -2.40    3.80
 -14   0   3    5.80    3.70
  14   0  -3    5.10    6.20
 -13   0   3   58.59    5.10
  13   0  -3   34.20    6.70
  12   0  -3    6.60    5.20
  12   0  -3   -1.60    2.90
 -12   0   3   -4.40    2.60
 -11   0   3  599.74   24.70
 -11   0   3  625.14   25.70
  11   0  -3  598.74   27.10
  11   0  -3  615.54   25.60
  10   0  -3    3.50    1.40
 -10   0   3    3.60    1.40
  10   0  -3   -1.70    4.00
  10   0  -3    2.00    2.40
 -10   0   3    2.30    2.10
   9   0  -3  811.92   34.10
   9   0  -3  789.32   32.20
   9   0  -3  818.02   33.00
  -9   0   3  856.61   32.40
  -9   0   3  793.22   33.10
  -8   0   3   -0.10    1.00
  -8   0   3   -2.00    1.50
   8   0  -3    0.10    1.00
   8   0  -3    3.20    1.80
   8   0  -3   -3.50    2.60
   7   0  -3   51.89    3.40
  -7   0   3   47.20    2.70
  -7   0   3   48.60    3.30
   7   0  -3   49.99    2.90
   7   0  -3   51.59    4.30
   6   0  -3   -5.20    1.90
   6   0  -3    2.50    1.30
  -6   0   3   -0.10    1.10
  -6   0   3   -0.30    0.70
   6   0  -3   -0.60    0.80
   5   0  -3 1532.35   57.39
  -5   0   3 1355.66   57.59
   5   0  -3 1423.96   57.59
  -5   0   3 1544.65   57.29
  -4   0   3    0.30    0.50
   4   0  -3    0.40    0.80
  -4   0   3   -0.60    0.80
  -4   0   3   -0.70    0.70
   4   0  -3   -0.50    0.70
  -3   0   3   60.39    2.90
   3   0  -3   73.19    3.40
  -3   0   3   60.39    3.10
  -3   0   3   61.59    3.40
   3   0  -3   76.69    3.30
  -2   0   3   -1.50    0.60
   2   0  -3   -1.40    0.40
   2   0  -3   -1.40    0.50
  -2   0   3   -0.30    0.40
  -1   0   3   59.89    2.90
   1   0  -3   63.69    2.80
  -1   0   3   55.49    2.90
   1   0  -3   63.99    3.00
   0   0  -3   -0.40    0.50
   0   0   3   -1.30    0.20
   0   0   3   -0.40    0.40
   0   0  -3   -0.60    0.40
   0   0   3   -2.00    0.50
  -1   0  -3 1937.51   76.29
   1   0   3 1947.51   76.29
   1   0   3 1982.80   76.39
  -1   0  -3 2051.99   76.29
  -1   0  -3 1865.51   76.29
   2   0   3   -0.40    0.70
   2   0   3    0.00    0.40
  -2   0  -3    1.50    0.50
  -2   0  -3    0.70    0.40
  -2   0  -3    0.40    0.50
  -3   0  -3 1156.48   45.40
  -3   0  -3 1184.58   45.70
  -3   0  -3 1152.68   45.60
   3   0   3 1137.99   45.90
   3   0   3 1165.08   45.50
  -4   0  -3    0.40    0.30
   4   0   3    0.00    0.60
  -4   0  -3    0.60    0.80
   4   0   3   -1.10    1.40
  -4   0  -3   -0.70    0.80
   5   0   3 3207.08  122.09
  -5   0  -3 3143.69  122.39
   5   0   3 3075.99  122.79
  -5   0  -3 3100.69  122.19
  -6   0  -3    0.20    1.30
  -6   0  -3    2.10    1.10
   6   0   3    1.60    0.80
   6   0   3   -3.90    2.00
   7   0   3  923.91   35.40
  -7   0  -3  874.31   35.70
  -7   0  -3  875.91   36.10
   7   0   3  913.71   36.70
  -8   0  -3    1.80    1.40
   8   0   3   -1.00    2.40
  -8   0  -3   -0.50    1.60
   8   0   3    0.00    1.10
   9   0   3   58.39    3.40
  -9   0  -3   55.29    3.70
  -9   0  -3   56.89    4.40
   9   0   3   56.19    5.20
  10   0   3   -0.90    3.60
 -10   0  -3   -2.80    2.30
 -10   0  -3    0.30    1.60
  11   0   3   36.20    5.30
 -11   0  -3   43.80    3.50
 -11   0  -3   39.60    4.40
 -12   0  -3    2.00    2.10
 -12   0  -3   -0.30    2.90
  12   0   3   -4.10    4.30
 -13   0  -3   85.39    6.90
 -13   0  -3   96.89    5.90
  13   0   3   93.29    8.20
  14   0   3    0.50    5.40
 -14   0  -3   -6.00    3.60
 -15   0  -3   41.50    5.80
  15   0   3   41.80    7.50
 -16   0  -3   -0.60    4.30
  16   0   3    9.70    6.50
  17   0   3   85.29    9.80
 -17   0  -3   85.19    8.10
  18  -1  -3   -4.30    8.40
 -18  -1   3    7.40    5.30
 -18   1   3   21.20    5.40
  18   1  -3    4.20    8.00
 -17  -1   3   -6.20    4.70
  17  -1  -3    6.70    8.00
  17   1  -3   -2.90    7.40
 -17   1   3    3.90    4.30
 -16  -1   3   -0.10    4.50
  16  -1  -3    7.40    7.30
 -16   1   3    7.00    4.10
  16   1  -3   -7.30    6.20
 -15  -1   3   -3.60    3.60
  15  -1  -3    0.50    6.30
 -15   1   3    4.10    3.60
  15   1  -3    4.10    6.60
 -14  -1   3   14.50    4.50
  14  -1  -3   23.60    7.10
  14   1  -3   17.20    6.50
 -14   1   3    7.00    3.10
  13  -1  -3  471.15   22.30
  13  -1  -3  426.26   20.10
 -13  -1   3  435.66   20.40
 -13   1   3  469.55   19.60
  13   1  -3  407.76   21.30
 -12  -1   3   84.29    5.30
  12  -1  -3   88.29    6.70
 -12  -1   3   89.59    6.70
  12  -1  -3   92.39    8.00
 -12   1   3   93.29    6.10
  12   1  -3  102.39    8.40
  11  -1  -3   73.49    5.90
  11  -1  -3   85.19    7.60
 -11  -1   3   83.29    4.90
 -11  -1   3   59.89    5.70
 -11   1   3   80.49    5.50
  11   1  -3   88.69    7.20
  11   1  -3   89.59    5.60
  10  -1  -3   10.90    4.60
 -10  -1   3   10.60    3.10
 -10  -1   3   12.50    2.10
  10  -1  -3   12.90    3.20
  10   1  -3   18.20    2.50
  10   1  -3   15.60    1.70
 -10   1   3   16.90    1.60
  10   1  -3   16.10    4.20
 -10   1   3   18.00    2.70
  -9  -1   3   57.19    4.50
  -9  -1   3   55.59    3.80
   9  -1  -3   65.99    4.80
   9  -1  -3   59.49    5.70
  -9   1   3   62.69    3.20
   9   1  -3   65.69    4.20
  -9   1   3   66.89    4.30
   9   1  -3   62.49    5.40
   9   1  -3   67.09    3.40
   8  -1  -3  433.56   19.60
  -8  -1   3  429.56   19.10
   8  -1  -3  448.06   19.10
  -8  -1   3  463.65   18.40
   8   1  -3  461.95   19.50
  -8   1   3  439.26   18.50
   8   1  -3  445.56   18.30
  -7  -1   3  348.97   15.50
  -7  -1   3  357.16   14.90
   7  -1  -3  365.86   15.50
   7  -1  -3  341.57   15.90
  -7   1   3  385.86   14.40
  -7   1   3  356.66   15.10
   7   1  -3  353.36   15.90
   7   1  -3  361.46   14.90
   6  -1  -3  567.04   23.30
  -6  -1   3  551.24   23.30
   6  -1  -3  567.54   23.80
  -6  -1   3  571.04   22.90
   6   1  -3  582.14   22.80
  -6   1   3  563.94   23.00
   6   1  -3  577.24   23.60
  -5  -1   3  193.08    8.20
  -5  -1   3  203.38    8.40
  -5  -1   3  193.18    8.60
  -5  -1   3  192.38    8.60
   5  -1  -3  177.88    9.00
   5  -1  -3  205.18    8.80
  -5   1   3  206.78    8.50
   4  -1  -3  801.12   34.10
  -4  -1   3  844.22   34.00
  -4  -1   3  851.91   33.70
  -4  -1   3  856.51   33.90
   4  -1  -3  862.31   33.90
  -4  -1   3  879.61   34.00
  -4   1   3  895.61   33.90
  -3  -1   3 1845.52   70.59
  -3  -1   3 1810.22   70.69
   3  -1  -3 1872.31   70.89
  -3  -1   3 1826.22   70.69
  -3  -1   3 1819.12   70.69
   3  -1  -3 1689.43   70.69
  -3   1   3 1774.32   70.79
  -3   1   3 1813.72   70.59
  -2  -1   3 1144.39   45.70
  -2  -1   3 1157.98   45.70
   2  -1  -3 1120.69   45.70
   2  -1  -3 1156.08   45.90
  -2  -1   3 1183.68   45.60
  -2  -1   3 1218.08   45.70
   2  -1  -3 1185.68   45.50
  -2   1   3 1166.58   45.60
  -2   1   3 1132.79   45.70
  -1  -1   3  698.13   27.30
   1  -1  -3  701.63   27.20
  -1  -1   3  673.13   27.30
   1  -1  -3  714.03   27.40
   1   1  -3  712.63   27.20
  -1   1   3  672.43   27.30
  -1   1   3  670.33   27.30
   0  -1  -3 1938.71   74.89
   0  -1   3 1934.91   74.99
   0  -1   3 1882.01   74.89
   0  -1  -3 1966.50   74.89
   0   1   3 1845.22   74.79
   0   1  -3 1912.71   74.89
   0   1  -3 1873.81   74.79
   0   1   3 1984.40   74.89
   1  -1   3   79.89    3.80
  -1  -1  -3   82.69    3.70
   1  -1   3   81.79    3.90
  -1  -1  -3   84.99    3.60
   1   1   3   81.29    3.60
  -1   1  -3   77.89    3.60
  -1   1  -3   82.29    3.50
   1   1   3   77.89    3.70
  -2  -1  -3   31.20    2.00
  -2  -1  -3   38.60    2.20
  -2  -1  -3   39.20    1.80
   2  -1   3   38.80    2.20
   2  -1   3   33.00    2.40
  -2   1  -3   38.00    1.90
   2   1   3   35.50    2.10
  -2   1  -3   35.90    1.90
   3  -1   3  136.49    6.40
  -3  -1  -3  137.69    6.10
  -3  -1  -3  135.59    6.10
   3  -1   3  139.29    6.10
  -3   1  -3  129.49    5.90
  -3   1  -3  128.59    5.80
   3   1   3  150.68    6.20
   4  -1   3  126.09    6.60
   4  -1   3  131.69    6.10
  -4  -1  -3  138.29    6.20
  -4  -1  -3  137.09    6.10
  -4   1  -3  132.89    6.00
  -4   1  -3  134.79    5.80
   4   1   3  140.69    6.30
   5  -1   3    0.70    1.10
   5  -1   3    0.40    1.70
  -5  -1  -3    1.50    1.00
  -5  -1  -3    5.00    1.30
  -5   1  -3    0.70    1.10
  -5   1  -3    2.60    0.90
   5   1   3    4.10    1.60
  -6  -1  -3  127.29    6.70
  -6  -1  -3  142.49    6.60
   6  -1   3  135.29    6.50
   6  -1   3  146.99    7.50
  -6   1  -3  142.19    6.60
   6   1   3  141.99    7.20
  -6   1  -3  142.59    6.20
  -7  -1  -3   18.90    2.60
  -7  -1  -3   23.40    2.30
   7  -1   3   17.20    3.20
   7  -1   3   17.80    2.00
  -7   1  -3   24.90    2.40
  -7   1  -3   19.90    1.70
   7   1   3   17.00    2.80
  -8  -1  -3  241.68   10.20
   8  -1   3  223.98   10.10
   8  -1   3  232.58   11.50
  -8  -1  -3  222.88   10.70
  -8   1  -3  214.48   10.20
   8   1   3  226.08   11.00
  -8   1  -3  223.98    9.70
   9  -1   3  453.85   20.20
   9  -1   3  450.35   18.70
  -9  -1  -3  454.15   18.90
  -9  -1  -3  427.16   19.40
  -9   1  -3  467.45   18.50
   9   1   3  436.46   19.70
  -9   1  -3  440.06   19.00
  10  -1   3   14.40    4.30
 -10  -1  -3   17.60    3.50
 -10  -1  -3   16.40    2.50
  10  -1   3   19.20    2.60
 -10   1  -3   14.50    2.80
  10   1   3   22.10    4.20
 -10   1  -3   15.50    2.20
 -11  -1  -3   92.59    5.70
 -11  -1  -3   79.29    6.40
  11  -1   3   86.39    7.30
 -11   1  -3   94.09    5.80
 -11   1  -3   95.49    5.30
  11   1   3   88.29    6.90
 -12  -1  -3   -1.10    2.30
 -12  -1  -3    2.60    3.60
  12  -1   3    1.60    4.80
 -12   1  -3    0.20    2.60
 -12   1  -3    1.80    2.10
  12   1   3    2.40    4.40
 -13  -1  -3  210.88   11.80
  13  -1   3  195.48   13.00
 -13  -1  -3  234.48   10.90
 -13   1  -3  205.28   11.00
  13   1   3  243.38   13.30
  14  -1   3   48.30    7.20
 -14  -1  -3   36.50    5.40
 -14  -1  -3   38.00    4.20
  14   1   3   34.90    6.50
 -14   1  -3   40.60    4.70
 -15  -1  -3    2.10    4.60
  15  -1   3    7.20    6.20
 -15   1  -3   -1.10    3.80
  15   1   3   -0.10    5.50
 -16  -1  -3   -5.00    4.30
  16  -1   3   -5.40    6.40
  16   1   3    9.30    6.50
 -16   1  -3    3.10    4.30
  17  -1   3   10.80    7.90
 -17  -1  -3    0.70    5.30
  17   1   3    8.70    7.00
 -17   1  -3   11.00    4.90
  18  -2  -3   -0.30    9.20
 -18  -2   3   -5.80    5.90
 -18   2   3   -2.70    4.30
  18   2  -3   -0.70    8.00
 -17  -2   3   20.30    6.70
  17  -2  -3    7.10    8.60
  17   2  -3   14.10    7.80
 -17   2   3   20.00    4.60
 -16  -2   3   86.49    9.00
  16  -2  -3  108.89   11.40
 -16   2   3   91.09    6.70
  16   2  -3  109.39   10.30
  15  -2  -3   11.40    7.20
 -15  -2   3    0.80    4.50
  15   2  -3    3.70    6.30
 -15   2   3    2.60    3.30
  14  -2  -3   87.59    9.10
 -14  -2   3   65.79    7.50
  14   2  -3   94.19    8.90
 -14   2   3   82.49    5.90
  13  -2  -3   31.40    6.50
 -13  -2   3   46.50    4.10
 -13  -2   3   24.90    5.40
  13  -2  -3   35.10    5.40
 -13   2   3   40.70    4.00
  13   2  -3   48.00    6.40
 -12  -2   3  176.48   11.10
 -12  -2   3  205.88    9.70
  12  -2  -3  188.28   12.60
  12  -2  -3  192.48   11.20
 -12   2   3  206.68    9.90
  12   2  -3  221.18   12.00
  11  -2  -3  410.66   20.60
 -11  -2   3  393.06   19.70
 -11  -2   3  432.16   18.40
  11  -2  -3  469.35   20.00
  11   2  -3  447.56   20.00
 -11   2   3  431.26   18.40
  10  -2  -3   -0.90    4.10
 -10  -2   3    4.50    2.90
 -10  -2   3    2.60    1.90
  10  -2  -3   -1.40    3.00
  10   2  -3   10.20    2.10
 -10   2   3    4.90    2.20
  10   2  -3    1.20    4.00
  -9  -2   3  469.85   21.00
   9  -2  -3  454.95   21.40
  -9  -2   3  494.05   20.10
   9  -2  -3  466.35   21.10
   9   2  -3  523.35   19.70
   9   2  -3  457.25   20.90
  -9   2   3  484.05   20.10
  -8  -2   3   18.60    2.80
   8  -2  -3   16.80    3.00
   8  -2  -3   17.00    3.80
  -8  -2   3   17.00    2.20
  -8   2   3   22.50    2.30
   8   2  -3   23.70    3.60
   7  -2  -3  598.94   24.60
  -7  -2   3  582.64   24.30
  -7  -2   3  573.84   23.20
   7  -2  -3  546.05   24.50
  -7  -2   3  578.94   23.70
   7   2  -3  577.94   24.20
  -7   2   3  601.24   23.70
  -6  -2   3   84.19    3.90
  -6  -2   3   70.89    4.20
   6  -2  -3   74.49    5.00
   6  -2  -3   74.59    5.40
  -6  -2   3   79.99    4.70
  -6   2   3   80.29    4.20
  -5  -2   3  143.29    6.70
  -5  -2   3  150.98    7.00
   5  -2  -3  153.78    7.50
   5  -2  -3  155.48    7.60
  -5  -2   3  139.69    6.80
  -5  -2   3  146.89    6.40
  -5   2   3  148.09    6.70
   4  -2  -3  819.22   33.70
  -4  -2   3  839.22   33.30
  -4  -2   3  830.32   33.10
  -4  -2   3  868.01   33.00
  -4  -2   3  823.52   33.30
   4  -2  -3  815.92   33.60
  -4   2   3  838.32   33.20
  -3  -2   3   95.39    4.50
   3  -2  -3  107.69    5.40
   3  -2  -3   99.09    4.30
   3  -2  -3  100.79    5.10
  -3  -2   3  102.69    4.60
  -3  -2   3   93.49    4.80
  -3   2   3   99.39    4.70
   2  -2  -3 2660.83  102.09
  -2  -2   3 2669.63  101.79
   2  -2  -3 2597.64  101.79
  -2  -2   3 2534.35  101.79
   2  -2  -3 2632.54  101.59
  -2  -2   3 2566.44  101.59
  -2   2   3 2539.15  101.69
   2   2  -3 2632.54  101.79
   1  -2  -3  489.05   19.80
  -1  -2   3  476.95   19.60
  -1  -2   3  491.75   19.40
  -1  -2   3  470.35   19.60
   1  -2  -3  505.05   19.40
  -1   2   3  476.95   19.60
   1   2  -3  485.65   19.50
  -1   2   3  478.45   19.30
   0  -2  -3 2218.18   84.19
   0  -2   3 2175.98   84.29
   0  -2   3 2133.99   84.09
   0  -2  -3 2180.38   84.39
   0   2   3 2091.59   83.89
   0   2   3 2176.28   84.29
   0   2  -3 2090.99   84.09
   1  -2   3 1130.59   45.90
   1  -2   3 1110.79   46.00
  -1  -2  -3 1193.78   46.00
  -1  -2  -3 1205.38   46.00
   1   2   3 1155.48   46.00
  -1   2  -3 1172.28   45.80
  -1   2  -3 1172.28   45.70
   1   2   3 1172.08   45.50
   2  -2   3  482.45   19.90
  -2  -2  -3  506.45   19.60
   2  -2   3  467.85   19.90
  -2  -2  -3  498.05   19.90
   2   2   3  501.25   19.30
  -2   2  -3  483.65   19.50
   2   2   3  480.85   19.80
  -2   2  -3  481.75   19.60
  -3  -2  -3  710.63   28.90
  -3  -2  -3  723.03   28.40
   3  -2   3  714.53   29.00
   3  -2   3  720.63   29.10
   3   2   3  747.33   28.40
   3   2   3  723.83   29.00
  -3   2  -3  700.83   28.50
  -3   2  -3  710.23   28.60
  -4  -2  -3   90.19    4.90
  -4  -2  -3  101.69    4.20
   4  -2   3   97.99    5.20
   4  -2   3   87.19    5.20
  -4  -2  -3   94.99    5.10
   4   2   3  100.89    4.70
  -4   2  -3   94.19    4.40
  -4   2  -3   95.49    4.60
   5  -2   3  580.24   23.90
  -5  -2  -3  553.44   23.60
  -5  -2  -3  587.34   23.50
   5  -2   3  563.44   23.60
  -5   2  -3  572.94   23.20
   5   2   3  607.04   23.30
  -5   2  -3  555.54   22.90
   6  -2   3  876.81   35.50
  -6  -2  -3  881.11   35.40
  -6  -2  -3  851.51   35.60
   6  -2   3  915.41   36.10
  -6   2  -3  873.41   35.10
  -6   2  -3  864.01   34.70
   6   2   3  893.71   35.30
   7  -2   3  320.97   14.00
  -7  -2  -3  322.37   14.30
  -7  -2  -3  315.57   13.80
   7  -2   3  300.97   14.60
   7   2   3  315.37   14.00
  -7   2  -3  331.77   13.60
  -7   2  -3  312.47   13.10
  -8  -2  -3  259.37   12.10
   8  -2   3  253.67   12.60
   8  -2   3  250.17   11.60
  -8  -2  -3  238.28   11.40
   8   2   3  243.68   11.80
  -8   2  -3  256.27   11.30
  -8   2  -3  267.87   10.80
   9  -2   3  234.78   11.20
  -9  -2  -3  229.68   11.80
  -9  -2  -3  244.18   11.10
   9   2   3  237.38   11.70
  -9   2  -3  243.88   10.80
  -9   2  -3  239.08   10.30
  10  -2   3  362.16   17.80
 -10  -2  -3  363.76   16.30
  10  -2   3  366.16   16.40
 -10  -2  -3  383.86   17.50
 -10   2  -3  375.56   15.50
 -10   2  -3  393.26   16.20
  10   2   3  351.06   17.00
  11  -2   3    3.30    2.70
 -11  -2  -3    0.60    3.20
 -11  -2  -3    2.00    2.60
  11  -2   3    8.30    4.70
  11   2   3    0.10    4.00
 -11   2  -3    5.70    2.40
 -11   2  -3    3.00    1.90
 -12  -2  -3   10.40    4.00
  12  -2   3   11.20    4.90
 -12  -2  -3   13.70    3.30
  12   2   3   10.70    4.60
 -12   2  -3    9.10    3.10
 -13  -2  -3    9.20    3.20
 -13  -2  -3    3.50    4.80
  13  -2   3   13.00    5.80
  13   2   3    8.10    5.00
 -13   2  -3    7.90    3.40
 -14  -2  -3    7.40    5.20
 -14  -2  -3   11.80    3.60
  14  -2   3   13.20    6.40
 -14   2  -3    7.30    3.50
  14   2   3    0.80    5.00
 -15  -2  -3   32.90    6.60
  15  -2   3   36.20    7.70
 -15  -2  -3   33.70    4.70
  15   2   3   41.90    6.60
 -15   2  -3   28.00    4.60
 -16  -2  -3    0.50    4.90
  16  -2   3   -2.30    6.60
 -16   2  -3    1.40    3.90
  16   2   3    4.30    6.70
  17  -2   3   35.60    8.60
 -17  -2  -3   28.50    7.10
 -17   2  -3   16.00    4.90
  17  -3  -3   -9.90    7.90
 -17  -3   3    2.60    6.50
 -17   3   3   -0.90    3.60
  16  -3  -3   -2.10    7.40
 -16  -3   3   -9.00    5.70
 -16   3   3   -3.40    3.60
 -15  -3   3   10.50    6.00
  15  -3  -3    8.00    7.40
  15   3  -3    9.90    6.60
 -15   3   3   14.00    3.60
  14  -3  -3   65.19    8.30
  14  -3  -3   58.69    7.10
 -14  -3   3   66.99    5.50
 -14  -3   3   44.90    7.40
  14   3  -3   69.99    7.90
 -14   3   3   67.39    5.20
 -13  -3   3   13.80    5.00
 -13  -3   3   20.10    3.70
  13  -3  -3   13.10    6.30
  13  -3  -3   32.30    5.50
 -13   3   3   23.90    3.40
  13   3  -3   14.90    5.50
 -12  -3   3  153.68    8.50
 -12  -3   3  141.89   10.30
  12  -3  -3  131.99    9.80
  12  -3  -3  134.29   10.50
  12   3  -3  158.78    9.80
 -12   3   3  160.18    8.20
  11  -3  -3    2.40    3.50
 -11  -3   3    3.80    3.90
  11  -3  -3    0.80    4.70
 -11  -3   3    0.40    2.30
  11   3  -3   -3.20    4.20
 -11   3   3    0.80    2.40
 -10  -3   3   51.19    5.50
 -10  -3   3   58.19    4.30
  10  -3  -3   47.00    5.60
  10  -3  -3   43.20    6.00
  10   3  -3   55.29    5.40
 -10   3   3   52.59    4.00
   9  -3  -3   -2.20    2.80
  -9  -3   3    3.40    2.80
   9  -3  -3    0.10    3.90
  -9  -3   3    5.30    1.60
  -9  -3   3    3.90    2.20
   9   3  -3    4.00    3.40
  -9   3   3    5.70    2.20
   8  -3  -3  983.80   43.10
  -8  -3   3  993.50   43.00
  -8  -3   3 1064.59   42.40
   8  -3  -3 1099.59   43.50
  -8  -3   3 1060.69   41.60
   8   3  -3 1083.69   42.60
  -8   3   3 1060.59   42.10
   7  -3  -3    4.00    3.00
  -7  -3   3    8.00    1.50
  -7  -3   3    3.10    1.70
   7  -3  -3    8.60    3.00
  -7  -3   3    7.10    2.00
  -7   3   3    5.10    0.70
   7   3  -3    3.70    2.50
  -7   3   3    4.20    1.60
  -6  -3   3  409.76   17.30
   6  -3  -3  409.36   17.90
  -6  -3   3  427.76   16.70
   6  -3  -3  389.96   18.00
  -6  -3   3  386.36   17.50
  -6   3   3  407.16   16.10
  -6   3   3  405.06   17.00
  -5  -3   3    3.80    1.70
  -5  -3   3    1.90    1.30
   5  -3  -3    0.60    2.30
  -5  -3   3    4.00    1.30
   5  -3  -3    2.60    2.20
  -5   3   3    2.10    0.80
  -5   3   3    1.60    1.30
   4  -3  -3  498.35   20.90
   4  -3  -3  487.45   20.40
  -4  -3   3  489.75   19.70
  -4  -3   3  491.55   20.20
   4  -3  -3  480.15   19.50
  -4  -3   3  504.45   19.90
  -4   3   3  476.45   20.00
   4   3  -3  478.35   20.20
  -3  -3   3   90.09    4.70
  -3  -3   3   88.49    4.40
   3  -3  -3   85.39    4.90
  -3  -3   3   99.99    5.00
   3  -3  -3   93.49    4.40
   3  -3  -3   89.99    5.40
  -3   3   3   97.49    4.80
   3   3  -3   87.39    4.90
   2  -3  -3    3.70    1.30
   2  -3  -3    2.60    1.60
  -2  -3   3    4.30    1.40
   2  -3  -3    2.50    1.20
  -2  -3   3    3.20    1.10
  -2  -3   3    1.80    1.10
   2   3  -3    3.40    1.30
  -2   3   3    2.20    1.10
  -1  -3   3  179.38    8.00
  -1  -3   3  171.08    7.90
   1  -3  -3  176.68    7.80
   1  -3  -3  180.68    8.30
   1  -3  -3  175.68    7.50
  -1  -3   3  180.68    7.60
  -1   3   3  161.88    7.80
   1   3  -3  167.38    7.80
   0  -3   3  895.61   36.40
   0  -3  -3  926.81   36.30
   0  -3   3  897.91   36.00
   0  -3  -3  906.31   36.50
   0  -3   3  911.41   36.20
   0  -3  -3  926.11   35.70
   0   3  -3  907.21   36.20
   0   3   3  886.11   36.30
   1  -3   3    9.00    1.60
  -1  -3  -3   11.70    1.80
  -1  -3  -3   10.80    1.70
   1  -3   3   11.00    1.80
   1   3   3   13.10    1.80
  -1   3  -3   11.30    1.50
  -2  -3  -3  974.30   37.60
  -2  -3  -3  963.40   37.40
   2  -3   3  900.11   37.70
   2  -3   3  947.31   37.50
  -2   3  -3  932.71   37.20
   2   3   3  930.21   37.60
  -2   3  -3  916.61   37.20
   3  -3   3    0.60    1.50
  -3  -3  -3    1.70    1.10
   3  -3   3    2.60    1.70
  -3  -3  -3    3.40    1.70
   3   3   3    1.40    1.50
  -3   3  -3    2.80    1.10
  -3   3  -3    2.30    1.20
  -4  -3  -3 2369.56   92.79
   4  -3   3 2364.16   92.89
   4  -3   3 2231.28   92.89
  -4  -3  -3 2374.56   92.09
   4   3   3 2323.87   92.79
  -4   3  -3 2359.26   92.19
   4   3   3 2480.95   91.99
  -4   3  -3 2333.67   92.29
  -5  -3  -3  131.39    5.80
  -5  -3  -3  125.89    6.70
   5  -3   3  125.69    7.20
   5  -3   3  126.09    7.10
  -5   3  -3  133.89    6.30
  -5   3  -3  136.79    6.00
   5   3   3  138.89    7.10
   5   3   3  132.79    6.10
  -6  -3  -3  160.78    8.30
   6  -3   3  173.68    8.70
   6  -3   3  151.28    8.80
   6   3   3  174.88    7.90
  -6   3  -3  167.88    7.40
  -6   3  -3  181.08    7.90
  -7  -3  -3   22.20    2.90
   7  -3   3   23.70    3.80
  -7  -3  -3   22.50    3.20
   7  -3   3   29.10    3.40
   7   3   3   24.30    3.00
  -7   3  -3   27.10    2.10
  -7   3  -3   21.30    2.40
  -8  -3  -3  238.48   10.90
  -8  -3  -3  242.08   11.70
   8  -3   3  216.48   11.80
   8  -3   3  211.38   10.90
  -8   3  -3  220.68   10.20
  -8   3  -3  226.78    9.70
   8   3   3  231.28   10.70
   9  -3   3   88.59    7.30
  -9  -3  -3  108.59    6.30
  -9  -3  -3  109.29    7.20
   9  -3   3  105.49    6.80
  -9   3  -3  105.89    5.90
  -9   3  -3  105.79    5.20
   9   3   3   98.19    6.50
  10  -3   3  161.18   10.10
 -10  -3  -3  153.18    9.70
  10  -3   3  155.28    8.70
 -10  -3  -3  156.98    8.50
  10   3   3  157.18    9.00
 -10   3  -3  151.38    7.90
 -10   3  -3  148.39    7.10
  11  -3   3   23.90    4.00
 -11  -3  -3   29.30    3.80
 -11  -3  -3   30.40    5.10
  11  -3   3   19.80    5.40
 -11   3  -3   19.50    3.00
  11   3   3   27.50    4.50
  12  -3   3   14.00    5.40
 -12  -3  -3   17.50    5.00
 -12  -3  -3    5.80    3.30
 -12   3  -3   13.90    3.20
  12   3   3   14.80    4.60
 -13  -3  -3    0.20    4.80
 -13  -3  -3   -1.80    3.10
  13  -3   3   -3.10    4.70
 -13   3  -3    0.20    2.90
 -14  -3  -3  184.08   13.20
 -14  -3  -3  201.78   11.20
  14  -3   3  186.18   13.30
 -14   3  -3  219.08   10.80
  15  -3   3   -2.70    6.40
 -15  -3  -3    3.50    3.70
 -15  -3  -3   -5.30    4.90
 -15   3  -3    4.60    3.70
 -16  -3  -3   11.90    6.80
  16  -3   3   22.10    7.60
 -16  -3  -3   16.20    4.60
 -16   3  -3   12.40    4.10
 -16  -4   3   32.10    8.70
  16  -4  -3   36.80    9.50
 -16   4   3   61.19    5.60
 -15  -4   3   -2.00    3.70
  15  -4  -3    7.60    7.40
  15  -4  -3    1.40    5.90
 -15  -4   3   -2.30    6.10
 -15   4   3    3.70    3.50
  14  -4  -3   66.39    9.00
  14  -4  -3   66.59    7.60
 -14  -4   3   67.89    5.90
 -14  -4   3   60.79    8.60
 -14   4   3   68.89    5.60
  13  -4  -3   12.70    5.10
  13  -4  -3    6.20    6.40
 -13  -4   3    8.00    5.60
 -13  -4   3   14.30    3.70
 -13   4   3   19.80    3.50
  12  -4  -3  153.08   10.40
 -12  -4   3  141.39   10.50
  12  -4  -3  135.19   10.40
 -12  -4   3  135.39    8.20
 -12   4   3  124.69    7.50
  11  -4  -3    2.90    5.30
  11  -4  -3    2.10    4.00
 -11  -4   3    0.30    2.70
 -11  -4   3   12.00    4.70
 -11   4   3   -0.30    2.70
 -10  -4   3  126.19    7.70
  10  -4  -3  128.29    8.90
  10  -4  -3  150.98    9.80
 -10  -4   3  113.09    8.50
 -10   4   3  129.09    7.20
  10   4  -3  134.09    8.40
   9  -4  -3   -4.30    3.50
  -9  -4   3    3.30    1.90
  -9  -4   3    2.60    2.60
   9  -4  -3    1.90    4.20
   9   4  -3    1.60    3.40
  -9   4   3    3.60    2.20
   8  -4  -3    8.20    3.50
  -8  -4   3   14.30    2.10
  -8  -4   3   10.00    2.90
   8  -4  -3    4.50    3.70
   8   4  -3   10.80    3.00
  -8   4   3    8.70    2.40
  -7  -4   3   18.60    2.80
   7  -4  -3   14.60    3.80
  -7  -4   3   18.30    2.20
   7  -4  -3   20.80    4.00
   7   4  -3   20.60    3.00
  -7   4   3   16.70    1.50
   7   4  -3   13.60    2.90
  -7   4   3   15.80    2.60
   6  -4  -3   52.09    5.00
  -6  -4   3   53.19    4.00
  -6  -4   3   53.09    3.70
   6  -4  -3   51.19    4.80
  -6   4   3   56.49    4.00
  -6   4   3   51.29    3.00
   6   4  -3   55.39    4.40
  -5  -4   3    5.80    2.20
   5  -4  -3    7.80    2.80
  -5  -4   3    3.50    1.60
  -5  -4   3    6.40    1.40
   5  -4  -3    9.00    2.90
  -5   4   3    5.40    1.80
   5   4  -3    4.80    2.10
  -4  -4   3 1172.28   45.10
  -4  -4   3 1118.99   45.40
   4  -4  -3 1100.39   46.00
  -4  -4   3 1106.99   44.50
   4  -4  -3 1123.49   45.40
   4  -4  -3 1125.69   44.70
  -4   4   3 1104.19   45.20
   4   4  -3 1182.38   45.50
  -3  -4   3   11.00    1.40
   3  -4  -3    9.00    2.40
  -3  -4   3    8.20    2.20
  -3  -4   3   12.20    2.00
   3  -4  -3   11.10    2.10
   3  -4  -3   11.30    1.80
   3   4  -3    9.90    2.10
  -3   4   3   10.20    2.00
   2  -4  -3 1672.23   63.69
   2  -4  -3 1629.54   63.79
   2  -4  -3 1609.84   64.49
  -2  -4   3 1634.64   63.29
  -2  -4   3 1640.04   64.09
  -2  -4   3 1603.54   64.09
   2   4  -3 1557.24   63.99
  -2   4   3 1560.84   63.99
   1  -4  -3  380.56   15.10
   1  -4  -3  356.56   15.60
   1  -4  -3  363.66   16.20
  -1  -4   3  367.66   15.70
  -1  -4   3  368.76   15.10
  -1  -4   3  372.56   15.90
  -1   4   3  370.56   15.90
   1   4  -3  363.16   15.70
   0  -4  -3 1951.10   74.69
   0  -4   3 1877.21   75.49
   0  -4   3 1894.71   75.09
   0  -4  -3 1966.20   75.89
   0  -4   3 1934.11   75.79
   0  -4  -3 1907.01   75.49
   0   4  -3 1863.61   75.49
   0   4   3 1903.61   75.69
  -1  -4  -3   34.90    3.10
   1  -4   3   30.60    2.60
   1  -4   3   31.60    3.10
  -1  -4  -3   37.10    3.10
  -1   4  -3   33.20    2.80
   1   4   3   36.50    3.00
  -2  -4  -3   27.60    3.00
   2  -4   3   33.40    2.80
  -2  -4  -3   31.00    2.70
   2  -4   3   28.40    3.30
   2   4   3   29.10    2.90
  -2   4  -3   30.30    2.60
  -2   4  -3   31.30    2.60
   3  -4   3    2.20    2.10
   3  -4   3    1.00    2.00
  -3  -4  -3    1.20    1.70
  -3  -4  -3   -0.40    1.20
   3   4   3    4.00    1.90
  -3   4  -3    0.40    1.40
  -3   4  -3    0.00    1.30
   4  -4   3    6.80    2.50
  -4  -4  -3    6.30    1.50
   4  -4   3    7.40    2.60
  -4  -4  -3    9.70    2.50
   4   4   3    8.40    2.10
  -4   4  -3    7.20    1.60
  -4   4  -3    7.30    1.80
   5  -4   3  132.39    7.70
  -5  -4  -3  141.89    7.60
  -5  -4  -3  139.99    6.50
   5  -4   3  141.29    7.70
  -5   4  -3  136.69    6.90
   5   4   3  143.09    7.50
  -5   4  -3  139.49    6.50
   6  -4   3  430.66   19.20
  -6  -4  -3  447.46   17.80
  -6  -4  -3  439.46   18.90
   6  -4   3  392.36   19.10
   6   4   3  450.45   19.30
  -6   4  -3  443.46   17.90
  -6   4  -3  440.26   18.30
  -7  -4  -3   91.99    6.40
   7  -4   3  100.29    7.20
   7  -4   3  101.69    6.70
   7   4   3  103.69    6.90
  -7   4  -3  114.99    5.80
  -7   4  -3  101.59    5.20
  -8  -4  -3  499.95   22.80
   8  -4   3  550.44   23.30
   8  -4   3  516.55   23.50
  -8   4  -3  548.85   21.60
  -8   4  -3  531.05   22.20
  -9  -4  -3    1.20    2.80
   9  -4   3    0.40    2.80
   9  -4   3    6.20    4.10
  -9   4  -3    4.60    1.80
  -9   4  -3    4.50    2.50
  10  -4   3  175.98   11.40
 -10  -4  -3  197.88   10.40
  10  -4   3  205.28   10.80
 -10   4  -3  187.48    9.50
 -11  -4  -3    4.90    3.10
  11  -4   3    8.40    4.00
  11  -4   3    4.70    5.00
 -11   4  -3    6.90    3.00
  12  -4   3   42.90    6.80
 -12  -4  -3   44.30    5.10
  12  -4   3   49.99    5.70
 -12   4  -3   44.90    4.40
 -13  -4  -3   -4.40    3.00
  13  -4   3    2.10    5.40
 -13  -4  -3    0.50    4.60
 -13   4  -3    3.50    3.00
 -14  -4  -3    7.50    3.90
 -14  -4  -3    1.50    6.00
  14  -4   3    8.00    6.50
 -14   4  -3   10.20    3.60
  15  -4   3   15.20    7.30
 -15  -4  -3    4.80    6.60
 -15  -4  -3    6.50    4.10
 -15   4  -3    7.60    3.50
  16  -4   3    2.20    8.10
 -16  -4  -3   12.70    7.50
 -16   4  -3    3.60    4.00
 -15  -5   3    3.20    4.10
  15  -5  -3   -1.00    7.00
  15  -5  -3   -0.90    5.60
 -15   5   3   -1.70    3.60
  14  -5  -3    3.50    5.40
 -14  -5   3    5.30    3.70
  14  -5  -3   13.70    7.30
 -14   5   3    5.10    3.70
 -13  -5   3   54.19    5.80
  13  -5  -3   64.19    7.80
  13  -5  -3   54.59    8.20
 -13   5   3   47.20    4.80
 -12  -5   3   40.60    4.90
  12  -5  -3   18.80    6.80
  12  -5  -3   44.20    6.90
  12   5  -3   30.70    6.00
 -12   5   3   33.30    4.30
 -11  -5   3    2.00    3.10
  11  -5  -3    4.50    5.60
  11  -5  -3    3.80    4.50
 -11   5   3    1.10    2.60
  11   5  -3   -0.40    4.20
  10  -5  -3  201.88   12.00
  10  -5  -3  180.18   11.70
 -10  -5   3  186.48   10.20
  10   5  -3  184.68   10.90
 -10   5   3  176.38    9.30
  -9  -5   3   87.49    6.30
   9  -5  -3  101.69    7.70
   9  -5  -3   79.69    7.60
  -9   5   3   85.59    5.90
   9   5  -3   75.99    6.50
   8  -5  -3  450.45   21.00
   8  -5  -3  451.25   21.40
  -8  -5   3  470.05   20.20
  -8  -5   3  479.95   19.10
  -8   5   3  439.56   19.60
   8   5  -3  435.96   20.50
  -7  -5   3  140.69    8.20
   7  -5  -3  134.39    8.70
   7  -5  -3  133.59    9.10
  -7  -5   3  158.88    7.40
   7   5  -3  139.69    8.30
  -7   5   3  135.89    7.50
   6  -5  -3   99.99    7.10
   6  -5  -3  113.59    8.00
  -6  -5   3  104.39    5.90
  -6  -5   3  103.49    6.80
  -6   5   3  107.19    5.20
  -6   5   3  103.99    6.20
   6   5  -3   92.39    6.40
   5  -5  -3   43.10    4.90
  -5  -5   3   41.80    4.10
   5  -5  -3   38.20    4.10
  -5  -5   3   44.60    3.50
   5   5  -3   46.20    4.30
  -5   5   3   44.30    3.70
  -4  -5   3  379.76   15.80
   4  -5  -3  367.36   15.30
  -4  -5   3  349.96   16.00
   4  -5  -3  347.77   16.70
   4  -5  -3  347.77   15.80
   4   5  -3  351.46   16.10
  -4   5   3  375.76   15.90
   3  -5  -3  590.74   23.60
   3  -5  -3  577.34   24.60
   3  -5  -3  571.74   23.50
  -3  -5   3  582.74   23.90
  -3  -5   3  581.94   24.20
  -3  -5   3  551.84   22.70
  -3   5   3  562.14   23.90
   3   5  -3  542.45   24.00
  -2  -5   3   63.39    3.70
   2  -5  -3   60.99    5.00
   2  -5  -3   70.09    4.50
  -2  -5   3   61.39    4.50
  -2  -5   3   61.59    4.60
   2  -5  -3   64.29    4.10
  -2   5   3   64.39    4.60
   2   5  -3   70.49    4.90
  -1  -5   3  158.08    8.60
  -1  -5   3  169.08    7.70
   1  -5  -3  174.48    7.40
  -1  -5   3  163.58    8.70
   1  -5  -3  167.38    8.60
   1  -5  -3  174.88    9.10
   1   5  -3  180.58    8.50
  -1   5   3  160.68    8.50
   0  -5   3   56.09    4.20
   0  -5  -3   62.39    4.40
   0  -5   3   56.09    3.80
   0  -5  -3   52.19    4.40
   0  -5   3   55.79    4.40
   0   5   3   51.69    4.30
   0   5  -3   55.39    4.10
  -1  -5  -3   94.79    6.30
  -1  -5  -3  108.79    6.30
   1  -5   3  110.29    5.70
   1  -5   3  101.39    6.30
  -1   5  -3   98.19    5.90
   1   5   3   99.19    6.10
   2  -5   3  622.74   26.70
  -2  -5  -3  641.84   26.30
  -2  -5  -3  644.44   26.50
   2  -5   3  603.94   25.80
  -2   5  -3  639.24   26.10
   2   5   3  608.64   26.40
  -2   5  -3  652.13   26.00
   3  -5   3   30.50    3.30
  -3  -5  -3   37.80    3.30
  -3  -5  -3   31.30    3.60
   3  -5   3   32.40    4.00
  -3   5  -3   32.20    3.10
   3   5   3   32.50    3.60
  -3   5  -3   36.70    3.10
  -4  -5  -3  376.26   16.90
   4  -5   3  380.66   17.20
  -4  -5  -3  364.76   16.10
   4  -5   3  376.76   16.60
   4   5   3  386.66   17.00
  -4   5  -3  368.06   16.10
  -4   5  -3  375.56   15.90
  -5  -5  -3    5.70    2.60
   5  -5   3    5.20    3.00
  -5  -5  -3    4.00    1.80
   5  -5   3    7.00    3.00
  -5   5  -3    3.70    1.80
   5   5   3    5.30    2.70
  -5   5  -3    5.20    2.10
  -6  -5  -3  504.35   21.30
   6  -5   3  459.55   21.20
  -6  -5  -3  500.95   20.00
   6  -5   3  478.85   21.60
  -6   5  -3  462.95   20.40
   6   5   3  490.65   21.50
  -6   5  -3  488.15   20.00
   7  -5   3   28.10    4.50
  -7  -5  -3   24.70    3.80
   7  -5   3   25.00    4.40
   7   5   3   29.90    4.20
  -7   5  -3   28.40    2.60
  -7   5  -3   29.60    3.20
   8  -5   3   61.99    6.20
  -8  -5  -3   78.69    6.00
   8  -5   3   70.69    6.00
  -8   5  -3   68.09    4.30
  -8   5  -3   71.49    4.90
   8   5   3   65.29    5.90
   9  -5   3  355.66   16.80
   9  -5   3  321.27   16.20
  -9  -5  -3  351.46   16.00
  -9   5  -3  323.77   14.80
   9   5   3  328.57   16.40
  10  -5   3   10.60    5.10
 -10  -5  -3    0.50    3.00
  10  -5   3    8.90    4.30
 -10   5  -3    6.30    2.80
  10   5   3    1.30    4.00
  11  -5   3   10.00    4.40
 -11  -5  -3   14.30    4.10
  11  -5   3   15.80    5.50
 -11   5  -3   10.40    3.30
  11   5   3   11.90    4.80
 -12  -5  -3    0.20    3.40
  12  -5   3   -5.80    4.00
  12  -5   3   -2.30    5.40
 -12   5  -3   -0.30    3.20
  12   5   3   -4.70    4.40
  13  -5   3   50.29    6.70
  13  -5   3   50.49    7.80
 -13  -5  -3   50.59    5.90
 -13   5  -3   47.30    4.90
  13   5   3   38.50    6.90
 -14  -5  -3   37.60    5.80
  14  -5   3   40.40    8.10
  14   5   3   31.10    7.20
 -14   5  -3   43.20    4.60
 -15  -5  -3    4.70    4.60
  15  -5   3    3.60    7.30
 -15   5  -3   12.80    4.20
  15   5   3   -3.70    5.60
 -14  -6   3   47.30    6.10
  14  -6  -3   42.90    7.70
  14  -6  -3   36.20    8.30
 -14   6   3   31.50    5.00
  14   6  -3   34.60    7.40
  13  -6  -3   -5.50    6.10
 -13  -6   3    2.20    3.80
  13  -6  -3   -1.90    5.50
 -13   6   3    4.50    3.70
  13   6  -3   -1.10    5.20
  12  -6  -3   16.70    6.40
  12  -6  -3   22.10    6.40
 -12  -6   3   18.20    4.50
  12   6  -3    5.30    5.00
 -12   6   3    9.60    3.80
  11  -6  -3    4.80    5.10
  11  -6  -3    8.30    5.90
 -11  -6   3    7.60    4.00
  11   6  -3   -0.20    4.40
 -11   6   3    4.20    3.10
  10  -6  -3    1.10    4.90
  10  -6  -3    2.00    5.30
 -10  -6   3    0.40    3.50
  10   6  -3    2.60    4.00
 -10   6   3    4.10    3.10
  -9  -6   3   53.99    5.60
   9  -6  -3   69.99    6.80
   9  -6  -3   50.89    6.80
  -9   6   3   56.89    4.80
   9   6  -3   57.99    6.30
   8  -6  -3   24.00    5.60
   8  -6  -3   21.60    5.10
  -8  -6   3   29.20    4.30
  -8  -6   3   34.30    3.40
   8   6  -3   24.00    4.50
  -8   6   3   28.30    3.80
  -7  -6   3   68.59    5.70
   7  -6  -3   73.89    6.30
  -7  -6   3   75.09    5.20
   7  -6  -3   61.99    6.50
   7   6  -3   65.79    6.00
  -7   6   3   61.49    5.10
  -6  -6   3   48.50    4.70
   6  -6  -3   57.09    5.10
  -6  -6   3   47.70    4.00
   6  -6  -3   40.30    5.60
  -6   6   3   38.00    4.10
   6   6  -3   47.20    4.80
   5  -6  -3  377.86   17.00
  -5  -6   3  412.96   17.00
   5  -6  -3  374.26   18.40
  -5  -6   3  382.96   17.60
   5   6  -3  379.26   17.60
  -5   6   3  363.06   16.90
  -4  -6   3  175.88    9.50
   4  -6  -3  203.18   11.00
   4  -6  -3  185.78    9.30
  -4  -6   3  196.88   10.20
   4  -6  -3  185.48    9.20
  -4   6   3  196.08    9.70
   4   6  -3  182.38    9.90
   3  -6  -3   34.30    4.50
  -3  -6   3   32.40    4.20
   3  -6  -3   35.90    3.60
  -3  -6   3   36.70    3.80
  -3   6   3   23.90    3.40
   3   6  -3   29.70    3.90
  -2  -6   3  239.18   12.20
   2  -6  -3  253.17   12.00
  -2  -6   3  261.17   12.40
   2  -6  -3  258.77   12.80
  -2   6   3  260.27   12.40
   2   6  -3  253.47   12.30
   1  -6  -3    2.90    2.60
   1  -6  -3    1.10    2.60
  -1  -6   3    0.50    2.50
  -1  -6   3    2.40    2.50
   1   6  -3    0.20    2.20
  -1   6   3    5.50    2.50
   0  -6   3  101.39    7.30
   0  -6  -3  107.79    7.00
   0  -6   3  100.99    6.60
   0  -6  -3  117.09    7.10
   0   6   3  110.89    7.10
   0   6  -3  118.79    6.80
  -1  -6  -3  377.46   16.40
   1  -6   3  369.56   15.30
  -1  -6  -3  367.56   16.30
   1  -6   3  329.27   16.30
  -1   6  -3  353.36   15.90
   1   6   3  335.87   16.20
  -2  -6  -3  161.88    8.70
   2  -6   3  130.39    8.40
  -2  -6  -3  139.99    8.10
   2  -6   3  158.98    7.80
   2   6   3  140.99    8.50
  -2   6  -3  147.59    7.90
  -2   6  -3  137.89    7.90
  -3  -6  -3  128.19    7.80
   3  -6   3  118.69    8.20
  -3  -6  -3  139.89    7.50
   3  -6   3  128.69    7.10
  -3   6  -3  119.99    7.10
   3   6   3  118.39    7.80
  -3   6  -3  132.99    7.10
   4  -6   3    9.60    3.50
  -4  -6  -3   12.20    3.60
  -4  -6  -3   14.50    2.70
   4  -6   3   10.50    3.10
  -4   6  -3    8.10    2.50
  -4   6  -3   11.50    2.70
   4   6   3    9.40    3.40
   5  -6   3  353.56   16.40
   5  -6   3  350.56   17.20
  -5  -6  -3  356.96   15.70
  -5  -6  -3  376.96   16.80
  -5   6  -3  329.17   15.80
   5   6   3  380.16   17.10
  -5   6  -3  367.06   15.60
   6  -6   3   47.70    5.40
  -6  -6  -3   35.50    4.80
   6  -6   3   29.90    4.70
  -6   6  -3   41.90    3.50
  -6   6  -3   41.30    3.80
   6   6   3   30.00    4.40
   7  -6   3   29.10    4.80
   7  -6   3   25.70    4.80
  -7  -6  -3   33.60    4.80
   7   6   3   25.90    4.50
  -7   6  -3   32.30    3.70
  -7   6  -3   29.80    3.10
  -8  -6  -3  132.99    8.90
   8  -6   3  133.89    9.20
   8  -6   3  136.59    9.40
   8   6   3  125.49    8.80
  -8   6  -3  140.09    7.70
   9  -6   3   13.30    5.20
  -9  -6  -3   -3.40    3.20
   9  -6   3    8.30    4.60
  -9   6  -3    7.00    3.10
   9   6   3    3.10    3.90
  10  -6   3   -2.30    5.20
 -10  -6  -3   11.70    4.10
  10  -6   3    8.90    4.80
 -10   6  -3    1.70    3.00
  10   6   3    5.90    4.40
  11  -6   3   51.19    7.20
 -11  -6  -3   58.69    6.40
  11  -6   3   46.50    6.60
 -11   6  -3   47.40    4.90
  11   6   3   48.00    6.80
  12  -6   3   38.00    6.30
 -12  -6  -3   23.80    5.30
  12  -6   3   43.70    7.60
  12   6   3   35.10    6.40
 -12   6  -3   27.30    4.40
 -13  -6  -3   11.10    5.00
  13  -6   3   20.60    7.00
  13  -6   3   23.60    6.00
  13   6   3   13.60    5.60
 -13   6  -3   20.10    4.30
  13   7  -3  116.79   10.50
 -13   7   3  121.59    8.50
 -12  -7   3   -2.90    4.30
  12  -7  -3   15.40    6.50
  12  -7  -3    6.90    5.60
 -12   7   3   -3.10    3.60
  12   7  -3   -1.70    5.10
  11  -7  -3   19.80    6.60
 -11  -7   3    4.90    4.40
  11  -7  -3    7.50    5.70
  11   7  -3    6.80    5.10
 -11   7   3    5.20    3.40
 -10  -7   3    1.40    4.00
  10  -7  -3    8.50    5.70
  10  -7  -3   -1.60    5.30
 -10   7   3   -0.20    3.40
  10   7  -3   -0.10    4.00
   9  -7  -3   74.99    8.10
   9  -7  -3   83.39    7.60
  -9  -7   3   86.69    7.10
   9   7  -3   77.19    7.50
  -9   7   3   73.59    6.10
   8  -7  -3   64.19    7.30
  -8  -7   3   59.59    5.90
   8   7  -3   52.39    6.10
  -8   7   3   51.39    5.20
  -7  -7   3   45.30    5.50
  -7  -7   3   64.69    5.10
   7  -7  -3   56.29    7.00
   7   7  -3   65.49    6.40
  -7   7   3   59.89    5.30
  -6  -7   3   53.79    5.80
  -6  -7   3   67.79    5.10
   6  -7  -3   52.99    6.30
  -6   7   3   59.29    5.30
   6   7  -3   55.89    5.90
  -5  -7   3   94.99    6.50
   5  -7  -3   83.59    7.70
  -5  -7   3   77.59    6.70
   5   7  -3   92.49    7.10
  -5   7   3  101.19    6.60
   4  -7  -3    2.50    3.00
  -4  -7   3    6.90    3.80
   4  -7  -3    2.90    3.90
  -4  -7   3    4.20    3.10
   4   7  -3    1.00    3.10
  -4   7   3    5.00    2.90
  -3  -7   3  698.33   28.00
   3  -7  -3  650.73   27.40
   3  -7  -3  619.94   28.60
  -3  -7   3  634.94   28.00
  -3   7   3  633.24   27.90
   3   7  -3  663.93   28.20
  -2  -7   3   42.00    4.80
   2  -7  -3   33.10    5.00
   2  -7  -3   39.10    4.50
  -2  -7   3   33.80    4.80
  -2   7   3   39.00    4.70
   2   7  -3   39.60    4.60
   1  -7  -3  212.18   10.90
  -1  -7   3  200.88   10.90
  -1  -7   3  214.08   11.10
   1  -7  -3  200.08   11.60
   1   7  -3  211.98   11.10
  -1   7   3  214.38   11.20
   0  -7   3    6.20    3.30
   0  -7  -3    7.20    3.20
   0  -7   3    9.10    3.60
   0  -7  -3    4.60    3.20
   0   7   3   10.20    3.20
   0   7  -3    5.70    2.90
  -1  -7  -3  176.78    9.70
   1  -7   3  172.28   10.00
  -1  -7  -3  176.18    9.90
  -1   7  -3  157.28    9.30
   1   7   3  182.28   10.00
  -2  -7  -3   -0.50    3.20
   2  -7   3    7.90    3.60
  -2  -7  -3   -2.10    2.80
  -2   7  -3    2.70    2.70
  -2   7  -3    6.00    3.10
   2   7   3    1.20    2.90
  -3  -7  -3   68.89    6.10
  -3  -7  -3   60.39    5.40
   3  -7   3   73.29    6.40
  -3   7  -3   78.29    5.40
   3   7   3   77.19    6.30
  -3   7  -3   56.89    5.10
   4  -7   3   22.40    5.00
  -4  -7  -3   17.70    3.70
  -4  -7  -3   17.60    4.40
  -4   7  -3   19.50    3.30
  -4   7  -3   19.70    3.30
   4   7   3   22.30    4.30
  -5  -7  -3   53.89    6.00
   5  -7   3   51.99    6.10
   5  -7   3   58.49    5.30
  -5   7  -3   52.79    4.80
   5   7   3   58.19    5.90
  -5   7  -3   58.59    4.60
   6  -7   3   11.20    4.50
   6  -7   3   11.70    4.80
  -6  -7  -3   17.10    4.80
   6   7   3   13.30    4.30
  -6   7  -3   11.00    2.90
  -6   7  -3   16.70    3.30
  -7  -7  -3   43.00    5.80
   7  -7   3   58.99    6.40
   7  -7   3   50.39    6.60
   7   7   3   51.49    6.20
  -7   7  -3   55.79    4.90
  -8  -7  -3    2.20    4.30
   8  -7   3    0.40    4.30
   8  -7   3    2.10    5.10
  -8   7  -3    6.10    3.20
   8   7   3    3.60    4.30
   9  -7   3  229.18   13.20
  -9  -7  -3  222.08   12.50
   9  -7   3  231.18   13.10
  -9   7  -3  233.38   11.50
   9   7   3  201.48   13.20
  10  -7   3   12.40    6.20
  10  -7   3   13.80    5.50
 -10  -7  -3   10.70    4.50
  10   7   3    8.20    4.80
 -10   7  -3   10.70    3.70
  11  -7   3   33.40    7.00
 -11  -7  -3   41.10    6.40
  11  -7   3   31.00    6.40
 -11   7  -3   46.70    5.10
  11   7   3   48.30    7.20
 -12  -7  -3    1.70    5.10
  12  -7   3    1.60    5.50
  12  -7   3   10.40    6.90
  12   7   3   -7.00    4.80
 -12   7  -3    6.20    3.90
 -10  -8   3   20.90    5.10
  10  -8  -3   19.60    6.80
 -10   8   3   11.10    4.40
  10   8  -3   19.60    6.00
  -9  -8   3   89.49    7.80
   9  -8  -3   75.29    8.60
  -9   8   3   76.39    6.40
   9   8  -3   72.99    8.00
   8  -8  -3  -10.10    4.40
  -8  -8   3   -0.20    4.20
  -8   8   3   -1.30    3.60
   8   8  -3    4.80    4.60
   7  -8  -3  118.39   10.20
  -7  -8   3  130.79    9.10
   7   8  -3  130.49    9.30
  -7   8   3  112.19    8.10
  -6  -8   3    6.30    4.30
   6  -8  -3   -5.80    4.40
  -6  -8   3    6.70    3.60
   6   8  -3    5.10    4.00
  -6   8   3    8.40    3.50
   5  -8  -3   64.29    7.30
  -5  -8   3   68.99    6.10
  -5  -8   3   73.59    6.90
   5   8  -3   75.29    6.90
  -5   8   3   65.19    5.80
   4  -8  -3   60.79    6.90
  -4  -8   3   51.19    5.50
  -4  -8   3   54.29    6.20
  -4   8   3   57.99    5.70
   4   8  -3   52.89    5.90
   3  -8  -3   -2.70    3.60
   3  -8  -3    2.80    3.60
  -3  -8   3    1.70    3.40
  -3  -8   3   -0.20    3.50
   3   8  -3    0.60    3.40
  -3   8   3    3.50    3.50
  -2  -8   3    1.90    4.00
   2  -8  -3    4.00    3.50
   2  -8  -3    5.30    4.10
  -2  -8   3    0.70    3.60
  -2   8   3    4.30    3.50
   2   8  -3   -3.40    3.00
   1  -8  -3   20.30    4.40
  -1  -8   3   25.10    4.90
   1  -8  -3   26.30    5.00
  -1  -8   3   41.10    5.30
  -1   8   3   25.90    4.60
   1   8  -3   29.10    4.50
   0  -8  -3  154.48    9.80
   0  -8   3  149.19    9.40
   0  -8  -3  146.89    9.30
   0   8  -3  150.48    9.20
   0   8   3  139.79    9.10
  -1  -8  -3   66.49    6.50
  -1  -8  -3   76.09    6.80
   1  -8   3   80.29    7.30
  -1   8  -3   90.69    6.40
   1   8   3   84.59    7.00
  -2  -8  -3    1.50    3.50
  -2  -8  -3    2.10    4.00
   2  -8   3    5.60    4.10
   2   8   3    3.70    3.50
  -2   8  -3    3.20    3.20
  -2   8  -3   -0.10    3.50
  -3  -8  -3  140.79    8.80
   3  -8   3  142.69   10.00
  -3  -8  -3  144.69    9.60
  -3   8  -3  125.09    8.50
   3   8   3  146.29    9.60
  -3   8  -3  152.38    8.80
  -4  -8  -3    3.00    3.40
   4  -8   3    5.30    4.30
  -4  -8  -3    3.60    4.40
  -4   8  -3    4.30    3.40
  -4   8  -3    4.90    3.20
   4   8   3    3.70    3.70
  -5  -8  -3  162.38   10.70
   5  -8   3  141.79   10.50
  -5   8  -3  161.58    9.40
  -5   8  -3  185.78    9.30
   5   8   3  155.18   10.20
  -6  -8  -3   89.19    7.90
   6  -8   3   80.69    7.90
   6   8   3   69.59    7.30
  -6   8  -3   74.19    6.00
  -7  -8  -3   31.70    6.00
   7  -8   3   33.10    6.10
  -7   8  -3   23.50    4.10
   7   8   3   25.50    5.60
  -8  -8  -3    4.60    4.80
   8  -8   3   -0.70    5.20
  -8   8  -3    1.20    3.40
   8   8   3    2.60    4.30
  -9  -8  -3    5.00    4.90
   9  -8   3    5.40    5.70
   9   8   3   -2.20    4.80
  -9   8  -3    1.50    3.50
 -10   8  -3    5.70    3.90
  10   8   3    4.40    5.40
   7  -9  -3   14.30    5.90
  -7  -9   3   12.20    5.20
   7   9  -3    7.50    5.20
  -7   9   3   11.60    4.40
   6  -9  -3   30.60    6.50
  -6  -9   3   28.70    5.60
   6   9  -3   30.20    5.90
  -6   9   3   30.10    5.20
   5  -9  -3   43.80    7.20
  -5  -9   3   44.90    6.40
  -5  -9   3   45.10    5.70
  -5   9   3   43.10    5.50
   5   9  -3   46.00    6.30
  -4  -9   3   75.19    7.40
  -4  -9   3   72.79    6.90
   4  -9  -3   64.59    7.90
   4   9  -3   72.29    7.20
  -4   9   3   71.29    6.70
  -3  -9   3   77.99    7.40
   3  -9  -3   75.69    8.10
  -3  -9   3   82.29    7.40
  -3   9   3   88.69    7.40
   3   9  -3   87.59    7.40
  -2  -9   3   53.19    6.40
  -2  -9   3   45.90    6.10
   2  -9  -3   45.70    6.80
   2  -9  -3   39.20    5.70
  -2   9   3   40.30    5.70
   2   9  -3   54.19    6.00
  -1  -9   3  131.49    9.10
   1  -9  -3  123.09    9.40
   1  -9  -3  116.49    8.60
   1   9  -3  126.69    8.90
  -1   9   3  130.39    8.90
   0  -9   3   10.40    4.70
   0  -9  -3   11.50    4.70
   0  -9  -3   14.90    4.50
   0   9  -3   13.10    4.30
   0   9   3   12.40    4.30
   1  -9   3   84.39    8.00
  -1  -9  -3   80.99    7.50
  -1  -9  -3   79.49    7.30
   1   9   3   76.09    7.40
  -1   9  -3   83.29    7.00
  -1   9  -3  117.59    8.00
  -2  -9  -3   82.29    7.40
  -2  -9  -3   94.39    7.90
   2  -9   3   88.09    8.30
  -2   9  -3   87.59    7.10
  -2   9  -3   88.29    7.20
   2   9   3   82.09    7.40
  -3  -9  -3   19.00    5.20
  -3  -9  -3   17.30    4.50
   3  -9   3   19.00    5.40
  -3   9  -3   21.70    4.50
  -3   9  -3   17.70    4.50
   3   9   3   13.50    4.50
  -4  -9  -3   71.99    7.30
   4  -9   3   58.69    7.80
   4   9   3   71.99    7.20
  -4   9  -3   71.09    6.40
  -4   9  -3   85.29    6.70
  -5  -9  -3   -1.70    4.70
   5  -9   3    4.80    4.90
   5   9   3   -3.10    4.00
  -5   9  -3   -2.70    3.30
   6  -9   3   30.10    6.80
  -6  -9  -3   24.80    5.90
  -6   9  -3   13.00    4.20
   6   9   3   22.60    5.60
 -18   0   4    0.70    4.50
  18   0  -4   -7.20    7.80
 -17   0   4   -5.20    4.30
  17   0  -4   14.20    8.10
  16   0  -4   -6.10    7.10
 -16   0   4   12.30    4.40
  15   0  -4    4.20    7.00
 -15   0   4   -3.80    3.60
 -14   0   4   91.79    6.70
  14   0  -4   69.89    8.70
  13   0  -4   -1.80    5.50
 -13   0   4   -3.20    2.60
  12   0  -4  202.18   10.50
 -12   0   4  211.78   10.50
  12   0  -4  180.78   12.20
  11   0  -4   -3.90    4.50
 -11   0   4    4.20    1.50
  11   0  -4    5.60    3.00
 -11   0   4   -0.40    2.20
  10   0  -4 1719.93   69.89
 -10   0   4 1794.12   70.79
  10   0  -4 1864.51   70.89
 -10   0   4 1793.62   69.89
  10   0  -4 1738.03   71.89
  -9   0   4    0.00    1.00
   9   0  -4   -1.40    3.60
   9   0  -4    5.30    2.30
  -9   0   4    0.50    1.80
   9   0  -4    3.10    1.40
   8   0  -4  125.89    7.40
   8   0  -4  120.59    6.40
  -8   0   4  123.59    6.30
   8   0  -4  128.09    5.90
  -8   0   4  127.49    5.70
   7   0  -4   -1.10    1.10
  -7   0   4   -0.70    0.80
  -7   0   4   -0.30    1.20
   7   0  -4   -1.00    1.50
   7   0  -4    0.80    2.40
   6   0  -4  583.54   21.40
  -6   0   4  515.65   21.60
   6   0  -4  510.95   21.60
  -6   0   4  516.05   21.10
  -5   0   4   -2.00    0.90
  -5   0   4   -0.80    1.20
   5   0  -4   -1.90    0.80
   5   0  -4   -2.40    1.10
  -5   0   4   -2.30    0.60
  -4   0   4  867.71   35.50
  -4   0   4  898.41   35.30
   4   0  -4  882.31   35.70
  -4   0   4  889.01   35.80
   4   0  -4  962.70   35.60
   3   0  -4   -0.90    0.60
   3   0  -4    0.70    0.80
  -3   0   4    3.80    1.00
   3   0  -4    0.10    0.50
  -3   0   4   -0.90    0.50
  -2   0   4   22.50    1.30
  -2   0   4   25.10    1.80
   2   0  -4   21.10    1.30
   2   0  -4   17.50    1.50
   1   0  -4    0.00    0.50
  -1   0   4   -0.40    0.70
  -1   0   4    0.50    0.50
  -1   0   4    1.00    0.30
   1   0  -4    1.10    0.50
   0   0   4 9920.01  371.86
   0   0  -4 8714.93  369.06
   0   0   4 9999.00  369.86
   0   0   4 9388.96  369.26
   0   0  -4 9433.76  369.46
   1   0   4   -0.50    0.40
   1   0   4   -0.80    0.70
  -1   0  -4    0.10    0.50
  -1   0  -4    0.70    0.40
  -1   0  -4   -0.60    0.50
   2   0   4 1438.16   53.49
  -2   0  -4 1338.07   53.19
   2   0   4 1297.27   53.09
  -2   0  -4 1391.96   53.09
  -2   0  -4 1331.37   53.09
  -3   0  -4   -0.40    0.50
  -3   0  -4    0.20    0.80
   3   0   4   -1.90    0.50
  -3   0  -4   -1.50    0.70
   3   0   4   -0.10    1.30
  -4   0  -4  689.83   27.30
  -4   0  -4  647.24   27.20
  -4   0  -4  706.43   26.90
   4   0   4  677.13   26.90
   4   0   4  701.43   27.70
  -5   0  -4    1.20    0.50
   5   0   4   -2.50    1.70
   5   0   4    0.70    0.70
  -5   0  -4    0.30    1.10
  -5   0  -4    0.60    1.00
   6   0   4   48.30    2.60
  -6   0  -4   48.20    3.40
  -6   0  -4   50.99    3.10
   6   0   4   46.90    3.90
   7   0   4    0.00    0.80
  -7   0  -4   -0.20    1.70
   7   0   4   -0.20    2.50
  -7   0  -4    1.00    1.30
   8   0   4   24.90    1.90
  -8   0  -4   26.10    2.40
   8   0   4   21.80    3.60
  -8   0  -4   24.70    2.80
  -9   0  -4    0.90    2.00
  -9   0  -4    0.40    1.60
   9   0   4    0.80    3.30
  10   0   4   22.60    4.40
 -10   0  -4   18.60    3.10
 -10   0  -4   22.40    2.60
 -11   0  -4   -0.70    2.80
 -11   0  -4   -0.30    2.10
  11   0   4    7.90    4.20
 -12   0  -4  155.98    8.20
  12   0   4  158.58   10.50
 -12   0  -4  167.38    9.40
 -13   0  -4   -0.70    3.40
  13   0   4    2.70    5.00
 -13   0  -4   -3.80    2.30
 -14   0  -4   35.30    3.90
  14   0   4   34.80    6.50
 -14   0  -4   37.10    5.10
 -15   0  -4   -2.60    3.70
  15   0   4    8.60    6.10
 -16   0  -4  143.19    9.80
  16   0   4  122.99   11.30
  17   0   4    2.30    7.00
 -17   0  -4   -6.60    4.40
 -18  -1   4   38.80    7.10
  18  -1  -4   55.29   10.50
 -18   1   4   44.90    6.20
  18   1  -4   52.19   10.10
  17  -1  -4   15.10    8.50
 -17  -1   4    2.00    5.10
  17   1  -4    1.00    7.00
 -17   1   4    3.10    4.20
 -16  -1   4    2.80    4.70
  16  -1  -4   -3.00    7.20
 -16   1   4    7.60    4.20
  16   1  -4   17.30    7.40
  15  -1  -4    6.80    7.00
 -15  -1   4    3.00    4.40
 -15   1   4    7.00    3.40
  15   1  -4    7.60    6.80
 -14  -1   4  252.47   13.60
  14  -1  -4  256.07   16.10
  14   1  -4  298.87   16.20
 -14   1   4  259.77   12.80
  13  -1  -4   67.49    6.20
 -13  -1   4   62.49    6.00
  13  -1  -4   48.80    7.70
  13   1  -4   45.80    7.30
 -13   1   4   55.09    4.70
 -12  -1   4  175.58   10.40
 -12  -1   4  199.58    8.90
  12  -1  -4  187.48   10.50
  12  -1  -4  177.28   12.20
  12   1  -4  188.38   11.70
 -12   1   4  194.78    9.50
 -11  -1   4   15.50    3.60
 -11  -1   4   21.90    2.40
  11  -1  -4   11.10    5.10
  11  -1  -4   23.50    3.80
 -11   1   4   19.00    2.90
  11   1  -4   21.00    3.10
  11   1  -4   12.60    4.70
 -10  -1   4  121.89    6.40
  10  -1  -4  129.99    7.70
  10  -1  -4  131.29    9.10
 -10  -1   4  104.89    7.30
  10   1  -4  128.69    8.60
  10   1  -4  136.39    6.00
 -10   1   4  137.69    6.90
  10   1  -4  127.69    6.80
  -9  -1   4  265.37   11.40
   9  -1  -4  292.47   12.50
  -9  -1   4  215.88   12.00
   9  -1  -4  245.58   13.00
   9   1  -4  269.17   13.00
   9   1  -4  284.77   11.10
  -9   1   4  261.17   11.60
   9   1  -4  270.07   11.70
  -8  -1   4  247.98   11.50
  -8  -1   4  236.08   10.60
   8  -1  -4  237.38   11.40
   8  -1  -4  256.07   12.40
   8   1  -4  259.57   10.30
   8   1  -4  207.18   11.70
   8   1  -4  257.67   10.80
  -8   1   4  261.37   10.80
  -7  -1   4    7.10    1.90
   7  -1  -4    8.00    2.90
   7  -1  -4    5.10    1.40
  -7  -1   4    5.00    1.30
   7  -1  -4    3.90    1.80
   7   1  -4    9.70    1.70
  -7   1   4    7.80    1.70
  -6  -1   4  536.55   21.80
   6  -1  -4  561.04   22.80
   6  -1  -4  523.35   21.80
   6  -1  -4  517.45   22.30
  -6  -1   4  533.85   22.10
  -6  -1   4  550.44   22.20
  -6   1   4  565.24   21.90
   5  -1  -4    6.50    1.20
  -5  -1   4    6.00    1.10
  -5  -1   4    8.50    1.50
  -5  -1   4    5.30    1.30
  -5  -1   4    5.30    1.10
   5  -1  -4    8.80    1.60
  -5   1   4    4.70    1.10
  -4  -1   4  906.91   36.60
   4  -1  -4  934.41   36.60
   4  -1  -4  950.20   36.90
  -4  -1   4  912.51   36.40
  -4  -1   4  937.11   36.60
  -4  -1   4  918.51   36.50
  -4   1   4  919.31   36.70
  -4   1   4  908.91   36.40
  -3  -1   4    1.10    0.90
  -3  -1   4    1.20    0.80
  -3  -1   4    2.20    0.70
   3  -1  -4    1.30    0.90
   3  -1  -4    1.60    0.40
  -3  -1   4    2.00    0.60
   3  -1  -4    1.80    0.80
  -3   1   4    6.20    0.80
  -3   1   4    2.10    1.10
  -2  -1   4 2488.15   98.39
  -2  -1   4 2532.75   98.29
   2  -1  -4 2546.85   98.49
   2  -1  -4 2594.74   98.19
   2  -1  -4 2525.45   98.49
  -2  -1   4 2461.05   98.19
  -2   1   4 2428.96   98.39
  -2   1   4 2582.54   98.29
  -1  -1   4  151.68    6.50
   1  -1  -4  157.58    6.40
  -1  -1   4  149.88    6.60
   1  -1  -4  159.18    6.70
   1  -1  -4  169.78    6.70
  -1   1   4  152.58    6.40
  -1   1   4  144.89    6.50
   1   1  -4  155.58    6.50
   1   1  -4  147.09    6.30
   0  -1   4  767.52   31.00
   0  -1  -4  809.12   30.90
   0  -1   4  787.62   30.90
   0  -1  -4  787.42   31.00
   0  -1  -4  822.22   30.90
   0   1  -4  772.82   30.60
   0   1   4  762.62   30.80
   0   1  -4  778.72   30.90
   0   1   4  754.32   30.80
   1  -1   4   86.29    4.10
  -1  -1  -4   81.89    4.00
  -1  -1  -4   99.89    3.90
   1  -1   4   82.09    4.10
   1   1   4   85.79    4.00
  -1   1  -4   89.99    4.00
  -1   1  -4   86.79    3.70
   1   1   4   82.99    4.00
   2  -1   4   13.10    1.60
  -2  -1  -4   16.90    1.40
  -2  -1  -4   20.80    1.60
   2  -1   4   15.90    1.40
  -2  -1  -4   18.30    1.20
   2   1   4   16.10    1.50
  -2   1  -4   16.00    1.30
  -2   1  -4   16.00    1.20
   3  -1   4  563.94   21.90
   3  -1   4  582.94   22.30
  -3  -1  -4  527.05   21.90
  -3  -1  -4  533.05   21.90
  -3  -1  -4  540.35   21.40
  -3   1  -4  507.85   21.70
   3   1   4  571.64   22.00
  -3   1  -4  535.75   21.70
  -4  -1  -4  335.07   13.90
  -4  -1  -4  326.87   13.80
   4  -1   4  339.27   14.30
   4  -1   4  340.97   13.80
  -4   1  -4  310.47   13.60
   4   1   4  349.47   14.00
  -4   1  -4  333.07   13.60
   5  -1   4  131.79    7.00
  -5  -1  -4  140.19    6.40
  -5  -1  -4  134.79    6.50
   5  -1   4  137.29    6.30
   5   1   4  148.39    6.80
  -5   1  -4  141.49    6.10
  -5   1  -4  127.19    6.20
  -6  -1  -4   63.79    4.00
   6  -1   4   64.99    3.80
  -6  -1  -4   72.39    4.20
   6  -1   4   71.59    5.00
   6   1   4   58.09    4.40
  -6   1  -4   68.89    3.60
  -6   1  -4   61.89    3.80
   7  -1   4   33.10    3.80
  -7  -1  -4   30.40    2.90
   7  -1   4   34.00    2.50
  -7  -1  -4   32.00    2.60
  -7   1  -4   24.80    2.40
   7   1   4   29.90    3.40
  -7   1  -4   32.40    2.30
  -7   1  -4   26.80    1.60
  -8  -1  -4  571.64   23.10
  -8  -1  -4  552.24   23.50
   8  -1   4  574.34   22.80
   8  -1   4  575.64   24.20
   8   1   4  547.95   23.70
  -8   1  -4  556.84   22.60
  -8   1  -4  532.55   23.00
   9  -1   4  211.38    9.30
  -9  -1  -4  191.48    9.50
   9  -1   4  199.48   11.10
  -9  -1  -4  208.18   10.10
   9   1   4  214.88   10.70
  -9   1  -4  204.38    9.60
  -9   1  -4  199.88    9.10
  10  -1   4  116.79    8.30
 -10  -1  -4  129.49    7.90
 -10  -1  -4  130.09    7.00
 -10   1  -4  149.49    6.70
  10   1   4  133.79    8.40
 -10   1  -4  117.29    7.00
 -11  -1  -4   26.70    4.00
 -11  -1  -4   33.80    3.40
  11  -1   4   19.60    5.00
 -11   1  -4   24.90    3.30
  11   1   4   22.80    4.90
 -11   1  -4   31.30    3.00
 -12  -1  -4   57.09    4.50
 -12  -1  -4   48.80    5.30
  12  -1   4   47.90    6.60
 -12   1  -4   57.19    4.20
 -12   1  -4   49.90    4.70
  12   1   4   63.19    6.50
  13  -1   4   71.99    7.70
 -13  -1  -4   84.19    5.50
 -13  -1  -4   53.29    6.30
 -13   1  -4   68.59    4.80
 -13   1  -4   73.99    5.90
  13   1   4   89.19    7.70
 -14  -1  -4   23.90    3.80
 -14  -1  -4   22.70    5.10
  14  -1   4   23.10    6.40
  14   1   4   22.90    6.20
 -14   1  -4   19.30    4.30
 -15  -1  -4   -1.60    3.30
 -15  -1  -4    2.30    4.30
  15  -1   4   10.00    6.50
  15   1   4   -1.30    5.70
 -15   1  -4    1.60    4.00
  16  -1   4   48.40    8.40
 -16  -1  -4   56.09    7.20
  16   1   4   53.89    7.90
 -16   1  -4   61.49    6.20
 -17  -1  -4    8.10    5.60
  17  -1   4    6.90    7.40
  17   1   4   10.00    7.20
 -17   1  -4    2.00    4.60
 -18  -2   4    9.10    6.50
  18  -2  -4   -0.50    9.00
  18   2  -4   -6.40    8.20
 -18   2   4    2.20    4.40
  17  -2  -4   43.10   10.10
 -17  -2   4   46.40    7.70
  17   2  -4   67.59    9.60
 -17   2   4   59.89    5.90
  16  -2  -4   27.80    8.70
 -16  -2   4   31.40    6.60
  16   2  -4   37.30    8.40
 -16   2   4   26.60    4.60
  15  -2  -4   76.49    9.40
 -15  -2   4   37.30    6.40
  15   2  -4   58.99    8.10
 -15   2   4   50.29    5.20
  14  -2  -4   21.90    7.20
 -14  -2   4   28.30    5.60
  14  -2  -4   28.60    5.70
  14   2  -4   31.60    7.10
 -14   2   4   28.20    4.00
  13  -2  -4   -2.90    3.90
  13  -2  -4    5.20    5.30
 -13  -2   4    2.00    2.50
 -13  -2   4   -3.90    3.80
 -13   2   4    0.60    2.50
  13   2  -4    0.00    5.40
 -12  -2   4   94.99    5.90
  12  -2  -4  104.99    8.90
 -12  -2   4   85.29    7.20
  12  -2  -4  101.19    7.70
 -12   2   4   93.29    5.80
  12   2  -4  100.59    8.00
 -11  -2   4   21.70    2.90
  11  -2  -4   21.70    5.70
 -11  -2   4   19.00    4.00
  11  -2  -4   15.70    4.30
 -11   2   4   20.50    3.00
  11   2  -4   16.10    5.10
  11   2  -4   31.00    3.10
  10  -2  -4  257.27   13.00
 -10  -2   4  234.28   11.50
 -10  -2   4  253.37   12.90
  10  -2  -4  277.67   14.00
  10   2  -4  269.67   11.30
  10   2  -4  274.77   13.20
 -10   2   4  248.58   11.60
   9  -2  -4  231.18   12.00
  -9  -2   4  250.97   10.90
  -9  -2   4  226.68   11.70
   9  -2  -4  237.28   12.60
   9   2  -4  245.08   12.20
   9   2  -4  248.68   10.50
  -9   2   4  240.08   10.90
   8  -2  -4   64.59    5.70
  -8  -2   4   74.39    5.20
  -8  -2   4   79.59    4.40
   8  -2  -4   71.79    5.40
   8   2  -4   70.69    5.10
  -8   2   4   73.29    4.30
   7  -2  -4  207.18   10.60
  -7  -2   4  223.78    9.90
  -7  -2   4  219.98   10.30
  -7  -2   4  227.58    9.50
   7  -2  -4  217.38   11.00
  -7   2   4  229.48    9.80
   6  -2  -4    1.00    2.00
   6  -2  -4    3.20    2.10
  -6  -2   4    1.10    1.40
  -6  -2   4    1.90    1.10
  -6  -2   4    0.20    1.30
  -6  -2   4    1.50    1.40
  -6   2   4    2.20    1.20
  -5  -2   4  651.13   26.80
   5  -2  -4  676.13   27.30
   5  -2  -4  661.83   27.30
  -5  -2   4  666.83   26.60
  -5  -2   4  661.23   26.70
  -5  -2   4  654.93   26.40
  -5   2   4  666.13   26.60
   4  -2  -4   59.19    4.00
   4  -2  -4   57.19    4.00
  -4  -2   4   58.49    3.30
  -4  -2   4   58.09    3.40
   4  -2  -4   52.49    2.50
  -4  -2   4   55.59    3.30
  -4  -2   4   61.69    3.10
  -4   2   4   53.69    3.10
  -3  -2   4  352.66   13.80
  -3  -2   4  339.57   13.90
  -3  -2   4  319.17   13.70
   3  -2  -4  333.27   13.40
   3  -2  -4  323.27   14.20
  -3   2   4  338.87   13.80
   2  -2  -4   34.20    2.10
  -2  -2   4   27.30    2.10
  -2  -2   4   33.60    2.30
   2  -2  -4   31.10    2.40
  -2  -2   4   32.80    2.30
  -2   2   4   32.20    2.20
  -2   2   4   32.50    2.10
   2   2  -4   32.30    2.10
  -1  -2   4   89.79    4.50
   1  -2  -4   98.89    4.50
   1  -2  -4   99.99    4.80
  -1  -2   4   97.29    4.50
  -1   2   4   89.99    4.40
  -1   2   4  101.59    4.60
   1   2  -4   91.69    4.40
   0  -2   4  377.16   16.00
   0  -2  -4  399.36   16.10
   0  -2  -4  408.76   15.90
   0  -2   4  384.16   16.00
   0   2   4  396.16   16.00
   0   2   4  380.66   15.60
   0   2  -4  391.36   15.70
   0   2  -4  387.66   15.90
  -1  -2  -4  369.46   14.40
   1  -2   4  336.47   14.40
  -1  -2  -4  338.87   14.20
   1  -2   4  341.07   14.40
   1   2   4  353.86   14.40
  -1   2  -4  345.17   14.00
  -1   2  -4  351.16   14.20
   1   2   4  343.47   13.90
   2  -2   4  270.07   11.50
  -2  -2  -4  287.77   11.20
   2  -2   4  260.47   11.50
  -2  -2  -4  272.77   11.40
   2   2   4  276.87   11.00
  -2   2  -4  263.67   11.10
   2   2   4  254.57   11.40
  -2   2  -4  267.47   11.10
   3  -2   4  399.86   17.00
  -3  -2  -4  409.96   16.50
   3  -2   4  407.96   17.20
  -3  -2  -4  401.26   17.00
   3   2   4  392.46   17.00
   3   2   4  428.06   16.60
  -3   2  -4  425.16   16.60
  -3   2  -4  412.06   16.60
  -4  -2  -4  452.55   17.30
   4  -2   4  430.86   18.10
   4  -2   4  430.16   18.40
  -4  -2  -4  446.66   18.10
  -4   2  -4  437.36   17.70
  -4   2  -4  422.56   17.60
   4   2   4  428.36   17.70
   5  -2   4  265.07   11.50
  -5  -2  -4  267.37   11.50
  -5  -2  -4  238.38   11.40
   5  -2   4  272.87   12.00
  -5   2  -4  255.77   11.00
   5   2   4  265.27   11.30
  -5   2  -4  259.27   10.80
  -6  -2  -4   17.00    2.20
  -6  -2  -4   22.00    2.60
   6  -2   4   18.50    2.30
   6  -2   4   18.50    3.20
  -6   2  -4   18.30    1.80
  -6   2  -4   18.90    2.00
   6   2   4   22.20    2.60
   7  -2   4  397.96   16.90
  -7  -2  -4  389.06   17.20
  -7  -2  -4  359.86   16.80
   7  -2   4  402.66   17.80
  -7   2  -4  399.96   16.20
  -7   2  -4  414.96   16.60
   7   2   4  407.46   17.10
   8  -2   4    3.00    3.10
  -8  -2  -4    7.70    2.20
   8  -2   4    7.10    2.30
  -8  -2  -4    4.00    2.60
  -8   2  -4    5.90    1.60
  -8   2  -4    4.90    1.90
   8   2   4    8.80    2.80
   9  -2   4   68.19    5.00
   9  -2   4   59.79    5.90
  -9  -2  -4   73.99    4.90
  -9  -2  -4   69.29    5.60
  -9   2  -4   74.29    4.20
  -9   2  -4   66.09    4.50
   9   2   4   78.39    5.50
 -10  -2  -4  134.69    7.50
 -10  -2  -4  157.58    8.50
  10  -2   4  132.49    9.10
  10  -2   4  135.59    7.40
  10   2   4  123.69    8.10
 -10   2  -4  128.39    7.00
 -10   2  -4  125.79    6.40
 -11  -2  -4    2.90    3.80
 -11  -2  -4    3.80    2.50
  11  -2   4   -1.30    4.20
 -11   2  -4    5.90    1.90
 -11   2  -4    6.10    2.70
  11   2   4    4.30    4.00
  12  -2   4   96.49    8.50
 -12  -2  -4  101.49    8.10
 -12  -2  -4  100.59    6.80
  12   2   4   96.69    7.40
 -12   2  -4   99.39    6.60
 -12   2  -4  113.09    5.90
  13  -2   4   45.50    6.90
 -13  -2  -4   41.20    6.10
 -13  -2  -4   38.40    4.50
 -13   2  -4   40.60    4.50
  13   2   4   38.60    6.00
  14  -2   4   21.50    6.50
 -14  -2  -4    9.70    3.70
 -14  -2  -4    9.40    5.40
  14   2   4   21.90    5.50
 -14   2  -4   22.40    3.90
  15  -2   4  -10.70    6.10
 -15  -2  -4   -2.20    5.10
 -15  -2  -4   -2.90    3.30
  15   2   4    4.40    5.30
 -15   2  -4   -2.90    3.40
 -16  -2  -4    8.40    5.50
  16  -2   4   11.20    7.30
 -16   2  -4    8.90    3.90
  16   2   4   18.70    6.90
 -17  -3   4   16.80    6.50
  17  -3  -4    7.00    8.60
 -17   3   4   22.70    4.70
 -16  -3   4   -6.60    5.00
  16  -3  -4   11.90    7.70
 -16   3   4    2.90    3.80
 -15  -3   4    3.30    5.80
  15  -3  -4    1.20    7.10
 -15   3   4   10.90    3.60
  15   3  -4    7.30    6.10
  14  -3  -4   10.20    6.70
 -14  -3   4    9.00    3.50
 -14  -3   4    3.40    5.20
  14  -3  -4   17.20    5.60
  14   3  -4   12.40    6.10
 -14   3   4   10.70    3.10
  13  -3  -4  169.08   11.60
 -13  -3   4  189.08    9.80
  13  -3  -4  191.88   12.50
 -13  -3   4  178.18   12.00
 -13   3   4  190.68    9.60
  13   3  -4  183.38   11.60
  12  -3  -4   62.29    7.90
 -12  -3   4   62.79    5.20
  12  -3  -4   74.99    7.20
 -12  -3   4   56.69    6.90
 -12   3   4   84.29    5.30
  12   3  -4   81.69    7.10
  11  -3  -4  162.88   10.60
  11  -3  -4  170.58   11.60
 -11  -3   4  169.48    9.00
 -11  -3   4  164.78   10.60
 -11   3   4  183.78    8.80
  11   3  -4  180.48   10.70
  10  -3  -4   43.40    5.30
  10  -3  -4   47.80    6.20
 -10  -3   4   48.10    5.20
 -10  -3   4   42.40    3.80
  10   3  -4   55.99    5.40
 -10   3   4   48.10    3.90
   9  -3  -4 1052.09   44.90
  -9  -3   4 1080.59   42.90
  -9  -3   4 1047.80   44.50
  -9  -3   4 1075.79   43.60
   9  -3  -4 1121.39   45.00
   9   3  -4 1105.39   44.10
  -9   3   4 1082.89   43.40
   8  -3  -4   -1.20    3.50
   8  -3  -4    3.70    3.20
  -8  -3   4    4.00    2.00
   8   3  -4    3.00    3.00
  -8   3   4    4.60    1.90
  -7  -3   4  340.17   14.70
  -7  -3   4  326.07   15.00
   7  -3  -4  336.17   15.80
  -7  -3   4  352.86   14.10
   7  -3  -4  323.27   15.40
  -7   3   4  332.87   14.40
   6  -3  -4   54.19    4.60
  -6  -3   4   59.79    3.70
   6  -3  -4   38.30    4.20
  -6  -3   4   44.00    3.70
  -6  -3   4   57.29    3.30
  -6  -3   4   44.30    3.10
  -6   3   4   47.10    3.30
  -6   3   4   45.30    2.30
  -5  -3   4   93.49    4.60
  -5  -3   4   90.09    4.70
   5  -3  -4   87.29    5.60
   5  -3  -4   86.89    5.80
  -5  -3   4   86.59    4.90
  -5   3   4   82.39    4.60
   4  -3  -4   44.20    3.90
   4  -3  -4   42.40    2.60
  -4  -3   4   40.70    3.00
  -4  -3   4   48.10    2.90
   4  -3  -4   43.90    3.50
  -4  -3   4   44.90    3.20
  -4   3   4   44.80    3.00
   4   3  -4   44.60    3.20
   3  -3  -4  220.78    9.30
   3  -3  -4  218.58    9.80
   3  -3  -4  208.58   10.20
  -3  -3   4  224.68    9.30
  -3  -3   4  224.98    9.70
  -3  -3   4  219.28    9.80
   3   3  -4  215.38    9.70
  -3   3   4  218.98    9.70
  -2  -3   4   64.69    3.80
   2  -3  -4   61.29    3.80
  -2  -3   4   64.19    3.90
  -2  -3   4   62.19    3.50
   2  -3  -4   60.59    4.10
   2  -3  -4   59.99    3.60
   2   3  -4   61.59    3.70
  -2   3   4   59.79    3.60
   1  -3  -4 3097.59  116.09
   1  -3  -4 3025.60  116.29
  -1  -3   4 3005.10  116.49
   1  -3  -4 2956.30  116.69
  -1  -3   4 2857.51  116.09
  -1  -3   4 2927.31  116.39
  -1   3   4 2936.71  116.39
   1   3  -4 2974.30  116.29
   0  -3   4   10.20    1.60
   0  -3  -4    8.60    1.60
   0  -3  -4   10.30    1.70
   0  -3   4    6.40    1.50
   0   3  -4    9.90    1.40
   0   3   4    7.50    1.50
   1  -3   4  897.11   37.50
  -1  -3  -4  951.10   37.40
   1  -3   4  934.11   37.20
  -1  -3  -4  989.90   37.50
   1   3   4  935.31   37.50
  -1   3  -4  927.51   37.10
  -1   3  -4  896.21   37.10
   1   3   4  933.51   36.60
   2  -3   4    1.80    1.50
  -2  -3  -4    4.80    1.30
  -2  -3  -4    3.40    1.50
   2  -3   4    3.20    1.70
  -2   3  -4    5.20    1.20
  -2   3  -4    2.70    1.30
   2   3   4    3.30    0.80
   2   3   4    4.90    1.50
  -3  -3  -4 1291.57   53.59
   3  -3   4 1356.46   53.69
   3  -3   4 1400.76   53.89
  -3  -3  -4 1380.06   53.19
   3   3   4 1351.16   53.69
  -3   3  -4 1340.07   53.19
   3   3   4 1354.56   52.79
  -3   3  -4 1312.47   53.19
   4  -3   4   10.80    2.20
  -4  -3  -4   13.40    2.30
  -4  -3  -4   13.90    1.40
   4  -3   4   14.40    2.50
  -4   3  -4   15.70    1.70
  -4   3  -4   15.70    1.70
   4   3   4   11.00    2.00
   4   3   4   11.30    1.50
  -5  -3  -4   25.40    1.80
  -5  -3  -4   25.90    2.90
   5  -3   4   28.20    3.10
   5  -3   4   28.20    3.30
  -5   3  -4   26.00    2.10
  -5   3  -4   24.60    2.20
   5   3   4   26.60    3.00
   5   3   4   27.00    2.20
  -6  -3  -4   37.80    3.50
   6  -3   4   42.40    3.80
   6  -3   4   42.00    4.20
  -6   3  -4   41.80    3.00
  -6   3  -4   40.20    2.80
   6   3   4   38.00    3.10
  -7  -3  -4  311.17   14.40
   7  -3   4  297.27   14.80
  -7  -3  -4  327.37   14.20
   7  -3   4  317.77   14.30
  -7   3  -4  326.27   13.60
   7   3   4  314.97   13.70
  -7   3  -4  311.77   13.20
  -8  -3  -4   24.60    3.80
  -8  -3  -4   30.20    3.50
   8  -3   4   26.50    3.40
   8  -3   4   28.00    4.40
   8   3   4   32.40    3.50
  -8   3  -4   28.20    2.50
  -8   3  -4   21.70    2.60
  -9  -3  -4  263.47   11.90
   9  -3   4  228.18   12.50
  -9  -3  -4  245.78   12.40
   9  -3   4  238.08   11.80
   9   3   4  263.47   11.90
  -9   3  -4  230.68   11.10
  -9   3  -4  241.88   10.60
 -10  -3  -4    2.40    2.80
  10  -3   4    1.40    2.90
  10  -3   4    5.00    4.40
 -10  -3  -4    7.60    3.80
  10   3   4    1.40    3.20
 -10   3  -4    5.40    2.00
 -10   3  -4    5.30    2.30
 -11  -3  -4   73.09    6.70
  11  -3   4   64.89    5.60
 -11  -3  -4   76.29    5.70
  11  -3   4   70.49    7.10
 -11   3  -4   71.99    4.50
 -11   3  -4   77.09    5.30
  11   3   4   71.99    6.10
 -12  -3  -4    0.00    3.00
 -12  -3  -4    0.50    4.20
  12  -3   4    1.80    4.50
 -12   3  -4    0.00    2.70
  13  -3   4  212.78   13.30
 -13  -3  -4  215.98   13.10
 -13  -3  -4  207.98   11.10
 -13   3  -4  194.98   10.50
  14  -3   4    2.30    5.90
 -14  -3  -4    3.10    3.60
 -14  -3  -4   -4.90    5.00
 -14   3  -4   -3.70    3.10
 -15  -3  -4   33.10    5.10
  15  -3   4   17.30    7.30
 -15  -3  -4   24.80    6.60
 -15   3  -4   32.10    4.40
  16  -3   4    1.60    6.90
 -16  -3  -4   10.40    6.50
 -16  -3  -4    4.70    4.00
 -16   3  -4    0.90    3.50
 -16  -4   4    1.50    6.50
  16  -4  -4    1.70    8.20
 -16   4   4    5.60    3.90
  15  -4  -4   95.49   10.90
  15  -4  -4   89.79    9.40
 -15  -4   4  102.79    7.10
 -15  -4   4   80.69    9.70
 -15   4   4   95.99    6.90
 -14  -4   4    0.80    5.40
  14  -4  -4    5.90    6.60
 -14  -4   4    7.00    3.50
  14  -4  -4   15.90    5.90
 -14   4   4   10.00    3.20
  13  -4  -4   13.40    6.60
 -13  -4   4   26.50    6.10
  13  -4  -4   18.50    6.10
 -13  -4   4   21.30    3.90
 -13   4   4   23.10    3.90
  12  -4  -4   -5.10    4.70
 -12  -4   4   -0.10    3.00
  12  -4  -4   -0.90    5.50
 -12  -4   4   -0.80    4.50
 -12   4   4   -1.40    2.80
 -11  -4   4    4.10    4.30
  11  -4  -4   -1.80    5.00
  11  -4  -4   10.80    4.70
 -11  -4   4    5.20    3.10
 -11   4   4   12.50    2.80
 -10  -4   4    4.80    3.70
  10  -4  -4    5.90    4.50
  10  -4  -4    0.50    4.50
 -10  -4   4    4.50    2.90
 -10   4   4    1.40    2.20
  10   4  -4    2.30    3.70
  -9  -4   4  564.54   23.60
   9  -4  -4  528.15   24.90
  -9  -4   4  554.54   22.60
   9  -4  -4  557.44   25.10
  -9   4   4  550.44   23.20
   9   4  -4  562.74   23.70
   8  -4  -4   62.69    5.80
  -8  -4   4   54.39    4.50
   8  -4  -4   55.39    5.70
  -8  -4   4   58.79    3.90
   8   4  -4   57.29    4.70
  -8   4   4   53.19    4.00
   7  -4  -4   86.49    6.60
  -7  -4   4   93.89    5.90
  -7  -4   4   97.69    5.10
   7  -4  -4   86.99    6.90
  -7   4   4   88.99    5.30
   7   4  -4   89.69    6.20
   6  -4  -4   30.70    4.10
  -6  -4   4   32.10    2.60
   6  -4  -4   33.50    4.20
  -6  -4   4   34.30    3.30
  -6  -4   4   31.50    2.80
  -6   4   4   37.70    2.30
  -6   4   4   31.20    2.90
   6   4  -4   36.40    3.60
  -5  -4   4  991.60   39.10
   5  -4  -4  970.00   40.40
   5  -4  -4  993.50   38.60
  -5  -4   4  980.20   39.50
  -5  -4   4  961.70   38.70
   5  -4  -4  978.20   39.70
   5   4  -4  962.50   39.60
  -5   4   4  963.20   39.30
  -4  -4   4   17.30    1.90
  -4  -4   4   17.20    2.60
   4  -4  -4   21.10    2.00
   4  -4  -4   11.80    2.90
  -4  -4   4   14.40    2.00
   4  -4  -4   18.00    2.80
  -4   4   4   19.20    2.30
   4   4  -4   19.10    2.50
  -3  -4   4   55.69    3.50
   3  -4  -4   58.29    4.20
  -3  -4   4   64.39    4.20
   3  -4  -4   61.59    3.80
   3  -4  -4   65.39    4.70
  -3  -4   4   64.99    4.20
   3   4  -4   55.19    4.10
  -3   4   4   59.89    3.90
   2  -4  -4   70.89    4.20
   2  -4  -4   67.69    4.80
  -2  -4   4   65.49    4.30
  -2  -4   4   68.79    3.90
   2  -4  -4   68.19    4.20
  -2  -4   4   62.19    4.40
  -2   4   4   75.89    4.50
   2   4  -4   64.69    4.30
  -1  -4   4 1019.00   41.40
  -1  -4   4 1057.39   41.50
  -1  -4   4 1024.90   40.90
   1  -4  -4 1030.30   41.80
   1  -4  -4 1069.69   40.80
   1  -4  -4 1028.00   41.30
   1   4  -4 1014.60   41.30
  -1   4   4  993.40   41.40
   0  -4   4   51.29    3.90
   0  -4  -4   65.59    4.50
   0  -4  -4   59.49    3.00
   0  -4   4   48.70    3.50
   0  -4  -4   57.79    3.90
   0   4  -4   48.20    3.50
   0   4   4   59.39    3.90
  -1  -4  -4   52.09    3.70
   1  -4   4   52.09    3.70
  -1  -4  -4   54.49    3.80
   1  -4   4   46.30    3.80
  -1   4  -4   56.69    3.60
  -1   4  -4   50.19    3.50
   1   4   4   49.90    3.70
  -2  -4  -4    1.80    1.50
   2  -4   4    2.60    1.90
   2  -4   4    2.50    2.10
  -2  -4  -4    5.30    2.10
   2   4   4    4.90    1.70
  -2   4  -4    4.90    1.50
  -2   4  -4    4.90    1.70
   3  -4   4   64.39    4.70
  -3  -4  -4   66.79    4.60
   3  -4   4   59.39    4.40
  -3  -4  -4   62.09    4.00
   3   4   4   65.99    4.60
  -3   4  -4   66.09    4.00
  -3   4  -4   66.19    3.90
   4  -4   4   10.50    2.80
   4  -4   4    5.60    2.50
  -4  -4  -4   12.70    1.80
  -4  -4  -4   11.10    2.60
  -4   4  -4   10.10    1.90
  -4   4  -4   11.70    1.90
   4   4   4   16.20    2.60
  -5  -4  -4  940.51   36.60
   5  -4   4  910.51   37.70
   5  -4   4  922.81   37.80
  -5  -4  -4  908.11   37.50
   5   4   4  904.21   37.70
  -5   4  -4  927.11   36.90
  -5   4  -4  909.31   36.60
   6  -4   4   -0.50    2.80
  -6  -4  -4   -0.10    2.40
   6  -4   4    2.60    2.70
  -6  -4  -4    0.70    1.10
   6   4   4    2.00    2.30
  -6   4  -4    2.30    1.50
  -6   4  -4    2.40    1.80
   7  -4   4  334.57   15.70
  -7  -4  -4  339.47   15.20
   7  -4   4  315.67   15.30
   7   4   4  323.77   15.30
  -7   4  -4  332.57   13.90
  -7   4  -4  329.67   14.30
  -8  -4  -4    7.60    3.00
   8  -4   4   11.40    3.40
   8  -4   4    8.70    4.00
   8   4   4    9.50    3.30
  -8   4  -4    9.80    1.80
  -8   4  -4    8.30    2.50
   9  -4   4   88.69    6.60
  -9  -4  -4   96.39    6.50
   9  -4   4   91.29    7.40
  -9   4  -4   91.69    5.10
  -9   4  -4   95.79    5.60
  10  -4   4   53.29    6.40
 -10  -4  -4   56.79    5.30
  10  -4   4   62.39    5.70
 -10   4  -4   51.09    4.40
 -11  -4  -4   21.10    4.10
  11  -4   4   19.80    4.20
  11  -4   4   16.50    5.60
 -11   4  -4   18.20    3.20
  12  -4   4   25.70    4.80
 -12  -4  -4   23.30    4.40
  12  -4   4   23.70    6.20
 -12   4  -4   25.00    3.70
  13  -4   4   43.90    7.50
 -13  -4  -4   51.49    5.60
 -13   4  -4   54.49    4.80
 -14  -4  -4    3.70    4.00
 -14  -4  -4    2.10    5.00
  14  -4   4   -0.10    5.90
 -14   4  -4   -0.60    3.00
 -15  -4  -4    2.40    6.00
 -15  -4  -4    7.50    4.20
  15  -4   4    2.40    6.70
 -15   4  -4    7.20    3.80
  15  -5  -4   12.90    6.30
 -15  -5   4   13.90    4.30
  15  -5  -4    8.60    7.70
 -15   5   4   13.00    3.90
  14  -5  -4   52.99    8.10
  14  -5  -4   63.69    9.20
 -14  -5   4   59.99    5.90
 -14   5   4   53.79    5.50
  13  -5  -4   27.50    8.00
  13  -5  -4   41.60    7.20
 -13  -5   4   39.30    5.10
 -13   5   4   35.80    4.60
  12  -5  -4    4.80    5.30
  12  -5  -4    9.70    5.90
 -12  -5   4   -3.10    3.20
  12   5  -4    1.10    4.50
 -12   5   4    2.50    3.20
  11  -5  -4  178.48   11.90
 -11  -5   4  177.58    9.80
  11  -5  -4  165.08   11.60
 -11   5   4  168.68    9.00
  11   5  -4  144.39   10.30
  10  -5  -4    5.00    5.10
 -10  -5   4    4.80    3.30
  10  -5  -4   18.30    5.30
  10   5  -4    3.00    3.70
 -10   5   4    5.10    2.80
   9  -5  -4   85.29    7.80
   9  -5  -4   72.89    7.30
  -9  -5   4   80.09    6.10
  -9  -5   4   90.19    5.20
   9   5  -4   78.69    6.60
  -9   5   4   80.69    5.50
   8  -5  -4   34.90    5.60
  -8  -5   4   47.60    3.60
   8  -5  -4   27.50    5.30
  -8  -5   4   35.50    4.30
   8   5  -4   37.40    4.70
  -8   5   4   39.50    3.70
  -7  -5   4   80.69    4.90
  -7  -5   4   86.29    5.80
   7  -5  -4   61.99    6.40
   7  -5  -4   69.69    6.20
   7   5  -4   69.39    5.70
  -7   5   4   76.59    5.30
  -6  -5   4  267.87   12.50
   6  -5  -4  258.67   12.90
   6  -5  -4  275.67   13.90
  -6  -5   4  264.67   11.80
   6   5  -4  251.67   12.70
  -6   5   4  276.17   12.20
  -6   5   4  255.17   11.10
   5  -5  -4   27.80    3.80
   5  -5  -4   34.10    2.70
  -5  -5   4   28.20    3.00
   5  -5  -4   36.00    4.60
  -5  -5   4   23.70    3.40
  -5   5   4   30.10    3.30
   5   5  -4   38.60    3.70
   4  -5  -4  436.66   21.00
   4  -5  -4  489.65   19.70
  -4  -5   4  458.85   19.20
  -4  -5   4  463.05   20.40
   4  -5  -4  476.45   20.20
  -4  -5   4  495.75   20.20
  -4   5   4  487.45   20.30
   4   5  -4  481.95   20.50
   3  -5  -4   12.40    3.00
  -3  -5   4   16.80    3.10
   3  -5  -4   12.90    2.50
   3  -5  -4   11.80    2.60
  -3  -5   4   14.40    2.60
  -3  -5   4   15.90    1.90
   3   5  -4   19.10    2.80
  -3   5   4   18.20    2.80
  -2  -5   4  295.57   13.60
  -2  -5   4  304.27   12.60
   2  -5  -4  302.67   13.30
  -2  -5   4  316.67   13.60
   2  -5  -4  299.27   12.80
   2  -5  -4  300.57   14.20
   2   5  -4  270.27   13.40
  -2   5   4  292.77   13.50
  -1  -5   4  186.98    9.60
   1  -5  -4  189.88    9.40
   1  -5  -4  193.28    8.40
   1  -5  -4  193.08   10.00
  -1  -5   4  203.08    9.70
  -1  -5   4  204.58    8.80
   1   5  -4  183.78    9.20
  -1   5   4  190.28    9.50
   0  -5  -4    2.20    2.20
   0  -5   4    2.70    1.90
   0  -5   4   -2.40    1.90
   0  -5   4    0.90    2.10
   0  -5  -4   -1.20    2.00
   0   5   4   -0.40    1.90
   0   5  -4   -0.50    1.70
  -1  -5  -4  703.43   29.20
   1  -5   4  697.43   29.40
   1  -5   4  684.03   28.50
  -1  -5  -4  719.93   29.20
  -1   5  -4  703.93   28.80
   1   5   4  701.03   29.20
  -2  -5  -4   33.00    3.70
   2  -5   4   35.60    4.10
   2  -5   4   31.60    3.20
  -2  -5  -4   35.00    3.40
  -2   5  -4   30.90    3.10
   2   5   4   35.90    3.60
  -2   5  -4   33.80    3.10
   3  -5   4  168.38    8.80
   3  -5   4  188.58    9.60
  -3  -5  -4  180.18    9.20
  -3  -5  -4  184.78    8.80
  -3   5  -4  172.48    8.60
  -3   5  -4  183.38    8.50
   3   5   4  167.28    9.10
  -4  -5  -4  274.07   13.00
   4  -5   4  266.87   12.80
  -4  -5  -4  278.57   12.40
   4  -5   4  298.47   13.60
  -4   5  -4  266.17   12.30
   4   5   4  283.37   13.10
  -4   5  -4  276.27   12.20
  -5  -5  -4  166.18    8.00
   5  -5   4  161.58    9.00
   5  -5   4  179.48    9.60
  -5  -5  -4  151.78    8.80
  -5   5  -4  168.28    8.20
   5   5   4  168.68    9.00
  -5   5  -4  166.48    8.00
  -6  -5  -4  124.79    7.90
   6  -5   4  121.29    8.10
   6  -5   4  129.39    8.30
  -6   5  -4  128.49    6.50
  -6   5  -4  135.09    7.00
   6   5   4  141.39    8.20
  -7  -5  -4    1.90    3.00
   7  -5   4    2.80    3.40
   7  -5   4    1.70    3.60
   7   5   4    3.40    3.20
  -7   5  -4    2.90    2.30
  -7   5  -4    3.70    2.00
   8  -5   4  367.56   17.70
   8  -5   4  377.46   18.10
  -8  -5  -4  394.46   17.70
  -8   5  -4  373.06   16.50
   8   5   4  389.16   18.10
  -8   5  -4  379.26   16.00
   9  -5   4    8.20    4.70
  -9  -5  -4    5.00    3.50
   9  -5   4    7.90    3.90
  -9   5  -4   10.90    3.00
   9   5   4    6.70    3.60
 -10  -5  -4   34.80    4.80
  10  -5   4   34.20    5.20
  10  -5   4   33.10    6.00
 -10   5  -4   28.90    3.80
  10   5   4   36.40    5.40
 -11  -5  -4  160.08    9.50
  11  -5   4  132.49   10.30
  11  -5   4  150.18    9.70
 -11   5  -4  152.78    8.40
  11   5   4  135.49    9.90
  12  -5   4   74.29    8.00
 -12  -5  -4   56.99    6.00
  12  -5   4   53.59    6.30
 -12   5  -4   61.69    5.20
  12   5   4   50.69    7.00
 -13  -5  -4   60.69    6.50
  13  -5   4   52.39    8.00
  13   5   4   62.09    7.90
 -13   5  -4   67.49    5.50
  14  -5   4    7.20    7.00
 -14  -5  -4    2.80    4.40
 -14   5  -4    1.40    3.40
  14   5   4    4.90    5.90
 -14  -6   4   54.89    6.20
  14  -6  -4   45.80    8.10
  14  -6  -4   39.40    9.10
 -14   6   4   45.50    5.50
  14   6  -4   46.80    7.50
  13  -6  -4    4.70    6.10
 -13  -6   4    1.10    4.10
  13  -6  -4   14.10    7.30
  13   6  -4    3.70    5.20
 -13   6   4    7.00    3.80
 -12  -6   4   23.60    4.60
  12  -6  -4   24.80    7.30
  12  -6  -4   26.00    6.80
 -12   6   4   19.60    4.20
  12   6  -4   26.30    5.70
  11  -6  -4    3.70    5.30
  11  -6  -4    7.70    5.70
 -11  -6   4   -4.20    3.50
  11   6  -4    1.10    4.20
 -11   6   4   -0.60    3.20
  10  -6  -4  196.18   12.40
  10  -6  -4  202.48   13.00
 -10  -6   4  214.68   11.30
 -10   6   4  193.48   10.20
  10   6  -4  189.98   11.90
  -9  -6   4    1.90    3.50
   9  -6  -4    6.00    5.00
   9  -6  -4    6.80    4.80
   9   6  -4    9.40    3.80
  -9   6   4    5.20    3.10
  -8  -6   4    3.40    2.60
   8  -6  -4    4.30    4.60
   8  -6  -4    2.00    4.50
  -8  -6   4    5.50    3.50
   8   6  -4   -1.40    3.10
  -8   6   4    4.00    2.60
  -7  -6   4   48.70    4.10
   7  -6  -4   51.29    5.70
   7  -6  -4   42.70    6.10
  -7  -6   4   43.50    4.80
   7   6  -4   45.30    5.10
  -7   6   4   41.80    4.20
   6  -6  -4  257.37   12.80
   6  -6  -4  267.47   13.80
  -6  -6   4  256.57   11.90
  -6  -6   4  246.28   12.70
   6   6  -4  239.68   12.50
  -6   6   4  249.38   12.10
  -5  -6   4   51.59    4.60
   5  -6  -4   70.09    4.40
   5  -6  -4   57.89    6.00
   5  -6  -4   56.69    5.10
  -5  -6   4   47.20    4.90
  -5   6   4   61.49    4.80
   5   6  -4   67.99    5.30
  -4  -6   4  176.88    9.20
  -4  -6   4  177.08    9.70
   4  -6  -4  176.88   10.20
   4  -6  -4  180.78    8.70
  -4   6   4  174.68    9.10
   4   6  -4  160.88    9.40
   3  -6  -4   78.59    6.40
   3  -6  -4   92.29    5.80
  -3  -6   4   87.99    6.00
  -3  -6   4   87.79    6.20
  -3   6   4   75.29    5.60
   3   6  -4   84.69    5.90
  -2  -6   4   20.20    3.30
   2  -6  -4   21.10    3.90
   2  -6  -4   21.90    3.20
  -2  -6   4   18.50    3.70
  -2   6   4   19.20    3.30
   2   6  -4   15.40    3.00
  -1  -6   4   93.19    6.50
   1  -6  -4   89.69    6.30
  -1  -6   4  105.29    6.60
   1  -6  -4  102.29    7.10
  -1   6   4   92.39    6.50
   1   6  -4  102.99    6.20
   0  -6   4  626.54   26.60
   0  -6   4  656.13   27.20
   0  -6  -4  587.64   26.90
   0  -6  -4  626.34   26.80
   0  -6   4  654.83   25.90
   0   6  -4  641.84   26.70
   0   6   4  631.64   27.00
   1  -6   4   39.20    3.50
   1  -6   4   38.50    4.40
  -1  -6  -4   34.00    4.20
  -1  -6  -4   48.20    4.40
  -1   6  -4   34.50    3.60
   1   6   4   27.40    4.00
   2  -6   4  158.38    9.50
  -2  -6  -4  161.78    9.00
   2  -6   4  172.38    8.80
  -2  -6  -4  167.88    9.50
   2   6   4  193.18    9.70
  -2   6  -4  168.28    8.80
  -2   6  -4  177.48    8.70
  -3  -6  -4   21.80    3.80
  -3  -6  -4   23.40    3.20
   3  -6   4   21.60    4.00
   3  -6   4   23.00    3.40
  -3   6  -4   14.10    2.60
  -3   6  -4   15.30    2.90
   3   6   4   11.90    3.10
  -4  -6  -4  287.37   13.60
   4  -6   4  279.17   13.10
  -4  -6  -4  313.97   13.00
   4  -6   4  253.27   13.70
  -4   6  -4  251.67   12.50
  -4   6  -4  272.07   12.50
   4   6   4  279.87   13.60
   5  -6   4   24.90    4.30
   5  -6   4   21.80    4.40
  -5  -6  -4   23.00    3.00
  -5  -6  -4   24.80    4.40
  -5   6  -4   28.70    3.30
   5   6   4   15.20    3.50
  -5   6  -4   21.80    2.90
  -6  -6  -4    4.90    3.70
   6  -6   4    9.20    4.00
   6  -6   4    1.20    3.60
   6   6   4    7.60    3.50
  -6   6  -4    8.70    2.70
  -6   6  -4   10.10    2.50
   7  -6   4   43.00    5.40
  -7  -6  -4   42.30    5.30
   7  -6   4   51.39    5.90
  -7   6  -4   43.00    3.70
  -7   6  -4   41.30    3.90
   7   6   4   40.20    5.10
   8  -6   4   86.19    7.30
  -8  -6  -4   92.59    7.00
   8  -6   4   87.89    7.60
   8   6   4   90.99    7.20
  -8   6  -4   95.99    6.20
   9  -6   4   63.99    7.20
   9  -6   4   63.79    6.60
  -9  -6  -4   74.99    6.60
  -9   6  -4   64.59    5.20
   9   6   4   63.29    6.60
  10  -6   4   68.49    7.50
  10  -6   4   64.79    7.00
 -10  -6  -4   69.99    6.40
  10   6   4   43.00    6.50
 -10   6  -4   62.59    5.20
  11  -6   4    3.00    5.30
 -11  -6  -4    3.50    4.30
  11  -6   4    0.40    4.60
  11   6   4   -5.30    4.40
 -11   6  -4    0.70    3.10
  12  -6   4   82.39    8.20
 -12  -6  -4   96.49    8.10
  12  -6   4   90.79    9.60
  12   6   4   87.19    8.80
 -12   6  -4   90.99    6.50
  13  -6   4    1.70    7.10
  13  -6   4    3.30    5.70
 -13  -6  -4   -2.40    4.20
  13   6   4   12.70    5.70
 -13   6  -4    9.30    3.90
  13   7  -4   11.50    6.10
 -13   7   4    3.50    4.20
  12  -7  -4    9.20    6.50
 -12  -7   4   -1.40    4.20
  12  -7  -4   -6.10    6.20
  12   7  -4    4.50    5.10
 -12   7   4    5.10    3.50
  11  -7  -4    6.70    5.50
  11  -7  -4    7.40    6.10
 -11  -7   4    6.30    4.40
 -11   7   4    6.80    3.50
  11   7  -4    2.00    4.60
  10  -7  -4    3.60    5.30
 -10  -7   4    5.40    4.30
  10  -7  -4   -5.70    4.90
  10   7  -4    1.10    4.40
 -10   7   4    1.00    3.40
  -9  -7   4    6.00    4.10
   9  -7  -4    9.90    5.70
  -9   7   4    8.20    3.70
   9   7  -4    3.90    4.00
  -8  -7   4  141.69    9.50
   8  -7  -4  124.59   10.50
  -8   7   4  150.48    8.80
   8   7  -4  157.28    9.70
  -7  -7   4    5.30    3.20
  -7  -7   4    3.30    4.00
   7  -7  -4    8.00    5.00
  -7   7   4    5.60    3.00
   7   7  -4    0.00    3.60
  -6  -7   4  310.27   14.30
  -6  -7   4  304.47   15.10
   6  -7  -4  282.97   16.00
  -6   7   4  313.27   14.60
   6   7  -4  292.87   15.00
  -5  -7   4   -4.00    3.60
   5  -7  -4   -3.20    3.80
  -5  -7   4    5.80    3.20
   5   7  -4    1.40    2.90
  -5   7   4   -0.60    2.80
  -4  -7   4  506.25   22.20
   4  -7  -4  489.55   23.00
  -4  -7   4  488.85   21.60
   4  -7  -4  478.55   21.20
   4   7  -4  511.95   22.30
  -4   7   4  485.55   21.70
   3  -7  -4   10.60    3.80
  -3  -7   4    7.40    3.60
  -3  -7   4    8.20    3.50
   3  -7  -4   -0.50    2.80
   3   7  -4    3.60    3.20
  -3   7   4    5.20    3.10
  -2  -7   4  433.26   20.00
  -2  -7   4  454.05   20.10
   2  -7  -4  439.06   19.70
   2  -7  -4  436.66   20.60
  -2   7   4  440.56   20.00
   2   7  -4  463.05   20.20
   1  -7  -4   13.60    3.60
   1  -7  -4   15.50    4.00
  -1  -7   4    8.70    3.60
  -1  -7   4   17.10    3.80
   1   7  -4   13.20    3.40
  -1   7   4   16.20    3.60
   0  -7  -4   23.00    4.00
   0  -7   4   30.60    4.40
   0  -7  -4   22.50    4.00
   0   7   4   31.00    4.30
   0   7  -4   18.20    3.60
  -1  -7  -4   14.80    4.00
  -1  -7  -4   22.00    3.80
   1  -7   4   19.20    4.10
   1   7   4   12.90    3.50
  -1   7  -4   18.40    3.50
  -2  -7  -4   -1.70    2.80
   2  -7   4    2.40    3.80
  -2  -7  -4    2.50    3.60
  -2   7  -4    0.80    2.70
  -2   7  -4    2.40    3.10
   2   7   4    3.40    3.10
  -3  -7  -4   -0.50    3.70
   3  -7   4   -2.20    3.80
  -3  -7  -4    1.20    3.00
  -3   7  -4    0.30    2.90
  -3   7  -4    1.50    2.70
   3   7   4    1.90    3.30
   4  -7   4  137.19    9.30
  -4  -7  -4  141.49    9.30
  -4  -7  -4  135.89    8.10
   4   7   4  138.19    9.10
  -4   7  -4  139.79    8.10
  -4   7  -4  144.59    8.10
   5  -7   4   22.70    5.10
  -5  -7  -4   26.70    4.80
   5  -7   4   34.00    4.70
  -5   7  -4   29.30    3.90
   5   7   4   32.20    4.70
  -5   7  -4   27.70    3.60
  -6  -7  -4  126.49    9.00
   6  -7   4  137.39    9.10
   6  -7   4  140.19    9.60
   6   7   4  142.79    9.20
  -6   7  -4  153.38    8.00
  -6   7  -4  137.29    8.00
   7  -7   4    7.60    4.80
  -7  -7  -4    2.90    4.40
   7  -7   4    9.30    4.60
   7   7   4    3.40    3.70
  -7   7  -4    4.10    3.00
  -8  -7  -4  531.55   24.90
   8  -7   4  543.25   24.90
   8  -7   4  545.45   25.40
   8   7   4  556.14   25.40
  -8   7  -4  546.55   23.50
   9  -7   4   11.20    5.10
   9  -7   4   -3.80    5.30
  -9  -7  -4   -3.80    3.70
  -9   7  -4   -2.40    3.00
   9   7   4   -5.70    4.00
 -10  -7  -4   78.39    7.50
  10  -7   4   82.09    8.30
  10  -7   4   96.79    8.90
 -10   7  -4   81.59    6.30
  10   7   4   80.49    8.30
 -11  -7  -4    5.60    5.00
  11  -7   4    4.80    6.00
  11  -7   4    7.30    5.30
 -11   7  -4    9.20    3.70
  11   7   4    4.00    5.20
 -10  -8   4   72.69    7.50
  10  -8  -4   66.69    8.80
 -10   8   4   80.09    6.80
  10   8  -4   86.59    8.60
  -9  -8   4   37.90    5.80
   9  -8  -4   45.30    7.80
   9   8  -4   44.90    6.70
  -9   8   4   46.00    5.30
  -8  -8   4   25.10    5.30
   8  -8  -4   17.50    5.90
  -8   8   4   17.90    4.30
   8   8  -4   17.40    5.10
   7  -8  -4    3.30    5.20
  -7  -8   4    3.20    3.50
  -7  -8   4    8.60    4.50
   7   8  -4    8.00    4.50
  -7   8   4    0.20    3.60
   6  -8  -4   16.40    5.10
  -6  -8   4   18.40    4.20
  -6  -8   4   23.80    5.10
   6   8  -4   16.60    4.80
  -6   8   4   12.70    3.80
  -5  -8   4   93.29    7.10
   5  -8  -4  116.59    9.20
  -5  -8   4  104.99    8.00
  -5   8   4   96.39    7.10
   5   8  -4  102.19    7.90
   4  -8  -4    0.80    4.30
  -4  -8   4    5.10    4.00
  -4  -8   4    4.60    3.70
  -4   8   4    5.60    3.30
   4   8  -4    5.80    3.80
   3  -8  -4    7.80    3.70
   3  -8  -4    5.80    4.50
  -3  -8   4   -1.30    3.70
  -3  -8   4    1.80    3.50
   3   8  -4    7.20    3.70
  -3   8   4    6.90    3.50
  -2  -8   4   37.00    5.00
   2  -8  -4   39.80    4.90
  -2  -8   4   44.90    5.50
   2  -8  -4   35.30    5.60
   2   8  -4   42.20    5.00
  -2   8   4   34.30    4.90
   1  -8  -4  104.19    7.40
   1  -8  -4   98.99    7.70
  -1  -8   4   97.49    7.20
  -1  -8   4   99.99    7.50
   1   8  -4   99.69    7.30
  -1   8   4   95.59    7.30
   0  -8   4  278.07   14.80
   0  -8  -4  296.77   14.70
   0  -8  -4  260.67   14.70
   0   8  -4  315.17   14.60
   0   8   4  280.27   14.70
  -1  -8  -4   96.19    7.70
  -1  -8  -4  101.89    7.70
   1  -8   4   97.09    7.80
   1   8   4  109.89    7.70
  -1   8  -4  100.39    7.20
  -1   8  -4  100.49    7.50
  -2  -8  -4   90.39    7.00
  -2  -8  -4   95.79    7.40
   2  -8   4   93.79    7.70
  -2   8  -4   90.69    6.70
  -2   8  -4  104.29    7.20
   2   8   4   85.99    7.20
   3  -8   4   16.50    4.60
  -3  -8  -4   19.40    4.80
  -3  -8  -4   16.40    3.90
  -3   8  -4   15.30    3.70
  -3   8  -4   18.70    4.10
   3   8   4   18.30    4.50
  -4  -8  -4   46.20    6.10
   4  -8   4   51.39    6.50
  -4   8  -4   44.30    4.90
   4   8   4   60.19    6.20
  -4   8  -4   51.39    5.00
   5  -8   4   44.80    6.50
  -5  -8  -4   39.30    6.10
   5   8   4   50.19    6.20
  -5   8  -4   54.49    5.10
  -5   8  -4   49.99    5.00
   6  -8   4    1.90    4.60
  -6  -8  -4    4.80    4.90
  -6   8  -4    4.80    3.20
   6   8   4    6.70    4.20
  -7  -8  -4    2.30    4.60
   7  -8   4   12.90    5.30
   7   8   4    2.90    4.10
  -7   8  -4    3.60    3.30
  -8  -8  -4   10.10    5.30
   8  -8   4    4.30    5.50
   8   8   4    6.90    4.90
  -8   8  -4   13.70    3.90
  -9  -8  -4   -3.00    4.40
   9  -8   4    8.50    5.70
  -9   8  -4   -0.10    3.50
   9   8   4   -0.80    4.80
   7  -9  -4   44.60    7.80
  -7  -9   4   25.50    5.60
   7   9  -4   29.40    6.20
  -7   9   4   28.40    5.20
  -6  -9   4   46.10    6.60
   6  -9  -4   35.30    7.10
  -6  -9   4   48.20    5.80
   6   9  -4   52.89    6.40
  -6   9   4   48.20    6.00
  -5  -9   4    6.10    5.30
   5  -9  -4    7.90    5.60
  -5  -9   4    5.00    4.40
   5   9  -4   10.50    4.60
  -5   9   4   10.00    4.40
  -4  -9   4  107.89    8.70
   4  -9  -4  112.89    9.80
  -4  -9   4  123.99    8.70
  -4   9   4  105.49    8.00
   4   9  -4  110.79    8.40
  -3  -9   4   16.70    4.90
  -3  -9   4   15.30    5.30
   3  -9  -4   22.80    5.60
  -3   9   4   10.90    4.20
   3   9  -4   11.80    4.50
   2  -9  -4   62.29    7.30
  -2  -9   4   62.19    6.50
  -2  -9   4   73.39    7.10
  -2   9   4   60.89    6.50
   2   9  -4   64.99    6.50
  -1  -9   4  175.78   11.20
   1  -9  -4  195.88   11.20
   1  -9  -4  176.88   11.50
  -1   9   4  195.78   11.60
   1   9  -4  197.88   11.20
   0  -9   4   29.50    5.40
   0  -9  -4   13.10    4.50
   0  -9  -4   18.40    4.90
   0   9  -4   14.60    4.20
   0   9   4   22.90    5.10
   0   9  -4   26.90    5.40
  -1  -9  -4   69.49    7.10
   1  -9   4   66.29    7.50
  -1  -9  -4   75.69    7.20
   1   9   4   80.69    7.10
  -1   9  -4   75.99    6.60
  -1   9  -4   93.29    7.40
   2  -9   4   17.70    5.60
  -2  -9  -4   17.20    4.80
  -2  -9  -4   17.90    5.00
   2   9   4   18.90    4.80
  -2   9  -4   20.90    5.00
  -2   9  -4   24.00    4.50
   3  -9   4   89.79    8.20
  -3  -9  -4   76.29    7.60
  -3   9  -4   86.09    6.90
  -3   9  -4   76.99    6.60
   3   9   4   79.69    7.70
   4  -9   4   22.80    6.00
  -4  -9  -4   17.00    5.10
   4   9   4   19.60    5.10
  -4   9  -4   22.90    4.50
  -4   9  -4   24.40    4.50
   5  -9   4    0.60    5.30
  -5  -9  -4    5.30    5.20
  -5   9  -4   -1.70    3.40
   5   9   4    2.10    4.40
  -6  -9  -4   80.09    8.20
   6  -9   4   61.29    8.00
   6   9   4   79.09    7.90
  -6   9  -4   74.69    6.40
  18   0  -5   -7.20    7.90
 -18   0   5   -2.50    4.70
  17   0  -5   14.20    8.10
 -17   0   5   12.80    4.80
  16   0  -5   -3.00    7.00
 -16   0   5    0.70    4.20
 -15   0   5  398.26   19.00
  15   0  -5  435.26   22.00
 -14   0   5   -2.30    3.40
  14   0  -5    4.60    6.40
  13   0  -5   11.20    4.10
  13   0  -5   18.50    6.10
 -13   0   5   15.80    3.50
 -12   0   5   -1.90    2.70
  12   0  -5    4.90    5.10
  12   0  -5    4.80    3.20
 -11   0   5  261.07   11.90
  11   0  -5  231.98   13.20
  11   0  -5  255.57   12.20
  10   0  -5   -2.10    4.00
 -10   0   5    0.20    1.80
 -10   0   5   -0.30    1.20
  10   0  -5    7.40    1.80
   9   0  -5    4.70    3.60
   9   0  -5   12.80    2.70
  -9   0   5   11.90    1.40
  -9   0   5   12.50    2.40
   9   0  -5    8.50    1.80
   8   0  -5   -0.10    1.30
  -8   0   5    0.90    1.60
   8   0  -5   -2.40    2.80
   8   0  -5    0.80    1.90
  -8   0   5   -0.40    0.80
  -7   0   5  101.39    5.50
  -7   0   5  102.09    4.90
   7   0  -5  127.49    5.50
   7   0  -5  107.49    5.80
   6   0  -5   -0.70    1.10
  -6   0   5    0.70    1.00
   6   0  -5    0.30    1.30
  -6   0   5    0.90    0.80
  -6   0   5   -0.60    1.30
   5   0  -5 2352.76   96.49
   5   0  -5 2588.54   96.39
  -5   0   5 2463.75   96.59
  -5   0   5 2444.36   96.29
  -4   0   5    1.70    1.20
   4   0  -5    0.50    1.00
  -4   0   5    0.30    0.70
   4   0  -5   -1.30    0.90
   4   0  -5   -0.20    0.60
   3   0  -5  881.81   34.40
  -3   0   5  887.81   34.50
   3   0  -5  849.91   34.10
  -3   0   5  853.91   34.10
   2   0  -5   -1.60    0.60
  -2   0   5   -1.60    0.50
  -2   0   5   -2.20    1.00
   2   0  -5   -2.30    0.80
  -2   0   5   -1.50    0.90
  -1   0   5 3955.30  153.18
  -1   0   5 3878.81  152.78
   1   0  -5 3950.70  152.68
  -1   0   5 4022.80  152.98
   1   0  -5 3810.82  152.88
   0   0   5   -1.40    0.70
   0   0   5   -2.60    0.30
   0   0   5   -2.10    0.90
   0   0  -5   -2.30    0.70
   0   0  -5    0.70    0.80
  -1   0  -5  960.00   36.80
  -1   0  -5  974.00   37.10
  -1   0  -5  854.11   37.00
   1   0   5  965.60   37.00
   1   0   5  950.30   37.30
  -2   0  -5   -0.20    0.60
   2   0   5    0.70    0.60
   2   0   5    0.80    1.00
  -2   0  -5    1.10    0.60
  -2   0  -5    0.20    0.60
  -3   0  -5  241.08    9.60
  -3   0  -5  229.68    9.50
   3   0   5  229.38    9.40
  -3   0  -5  223.68    9.70
   3   0   5  227.58   10.10
   4   0   5   -0.50    0.70
  -4   0  -5    2.70    1.00
   4   0   5   -3.30    1.50
  -4   0  -5    0.20    0.60
  -4   0  -5    0.30    0.90
  -5   0  -5  182.68    7.60
   5   0   5  178.58    7.70
  -5   0  -5  189.58    8.10
   5   0   5  177.78    8.80
  -5   0  -5  196.18    8.30
  -6   0  -5   -0.30    1.40
   6   0   5    1.70    2.20
   6   0   5   -0.10    0.80
  -6   0  -5    1.20    1.10
  -7   0  -5  983.30   39.50
  -7   0  -5  994.30   39.80
   7   0   5  998.60   38.90
   7   0   5  983.60   40.30
   8   0   5   -0.40    3.00
  -8   0  -5   -0.80    1.90
   8   0   5   -1.50    0.90
  -8   0  -5    0.80    1.50
  -9   0  -5  538.05   21.80
  -9   0  -5  521.35   22.30
   9   0   5  513.85   22.90
 -10   0  -5   -0.30    1.90
 -10   0  -5   -0.60    2.50
  10   0   5    3.20    3.80
 -11   0  -5  917.71   36.00
 -11   0  -5  887.21   36.70
  11   0   5  842.52   37.40
 -12   0  -5   -0.90    2.30
 -12   0  -5   -4.60    2.70
  12   0   5    1.90    4.50
 -13   0  -5    2.20    2.80
  13   0   5    4.90    5.20
 -13   0  -5    0.00    3.50
 -14   0  -5   -4.90    3.20
  14   0   5    4.70    5.80
 -14   0  -5   -0.60    2.90
  15   0   5   16.40    6.70
 -15   0  -5   16.80    4.80
  16   0   5   -2.00    6.60
 -16   0  -5    2.50    4.60
 -17   0  -5    3.70    4.90
  17   0   5  -14.20    7.10
  18  -1  -5    2.40    8.70
 -18  -1   5    0.90    5.30
 -18   1   5    7.70    4.70
  18   1  -5   -0.80    8.30
  17  -1  -5   -5.60    7.80
 -17  -1   5    6.20    5.10
 -17   1   5   13.80    4.60
  17   1  -5    6.60    8.10
  16  -1  -5    1.40    7.40
 -16  -1   5   -1.60    4.00
  16   1  -5    1.80    7.20
 -16   1   5    3.70    3.90
  15  -1  -5   47.00    8.40
 -15  -1   5   38.90    5.90
 -15   1   5   40.70    4.70
  15   1  -5   37.10    7.80
 -14  -1   5   11.70    4.10
  14  -1  -5    3.40    6.00
 -14   1   5    5.30    3.20
  14   1  -5   23.20    6.70
  13  -1  -5    8.20    6.00
 -13  -1   5    7.80    3.60
  13  -1  -5   12.70    4.30
 -13   1   5   11.00    3.10
  13   1  -5   15.90    6.10
 -12  -1   5   34.10    3.00
 -12  -1   5   26.40    4.10
  12  -1  -5   24.30    4.50
  12  -1  -5   19.00    6.10
  12   1  -5   32.80    3.90
  12   1  -5   25.10    5.80
 -12   1   5   33.50    3.60
 -11  -1   5    7.70    3.00
  11  -1  -5   19.10    5.10
  11  -1  -5    6.80    3.50
 -11  -1   5   12.90    2.00
  11   1  -5   15.20    3.00
  11   1  -5   12.60    4.70
 -11   1   5   13.40    2.60
 -10  -1   5   89.79    6.40
  10  -1  -5   74.39    7.10
 -10  -1   5   87.89    5.10
  10  -1  -5   95.09    6.60
  10   1  -5  102.29    5.90
 -10   1   5  108.79    5.80
  10   1  -5   99.09    7.20
  10   1  -5  106.09    5.00
   9  -1  -5   46.00    4.20
   9  -1  -5   33.70    5.00
  -9  -1   5   45.60    3.00
  -9  -1   5   43.00    3.90
   9   1  -5   40.40    3.00
   9   1  -5   41.90    4.80
   9   1  -5   48.90    3.50
  -9   1   5   47.30    3.40
  -8  -1   5   36.00    3.40
  -8  -1   5   36.90    2.60
   8  -1  -5   44.60    3.00
   8  -1  -5   33.00    4.40
   8  -1  -5   38.90    3.70
  -8   1   5   36.60    2.90
   8   1  -5   39.00    3.00
   8   1  -5   42.90    2.90
  -7  -1   5 1322.07   54.59
   7  -1  -5 1413.56   55.49
   7  -1  -5 1427.26   55.89
   7  -1  -5 1420.76   54.99
  -7  -1   5 1398.36   55.19
  -7  -1   5 1319.07   55.19
   7   1  -5 1403.16   54.79
  -7   1   5 1405.46   54.89
   6  -1  -5   56.19    3.60
  -6  -1   5   62.99    4.00
   6  -1  -5   61.29    4.30
  -6  -1   5   60.99    3.80
  -6  -1   5   59.49    3.30
  -6   1   5   59.29    3.40
  -5  -1   5  670.23   26.90
  -5  -1   5  670.03   26.60
  -5  -1   5  651.83   26.90
   5  -1  -5  677.93   26.90
  -5  -1   5  667.73   26.70
   5  -1  -5  671.43   27.20
  -5   1   5  671.73   26.70
  -5   1   5  663.53   27.10
  -4  -1   5  475.15   20.00
   4  -1  -5  496.45   20.40
   4  -1  -5  510.75   19.50
  -4  -1   5  491.15   20.20
  -4  -1   5  505.95   19.90
  -4  -1   5  494.85   20.00
   4  -1  -5  488.55   20.20
  -4   1   5  504.45   19.90
  -4   1   5  497.75   20.30
  -3  -1   5  476.85   19.20
   3  -1  -5  492.65   18.90
   3  -1  -5  502.35   19.40
   3  -1  -5  460.65   19.50
  -3  -1   5  469.75   19.30
  -3  -1   5  474.45   19.00
  -3   1   5  469.05   19.10
  -3   1   5  473.55   19.40
   2  -1  -5  666.63   26.20
  -2  -1   5  671.53   26.20
  -2  -1   5  654.13   26.60
   2  -1  -5  687.33   26.60
   2  -1  -5  673.03   26.70
   2   1  -5  634.74   26.40
  -2   1   5  669.03   26.50
  -2   1   5  660.43   26.30
  -1  -1   5 1351.76   52.69
  -1  -1   5 1283.77   52.79
   1  -1  -5 1366.16   52.89
   1  -1  -5 1370.16   52.89
   1  -1  -5 1344.97   52.59
  -1   1   5 1371.16   52.59
   1   1  -5 1320.17   52.69
  -1   1   5 1298.07   52.69
   1   1  -5 1375.16   52.49
   0  -1  -5  882.11   34.60
   0  -1   5  848.72   34.80
   0  -1  -5  902.01   34.80
   0  -1   5  854.11   34.70
   0  -1  -5  932.81   34.80
   0   1  -5  866.21   34.40
   0   1   5  841.32   34.70
   0   1  -5  877.31   34.60
   0   1   5  891.31   34.60
  -1  -1  -5  290.97   11.60
  -1  -1  -5  267.37   11.50
   1  -1   5  272.97   11.50
  -1  -1  -5  304.27   11.50
   1  -1   5  271.37   11.70
   1   1   5  277.07   11.50
  -1   1  -5  268.27   11.10
   1   1   5  281.57   11.50
  -1   1  -5  283.97   11.40
  -2  -1  -5   94.09    4.30
  -2  -1  -5   98.39    4.50
   2  -1   5   87.39    4.30
  -2  -1  -5  100.99    4.10
   2  -1   5   93.79    4.70
  -2   1  -5   86.59    4.00
   2   1   5   88.69    4.40
  -2   1  -5   87.39    4.20
  -3  -1  -5 2587.44  100.99
   3  -1   5 2647.44  101.39
  -3  -1  -5 2728.23  100.69
   3  -1   5 2608.64  100.89
  -3  -1  -5 2427.06  100.99
  -3   1  -5 2483.85  100.79
  -3   1  -5 2435.66  100.69
   3   1   5 2744.13  101.09
  -4  -1  -5   86.69    4.40
  -4  -1  -5   75.09    4.30
  -4  -1  -5   83.49    3.50
   4  -1   5   83.89    4.20
  -4   1  -5   85.19    4.20
   4   1   5   87.79    4.70
  -4   1  -5   84.49    4.10
   5  -1   5  216.88   10.40
  -5  -1  -5  221.58    9.80
   5  -1   5  222.48    9.60
  -5  -1  -5  218.48    9.70
  -5   1  -5  224.78    9.50
   5   1   5  238.78   10.10
  -5   1  -5  210.28    9.50
   6  -1   5    4.50    1.40
  -6  -1  -5    1.90    1.60
  -6  -1  -5    8.40    1.80
   6  -1   5    7.50    2.70
  -6   1  -5    3.60    1.30
  -6   1  -5    7.80    1.60
  -6   1  -5    4.50    0.90
   6   1   5    7.40    2.20
  -7  -1  -5  427.76   17.70
  -7  -1  -5  441.36   17.50
   7  -1   5  413.46   18.20
   7  -1   5  421.26   17.10
  -7   1  -5  415.36   17.00
  -7   1  -5  375.96   16.30
  -7   1  -5  384.86   17.20
   7   1   5  453.85   18.10
  -8  -1  -5    9.00    2.50
   8  -1   5    3.50    3.30
  -8  -1  -5    6.40    1.90
   8  -1   5   10.20    1.90
  -8   1  -5    7.20    2.10
  -8   1  -5   11.50    1.80
   8   1   5    8.00    3.20
   9  -1   5   -3.00    3.40
   9  -1   5    4.60    1.80
  -9  -1  -5    2.80    2.60
  -9  -1  -5    0.80    1.90
  -9   1  -5    5.20    2.20
  -9   1  -5    3.90    1.70
   9   1   5   -0.70    3.20
  10  -1   5   18.40    4.60
 -10  -1  -5   21.10    3.00
 -10  -1  -5   19.40    3.60
 -10   1  -5   25.30    2.80
 -10   1  -5   17.70    2.90
  10   1   5   25.80    4.40
 -11  -1  -5    8.10    3.30
 -11  -1  -5   11.60    3.00
  11  -1   5    7.70    4.60
  11   1   5    8.60    4.10
 -11   1  -5    9.30    2.50
 -11   1  -5    8.60    3.00
 -12  -1  -5   86.69    5.80
 -12  -1  -5   77.09    6.30
  12  -1   5   76.09    7.50
 -12   1  -5   85.19    5.30
  12   1   5   78.99    7.00
 -12   1  -5   62.99    5.50
 -13  -1  -5  102.69    6.70
  13  -1   5   88.19    8.60
 -13  -1  -5  101.79    7.70
  13   1   5   99.09    8.20
 -13   1  -5   92.49    6.60
 -13   1  -5   90.39    6.20
 -14  -1  -5    2.10    3.10
  14  -1   5    8.50    6.10
 -14  -1  -5   -1.80    4.10
  14   1   5   14.60    6.00
 -14   1  -5    6.00    3.80
  15  -1   5   92.29    9.40
 -15  -1  -5   67.39    7.40
 -15  -1  -5   64.29    5.80
  15   1   5   73.59    8.10
 -15   1  -5   80.19    6.80
 -16  -1  -5    6.40    5.10
  16  -1   5    2.40    6.60
 -16   1  -5    0.20    4.10
  16   1   5  -12.60    5.30
 -18  -2   5    1.70    6.10
  18  -2  -5  -12.10    8.20
 -18   2   5    9.10    4.50
  18   2  -5   -5.10    7.40
  17  -2  -5   -4.00    8.00
 -17  -2   5    6.60    5.40
  17   2  -5    1.20    7.10
 -17   2   5    3.40    3.90
  16  -2  -5   98.49   11.40
 -16  -2   5   91.89    9.10
  16   2  -5   99.79   10.70
 -16   2   5  119.09    7.70
  15  -2  -5   49.50    8.40
 -15  -2   5   37.70    6.60
  15   2  -5   52.89    8.30
 -15   2   5   46.00    5.00
  14  -2  -5   42.60    6.30
  14  -2  -5   19.90    7.30
 -14  -2   5   27.70    5.80
 -14   2   5   36.40    4.20
  14   2  -5   37.60    7.40
  13  -2  -5   11.80    5.00
  13  -2  -5    3.80    5.90
 -13  -2   5    3.80    2.20
 -13  -2   5   -2.30    3.80
 -13   2   5    6.00    2.90
  13   2  -5    5.90    5.20
  12  -2  -5   -0.40    5.20
 -12  -2   5    0.10    3.60
 -12  -2   5    5.20    2.40
  12  -2  -5    5.70    4.20
  12   2  -5    9.70    5.30
 -12   2   5    2.40    2.50
  11  -2  -5  137.09    9.30
 -11  -2   5  133.19    7.40
  11  -2  -5  153.78   10.50
 -11  -2   5  135.49    9.00
  11   2  -5  145.29    9.60
 -11   2   5  165.18    7.80
  11   2  -5  149.59    7.60
  10  -2  -5  673.93   28.80
  10  -2  -5  653.53   29.30
 -10  -2   5  599.54   28.30
 -10  -2   5  665.23   27.40
  10   2  -5  672.63   28.70
 -10   2   5  685.73   27.50
  10   2  -5  713.43   27.30
  -9  -2   5   47.90    3.50
   9  -2  -5   50.19    5.20
  -9  -2   5   43.30    4.20
   9  -2  -5   56.69    5.00
  -9   2   5   48.80    3.50
   9   2  -5   49.50    4.80
   8  -2  -5  115.39    7.70
  -8  -2   5  112.09    5.60
  -8  -2   5  121.29    6.80
  -8  -2   5  105.79    5.90
   8  -2  -5  115.59    7.30
  -8   2   5  127.09    6.00
  -7  -2   5    7.40    2.00
   7  -2  -5    9.70    2.60
  -7  -2   5   16.10    1.80
  -7  -2   5   12.40    1.90
  -7  -2   5    8.10    2.00
   7  -2  -5    6.60    3.00
  -7   2   5    9.50    1.80
   6  -2  -5  251.37   11.30
  -6  -2   5  235.48   10.10
  -6  -2   5  235.68   10.70
  -6  -2   5  228.48   10.40
  -6  -2   5  235.98   10.50
   6  -2  -5  239.68   11.40
  -6   2   5  242.98   10.30
  -5  -2   5  628.54   24.80
   5  -2  -5  602.84   25.20
  -5  -2   5  608.14   24.40
  -5  -2   5  620.74   24.70
   5  -2  -5  589.64   25.20
  -5  -2   5  598.34   24.60
  -5   2   5  609.04   24.50
  -4  -2   5   21.80    1.90
  -4  -2   5   18.50    1.90
   4  -2  -5   18.10    1.20
  -4  -2   5   18.10    1.70
   4  -2  -5   15.90    2.20
  -4  -2   5   17.10    1.90
  -4   2   5   19.90    1.70
  -3  -2   5 1945.31   73.69
   3  -2  -5 1906.21   73.39
  -3  -2   5 1859.11   73.69
   3  -2  -5 1827.32   74.09
  -3  -2   5 1912.11   73.79
  -3   2   5 1837.72   73.69
  -3   2   5 1813.32   73.69
   3   2  -5 1928.81   73.69
   2  -2  -5   12.60    1.70
  -2  -2   5   11.20    1.50
   2  -2  -5    9.70    1.20
  -2  -2   5   12.80    1.40
   2   2  -5   10.20    1.20
  -2   2   5   11.40    1.30
  -2   2   5   11.40    1.40
   1  -2  -5 2044.10   78.59
   1  -2  -5 2056.79   78.29
  -1  -2   5 1957.40   78.39
  -1  -2   5 1917.21   78.39
   1   2  -5 2058.29   78.19
   1   2  -5 1944.01   78.39
  -1   2   5 2008.70   78.19
  -1   2   5 2006.80   78.39
   0  -2   5  251.37   11.00
   0  -2  -5  260.17   10.90
   0  -2  -5  273.47   11.00
   0  -2   5  247.38   11.00
   0   2   5  263.07   10.90
   0   2  -5  260.77   10.60
   0   2   5  256.87   10.60
   0   2  -5  256.57   10.90
  -1  -2  -5 1350.66   52.39
   1  -2   5 1285.37   52.59
   1  -2   5 1337.27   52.59
  -1  -2  -5 1404.66   52.59
   1   2   5 1303.67   52.49
   1   2   5 1345.67   52.19
  -1   2  -5 1309.07   52.09
  -1   2  -5 1312.47   52.39
  -2  -2  -5 1200.18   45.40
   2  -2   5 1108.99   45.60
   2  -2   5 1110.79   45.70
  -2  -2  -5 1181.38   45.70
  -2   2  -5 1152.28   45.20
   2   2   5 1168.88   45.70
   2   2   5 1176.78   45.30
  -2   2  -5 1103.19   45.40
  -3  -2  -5   93.29    4.40
  -3  -2  -5   86.99    4.90
   3  -2   5   91.19    4.90
   3  -2   5   92.29    5.20
   3   2   5   92.69    4.50
  -3   2  -5   88.49    4.30
  -3   2  -5   97.79    4.50
   3   2   5   92.69    4.70
   4  -2   5  595.24   25.20
   4  -2   5  615.34   24.80
  -4  -2  -5  565.44   24.70
  -4  -2  -5  639.94   24.10
  -4   2  -5  592.64   24.40
  -4   2  -5  620.64   24.40
   4   2   5  620.64   24.50
   5  -2   5   56.69    3.90
  -5  -2  -5   59.79    4.00
  -5  -2  -5   62.69    3.90
   5  -2   5   54.89    4.40
  -5   2  -5   62.89    3.50
  -5   2  -5   57.59    3.20
   5   2   5   50.69    3.70
   6  -2   5 1039.70   42.60
  -6  -2  -5 1045.50   42.80
   6  -2   5 1068.09   43.30
  -6  -2  -5 1067.39   42.70
  -6   2  -5 1055.89   42.30
   6   2   5 1115.59   42.60
  -6   2  -5 1055.89   42.10
  -7  -2  -5  567.14   23.30
  -7  -2  -5  541.65   23.00
   7  -2   5  531.05   23.60
   7  -2   5  561.84   22.90
  -7   2  -5  547.85   22.50
   7   2   5  539.05   23.00
  -7   2  -5  563.54   22.30
  -8  -2  -5    8.50    2.80
  -8  -2  -5    6.30    2.10
   8  -2   5    6.40    3.60
   8  -2   5   10.20    2.30
  -8   2  -5    7.00    2.00
  -8   2  -5    8.80    1.80
   8   2   5   12.70    3.00
  -9  -2  -5  140.89    7.60
   9  -2   5  143.79    9.10
   9  -2   5  129.39    7.30
  -9  -2  -5  137.89    8.20
  -9   2  -5  145.29    6.80
  -9   2  -5  146.49    7.20
   9   2   5  127.59    7.80
 -10  -2  -5   60.39    4.70
 -10  -2  -5   64.39    5.70
  10  -2   5   58.39    4.50
  10  -2   5   49.80    6.00
 -10   2  -5   58.59    4.40
  10   2   5   50.99    5.40
 -10   2  -5   63.49    4.20
 -11  -2  -5   50.49    4.70
 -11  -2  -5   60.79    5.80
  11  -2   5   58.89    6.70
 -11   2  -5   58.49    4.50
 -11   2  -5   62.19    4.00
  11   2   5   65.69    5.70
  12  -2   5  100.59    8.50
 -12  -2  -5  129.89    9.00
 -12  -2  -5  110.99    7.30
  12   2   5  117.49    8.40
 -12   2  -5  122.09    6.50
 -12   2  -5  115.89    7.10
  13  -2   5   21.20    6.20
 -13  -2  -5   19.00    4.00
 -13  -2  -5   25.30    5.30
 -13   2  -5   11.10    3.50
  13   2   5   18.00    5.00
 -14  -2  -5    5.80    3.60
  14  -2   5    7.60    6.10
 -14  -2  -5    7.10    5.00
  14   2   5   14.30    5.60
 -14   2  -5    5.30    3.30
 -15  -2  -5   46.50    7.20
  15  -2   5   33.30    7.60
 -15  -2  -5   31.20    4.80
 -15   2  -5   38.30    5.10
  15   2   5   52.59    7.30
 -16  -2  -5   43.50    5.50
 -16  -2  -5   47.80    7.30
  16  -2   5   51.89    9.30
 -16   2  -5   46.30    5.70
  17  -3  -5    5.10    8.40
 -17  -3   5   -3.80    6.40
 -17   3   5    5.80    4.10
 -16  -3   5   -4.80    5.50
  16  -3  -5   -3.20    7.40
 -16   3   5    1.30    3.60
  15  -3  -5    5.30    7.30
 -15  -3   5    0.80    5.30
  15  -3  -5    4.30    5.50
 -15   3   5    2.20    3.40
  15   3  -5    2.90    6.40
 -14  -3   5   99.59    9.90
 -14  -3   5  144.09    8.20
  14  -3  -5  117.79   11.20
  14  -3  -5  137.49   10.50
  14   3  -5  141.49   10.20
 -14   3   5  138.89    7.90
 -13  -3   5   -1.50    4.60
  13  -3  -5   -2.90    4.60
  13  -3  -5   -1.40    6.10
 -13  -3   5    4.40    2.90
 -13   3   5    2.10    2.80
  13   3  -5    2.70    5.50
 -12  -3   5  112.99    8.60
  12  -3  -5   93.59    8.10
 -12  -3   5  110.49    6.80
  12  -3  -5  124.19    9.70
 -12   3   5  114.09    6.50
  12   3  -5  110.09    8.50
 -11  -3   5    8.80    2.70
  11  -3  -5   16.00    4.80
 -11  -3   5   12.50    4.40
  11  -3  -5   13.50    5.50
  11   3  -5    9.90    4.60
 -11   3   5   15.00    3.00
 -10  -3   5  155.48    9.40
  10  -3  -5  163.88   10.20
 -10  -3   5  153.18    8.20
  10  -3  -5  159.88   10.10
 -10   3   5  156.08    7.90
  10   3  -5  170.38    9.70
  -9  -3   5   11.90    3.20
  -9  -3   5   12.30    2.50
   9  -3  -5    4.90    4.40
  -9  -3   5   16.30    2.20
   9  -3  -5    7.50    4.40
   9   3  -5   12.90    3.80
  -9   3   5   11.10    2.40
   8  -3  -5    6.90    3.40
  -8  -3   5    1.00    1.50
   8  -3  -5   -0.30    2.70
  -8  -3   5   -0.40    2.10
  -8  -3   5    1.10    1.90
  -8   3   5    0.30    1.50
  -7  -3   5   13.40    1.90
   7  -3  -5   10.40    3.30
  -7  -3   5   13.40    2.20
  -7  -3   5    8.90    2.50
   7  -3  -5   11.60    3.40
  -7  -3   5   14.50    2.30
  -7   3   5   13.10    2.00
  -6  -3   5  484.05   19.90
  -6  -3   5  484.95   19.50
   6  -3  -5  486.15   20.60
   6  -3  -5  439.86   20.70
  -6  -3   5  472.85   19.60
  -6   3   5  477.45   19.70
  -5  -3   5    1.80    1.60
   5  -3  -5   -1.30    2.30
   5  -3  -5    0.10    0.80
  -5  -3   5    0.20    1.20
  -5  -3   5    0.20    1.30
   5  -3  -5   -2.20    1.90
  -5   3   5    0.70    1.30
   5   3  -5   -0.10    1.50
  -4  -3   5  130.49    6.50
   4  -3  -5  133.79    5.80
   4  -3  -5  131.39    7.10
  -4  -3   5  123.69    6.10
  -4  -3   5  125.79    6.10
   4  -3  -5  126.59    6.80
  -4   3   5  130.29    6.20
   4   3  -5  124.19    6.30
  -3  -3   5    3.70    1.30
  -3  -3   5    8.90    1.60
   3  -3  -5    5.30    1.90
   3  -3  -5    3.00    1.80
  -3  -3   5    4.60    1.60
   3  -3  -5    5.90    1.30
  -3   3   5    4.50    1.40
   3   3  -5    2.50    1.40
  -2  -3   5 1036.40   41.20
   2  -3  -5 1025.10   41.70
  -2  -3   5 1002.10   41.20
  -2  -3   5 1069.49   41.00
   2  -3  -5 1050.09   41.00
   2   3  -5 1017.90   41.10
  -2   3   5 1027.30   41.20
   1  -3  -5   68.59    4.20
  -1  -3   5   59.09    3.70
  -1  -3   5   51.59    3.40
   1  -3  -5   58.69    3.60
  -1   3   5   53.89    3.60
   1   3  -5   59.29    3.30
  -1   3   5   54.09    3.20
   0  -3  -5   10.00    1.80
   0  -3  -5   15.40    2.00
   0  -3   5    6.80    1.80
   0  -3   5    7.80    1.80
   0   3   5    8.60    1.20
   0   3  -5   11.70    1.40
   0   3   5   12.20    1.80
   0   3  -5    6.60    1.50
  -1  -3  -5   19.70    2.20
   1  -3   5   12.70    2.00
   1  -3   5   12.50    2.00
  -1  -3  -5   15.90    2.00
   1   3   5   15.20    1.30
  -1   3  -5   15.30    1.50
   1   3   5   13.00    1.90
  -1   3  -5   15.50    1.80
  -2  -3  -5  725.23   30.00
   2  -3   5  760.82   30.40
   2  -3   5  745.33   30.20
  -2  -3  -5  773.82   30.30
   2   3   5  732.63   30.20
  -2   3  -5  740.13   29.70
   2   3   5  738.63   29.40
  -2   3  -5  744.33   29.80
   3  -3   5  153.08    7.70
  -3  -3  -5  154.38    7.70
  -3  -3  -5  154.38    7.20
   3  -3   5  148.59    7.80
  -3   3  -5  154.78    7.20
   3   3   5  161.08    6.80
  -3   3  -5  162.18    7.10
   3   3   5  169.28    7.80
  -4  -3  -5  150.18    7.70
   4  -3   5  150.88    8.10
  -4  -3  -5  161.48    7.00
   4  -3   5  162.98    8.00
   4   3   5  151.08    7.00
  -4   3  -5  158.58    7.20
   4   3   5  170.78    7.80
  -4   3  -5  155.58    7.10
   5  -3   5   62.49    4.50
  -5  -3  -5   50.39    3.80
   5  -3   5   53.09    4.10
  -5  -3  -5   45.80    2.80
   5   3   5   51.39    3.60
  -5   3  -5   47.30    3.30
  -5   3  -5   48.80    3.20
   5   3   5   52.99    3.90
  -6  -3  -5   32.30    3.30
   6  -3   5   24.00    3.70
   6  -3   5   27.50    3.10
  -6   3  -5   33.00    2.70
   6   3   5   30.80    2.90
  -6   3  -5   31.40    2.50
   7  -3   5   15.90    3.80
  -7  -3  -5   29.80    3.40
   7  -3   5   31.30    3.50
   7   3   5   34.80    3.30
  -7   3  -5   35.10    2.60
  -7   3  -5   26.30    2.70
   8  -3   5  526.75   23.50
  -8  -3  -5  515.65   23.10
   8  -3   5  520.25   22.70
  -8  -3  -5  548.25   22.80
  -8   3  -5  537.55   21.80
  -8   3  -5  520.45   22.10
   8   3   5  556.14   22.50
   9  -3   5   12.20    3.20
  -9  -3  -5    6.80    2.80
  -9  -3  -5   10.90    3.80
   9  -3   5    2.60    3.60
  -9   3  -5    7.10    1.90
   9   3   5    7.30    3.30
  -9   3  -5    8.50    2.30
  10  -3   5  110.39    8.50
 -10  -3  -5  123.79    7.60
 -10  -3  -5  117.09    8.20
  10  -3   5  137.39    7.70
 -10   3  -5  130.49    6.30
  10   3   5  128.99    8.00
 -10   3  -5  116.59    6.80
 -11  -3  -5    9.20    3.40
 -11  -3  -5   15.00    4.80
  11  -3   5   11.40    5.10
  11  -3   5    8.80    3.40
 -11   3  -5   13.30    2.80
  11   3   5   11.10    4.00
 -11   3  -5   10.20    2.50
 -12  -3  -5  277.87   15.30
 -12  -3  -5  269.97   13.60
 -12   3  -5  296.07   13.10
  13  -3   5    7.80    6.00
 -13  -3  -5    7.10    3.60
 -13  -3  -5    6.60    5.20
 -13   3  -5    6.10    3.30
  14  -3   5   35.00    7.30
 -14  -3  -5   27.90    6.70
 -14  -3  -5   31.30    4.80
 -14   3  -5   34.30    4.50
 -15  -3  -5   -3.70    4.80
 -15  -3  -5    4.10    3.90
  15  -3   5   -1.10    6.20
 -15   3  -5    1.60    3.40
 -16  -3  -5    1.70    4.10
 -16  -3  -5   -0.70    6.00
  16  -3   5   -2.10    6.80
 -16   3  -5   -2.60    3.80
 -16  -4   5   27.40    8.10
  16  -4  -5   57.19   10.40
 -16   4   5   49.20    5.30
 -15  -4   5    6.50    6.20
 -15  -4   5   20.70    4.10
  15  -4  -5   13.70    5.90
  15  -4  -5   12.10    7.90
 -15   4   5   13.90    3.80
  14  -4  -5   26.50    7.60
 -14  -4   5   42.60    4.70
 -14  -4   5    6.30    5.50
  14  -4  -5   25.80    6.70
 -14   4   5   32.90    4.10
 -13  -4   5    9.30    5.00
  13  -4  -5   15.70    6.70
  13  -4  -5   13.80    5.80
 -13  -4   5    5.60    3.20
 -13   4   5   10.60    3.50
 -12  -4   5    2.00    2.90
 -12  -4   5    0.10    4.80
  12  -4  -5   -0.50    5.70
  12  -4  -5    8.90    5.30
 -12   4   5    7.70    3.10
  11  -4  -5   74.39    7.90
  11  -4  -5   69.69    7.50
 -11  -4   5   72.39    7.40
 -11  -4   5   81.89    5.70
 -11   4   5   67.99    5.20
  11   4  -5   95.19    7.30
  10  -4  -5  242.38   13.40
 -10  -4   5  234.98   10.30
  10  -4  -5  214.18   13.00
 -10  -4   5  231.18   11.20
 -10  -4   5  223.88   12.60
 -10   4   5  218.58   10.90
  10   4  -5  238.18   12.10
   9  -4  -5    3.40    4.10
  -9  -4   5    6.60    2.10
   9  -4  -5   -4.60    4.30
  -9  -4   5    0.80    2.50
  -9   4   5    1.60    2.20
   9   4  -5    1.40    3.50
  -8  -4   5  194.38    8.80
   8  -4  -5  183.38   10.90
  -8  -4   5  181.68    9.40
   8  -4  -5  191.68   11.20
  -8   4   5  197.38    9.30
   7  -4  -5   31.80    4.50
   7  -4  -5   30.40    4.60
  -7  -4   5   38.70    3.60
  -7  -4   5   43.30    3.20
  -7  -4   5   38.00    3.10
  -7   4   5   35.70    3.30
   7   4  -5   34.80    3.90
  -6  -4   5  555.44   23.90
  -6  -4   5  572.14   23.20
   6  -4  -5  548.55   24.30
  -6  -4   5  574.44   23.40
   6  -4  -5  582.54   25.10
   6   4  -5  578.04   24.10
  -6   4   5  577.94   23.70
  -5  -4   5   23.10    2.30
   5  -4  -5   22.90    3.70
   5  -4  -5   22.50    2.00
  -5  -4   5   26.00    2.60
   5  -4  -5   16.80    3.20
  -5  -4   5   22.10    2.80
  -5   4   5   27.50    2.70
   5   4  -5   28.80    3.10
  -4  -4   5   29.60    3.20
   4  -4  -5   35.00    3.90
   4  -4  -5   38.10    3.60
   4  -4  -5   33.80    2.50
  -4  -4   5   34.70    2.90
  -4  -4   5   39.10    2.60
  -4   4   5   28.70    2.80
   4   4  -5   34.60    3.20
   3  -4  -5   61.39    4.20
   3  -4  -5   60.09    4.80
   3  -4  -5   60.09    3.80
  -3  -4   5   60.29    4.10
  -3  -4   5   54.09    3.70
  -3  -4   5   60.99    4.10
   3   4  -5   55.19    4.00
  -3   4   5   53.99    4.00
  -2  -4   5   27.10    2.50
  -2  -4   5   24.40    2.80
   2  -4  -5   29.80    3.30
  -2  -4   5   23.00    2.80
   2  -4  -5   29.30    2.70
   2  -4  -5   31.70    2.70
  -2   4   5   29.90    2.80
   2   4  -5   27.80    2.70
  -1  -4   5  116.19    6.20
   1  -4  -5  118.29    6.30
   1  -4  -5  122.79    6.70
  -1  -4   5  120.89    6.50
   1  -4  -5  121.89    5.70
  -1  -4   5  119.89    6.00
  -1   4   5  118.09    6.40
   1   4  -5  114.49    6.10
   0  -4   5  622.74   26.30
   0  -4  -5  643.84   26.40
   0  -4  -5  629.04   26.10
   0  -4  -5  655.93   25.30
   0  -4   5  633.04   25.80
   0   4   5  611.14   26.20
   0   4  -5  630.94   26.00
   0   4  -5  644.24   25.90
  -1  -4  -5  214.88    9.60
  -1  -4  -5  191.88    9.50
   1  -4   5  200.38    9.70
   1  -4   5  194.48    9.20
  -1   4  -5  197.78    9.20
  -1   4  -5  203.68    9.10
   1   4   5  196.18    9.50
   2  -4   5  694.33   28.30
  -2  -4  -5  689.93   27.90
  -2  -4  -5  677.23   28.10
   2  -4   5  642.14   27.80
  -2   4  -5  696.43   27.70
   2   4   5  667.53   28.10
  -2   4  -5  695.83   27.60
  -3  -4  -5    0.90    1.40
   3  -4   5   -0.20    2.00
  -3  -4  -5   -2.50    1.90
   3  -4   5    0.10    1.90
   3   4   5    2.20    1.90
  -3   4  -5    0.80    1.60
  -3   4  -5    0.30    1.40
   4  -4   5  349.57   15.70
   4  -4   5  344.07   15.60
  -4  -4  -5  343.97   14.80
  -4  -4  -5  356.26   15.60
  -4   4  -5  350.16   14.80
  -4   4  -5  363.76   14.80
   4   4   5  339.57   15.50
  -5  -4  -5    6.00    2.60
   5  -4   5    6.80    2.90
   5  -4   5    2.10    2.80
  -5  -4  -5    4.90    1.30
   5   4   5    4.00    2.00
  -5   4  -5    3.30    1.70
  -5   4  -5    4.10    1.70
  -6  -4  -5  254.87   12.10
   6  -4   5  252.47   12.40
   6  -4   5  256.87   12.60
  -6   4  -5  265.47   11.40
   6   4   5  240.88   12.20
  -6   4  -5  257.27   11.00
   7  -4   5   72.39    6.10
  -7  -4  -5   67.39    5.20
   7  -4   5   68.19    5.60
   7   4   5   85.09    5.90
  -7   4  -5   80.69    4.50
  -7   4  -5   66.89    4.70
   8  -4   5  118.99    7.60
   8  -4   5  118.09    8.50
  -8  -4  -5  126.29    7.60
  -8   4  -5  111.69    6.00
   8   4   5  123.09    7.70
  -8   4  -5  126.09    6.60
  -9  -4  -5    4.60    3.10
   9  -4   5   -1.20    2.90
   9  -4   5   -0.70    4.00
   9   4   5   -4.90    2.90
  -9   4  -5    2.00    1.80
  -9   4  -5    0.10    2.30
  10  -4   5   13.60    3.80
 -10  -4  -5   14.30    3.80
  10  -4   5   17.00    5.10
 -10   4  -5   16.10    2.60
 -10   4  -5   17.30    3.20
  11  -4   5   12.30    5.50
 -11  -4  -5   20.20    4.00
  11  -4   5   16.00    4.10
 -11   4  -5   18.90    3.40
  12  -4   5  115.59    9.50
 -12  -4  -5  119.59    8.20
 -12   4  -5  112.49    6.80
 -13  -4  -5    3.60    3.70
  13  -4   5   10.60    6.10
 -13   4  -5   11.70    3.60
  14  -4   5   19.50    7.20
 -14  -4  -5   27.70    5.10
 -14   4  -5   26.10    4.00
  15  -4   5    2.70    7.00
 -15  -4  -5   -6.10    3.90
 -15   4  -5    0.80    3.50
  15  -5  -5    2.00    6.40
  15  -5  -5   15.20    8.10
 -15  -5   5    1.30    4.00
 -15   5   5    5.40    3.80
 -14  -5   5   42.30    5.50
  14  -5  -5   50.09    8.80
  14  -5  -5   61.39    8.40
 -14   5   5   43.60    5.00
  13  -5  -5    3.50    5.60
 -13  -5   5    1.50    3.60
  13  -5  -5   -0.80    6.80
 -13   5   5    5.20    3.50
 -12  -5   5   60.99    5.50
  12  -5  -5   54.09    7.70
  12  -5  -5   41.40    6.90
 -12   5   5   42.70    4.40
  12   5  -5   51.29    6.70
  11  -5  -5   54.99    7.40
 -11  -5   5   42.20    4.90
  11  -5  -5   45.50    6.90
 -11   5   5   53.09    4.60
  11   5  -5   48.00    6.10
  10  -5  -5   28.80    6.00
 -10  -5   5   27.40    4.10
  10  -5  -5   19.80    5.40
 -10   5   5   30.70    3.80
  10   5  -5   22.80    4.80
   9  -5  -5  121.19    9.40
  -9  -5   5  141.39    7.10
  -9  -5   5  137.99    8.10
   9  -5  -5  138.79    9.70
   9   5  -5  118.79    8.50
  -9   5   5  134.99    7.40
   8  -5  -5   67.99    6.80
   8  -5  -5   85.09    7.10
  -8  -5   5   76.69    5.20
  -8  -5   5   74.79    5.70
  -8   5   5   76.19    5.20
   8   5  -5   62.29    5.90
  -7  -5   5  424.46   18.90
   7  -5  -5  412.66   19.50
   7  -5  -5  421.46   20.20
  -7  -5   5  437.46   18.20
   7   5  -5  407.96   19.00
  -7   5   5  436.66   18.50
  -6  -5   5  215.68   10.20
   6  -5  -5  206.58   11.10
  -6  -5   5  226.68   11.00
   6  -5  -5  218.68   11.90
  -6   5   5  223.78   10.40
   6   5  -5  211.18   10.90
  -5  -5   5   14.40    2.00
   5  -5  -5   12.60    3.40
  -5  -5   5   15.70    3.00
   5  -5  -5   14.80    2.20
   5  -5  -5    9.50    3.60
  -5  -5   5   12.30    2.50
   5   5  -5   16.70    3.00
  -5   5   5   15.80    2.70
  -4  -5   5   68.49    5.00
   4  -5  -5   78.19    4.70
  -4  -5   5   65.59    4.30
   4  -5  -5   70.99    5.90
  -4  -5   5   76.29    5.10
   4  -5  -5   75.39    5.20
   4   5  -5   78.69    5.30
  -4   5   5   76.59    5.20
  -3  -5   5  347.07   15.20
   3  -5  -5  345.67   14.90
   3  -5  -5  342.57   15.00
   3  -5  -5  333.87   16.00
  -3  -5   5  340.57   14.40
  -3  -5   5  335.57   15.40
  -3   5   5  359.96   15.40
   3   5  -5  337.77   15.30
  -2  -5   5  919.71   39.60
   2  -5  -5  925.91   40.10
   2  -5  -5  997.10   39.00
  -2  -5   5 1007.80   38.90
   2  -5  -5  980.60   39.40
  -2  -5   5  982.20   39.60
   2   5  -5  991.10   39.60
  -2   5   5  974.70   39.70
   1  -5  -5   63.09    3.70
  -1  -5   5   62.19    4.20
   1  -5  -5   57.19    4.40
  -1  -5   5   48.00    4.30
   1  -5  -5   63.39    5.00
  -1  -5   5   67.89    4.60
  -1   5   5   50.39    4.20
   1   5  -5   64.39    4.50
   0  -5   5  259.97   12.20
   0  -5   5  252.97   11.50
   0  -5  -5  255.47   12.20
   0  -5  -5  254.67   11.80
   0   5  -5  247.88   11.60
   0   5   5  261.47   12.10
  -1  -5  -5   20.80    3.10
  -1  -5  -5   17.70    2.80
   1  -5   5   20.10    3.20
   1  -5   5   23.40    2.80
  -1   5  -5   20.40    2.70
  -1   5  -5   18.10    2.50
   1   5   5   20.80    3.00
  -2  -5  -5  282.17   13.50
   2  -5   5  296.57   13.80
  -2  -5  -5  309.07   13.40
   2  -5   5  297.77   13.20
  -2   5  -5  301.97   13.00
   2   5   5  278.57   13.50
  -2   5  -5  278.57   13.00
   3  -5   5  489.95   21.70
  -3  -5  -5  505.65   21.00
  -3  -5  -5  510.75   21.60
   3  -5   5  498.45   21.20
   3   5   5  470.45   21.40
  -3   5  -5  497.15   20.80
  -3   5  -5  504.65   20.80
   4  -5   5   16.40    3.40
  -4  -5  -5   14.50    2.40
   4  -5   5   16.10    3.30
  -4  -5  -5   13.40    3.10
  -4   5  -5   18.90    2.50
  -4   5  -5   16.50    2.40
   4   5   5   13.00    2.90
  -5  -5  -5   28.50    2.70
   5  -5   5   29.90    4.20
  -5  -5  -5   26.70    4.00
   5  -5   5   23.60    4.00
  -5   5  -5   41.40    3.30
   5   5   5   18.40    3.50
  -5   5  -5   26.90    2.80
   6  -5   5    7.60    3.30
   6  -5   5   15.60    3.90
  -6  -5  -5    8.00    3.00
  -6   5  -5    8.90    2.40
   6   5   5   11.50    3.20
  -6   5  -5   10.00    2.20
   7  -5   5  239.88   12.70
   7  -5   5  218.88   12.20
  -7  -5  -5  247.68   12.30
  -7   5  -5  243.08   10.70
   7   5   5  246.48   12.60
  -7   5  -5  248.38   11.20
  -8  -5  -5  121.69    8.00
   8  -5   5  130.79    8.40
   8  -5   5  114.49    8.40
   8   5   5   96.39    7.60
  -8   5  -5  119.89    6.20
  -8   5  -5  126.49    6.80
  -9  -5  -5   36.10    4.80
   9  -5   5   30.00    5.10
   9  -5   5   38.50    5.90
  -9   5  -5   43.50    3.40
   9   5   5   38.00    5.40
  -9   5  -5   45.70    4.10
  10  -5   5  249.18   14.30
  10  -5   5  256.57   13.40
 -10  -5  -5  247.48   13.00
  10   5   5  244.38   13.90
 -10   5  -5  265.97   12.20
 -11  -5  -5    0.00    3.60
  11  -5   5   -0.80    5.20
  11  -5   5    4.60    4.20
  11   5   5   -2.50    4.20
 -11   5  -5   -2.00    2.90
  12  -5   5   69.99    8.30
 -12  -5  -5   67.99    6.60
  12  -5   5   89.09    7.50
  12   5   5   76.09    8.20
 -12   5  -5   80.99    5.90
 -13  -5  -5   27.50    5.20
  13  -5   5   27.60    7.20
 -13   5  -5   28.80    4.20
  13   5   5   22.80    6.10
  14  -5   5   34.20    7.90
 -14  -5  -5   16.20    5.20
  14   5   5   15.90    6.40
 -14   5  -5   28.20    4.40
 -14  -6   5   -1.50    4.30
  14  -6  -5    0.30    7.30
  14  -6  -5   -9.30    5.80
 -14   6   5   -5.30    3.70
  14   6  -5   -0.40    5.70
 -13  -6   5   28.80    5.10
  13  -6  -5   19.30    7.20
  13  -6  -5   20.80    7.00
 -13   6   5   15.90    4.10
  13   6  -5   19.60    6.10
  12  -6  -5   35.30    7.80
 -12  -6   5   34.50    5.10
  12  -6  -5   38.20    7.10
  12   6  -5   32.00    6.20
 -12   6   5   28.20    4.10
  11  -6  -5  244.88   15.10
 -11  -6   5  259.57   13.10
  11  -6  -5  233.48   15.00
  11   6  -5  272.47   14.70
 -11   6   5  259.87   12.60
 -10  -6   5   34.00    4.80
  10  -6  -5   31.50    6.60
  10  -6  -5   41.70    6.90
  10   6  -5   38.50    5.80
 -10   6   5   47.20    4.40
  -9  -6   5    2.80    3.40
   9  -6  -5    0.20    4.50
  -9  -6   5    7.10    3.00
   9  -6  -5    3.40    4.80
  -9   6   5    6.40    3.10
   9   6  -5    8.70    4.00
  -8  -6   5   77.09    6.10
   8  -6  -5   67.19    7.50
   8  -6  -5   66.29    6.80
  -8  -6   5   68.09    5.20
  -8   6   5   72.59    5.30
   8   6  -5   66.29    6.20
  -7  -6   5    6.00    3.20
   7  -6  -5    4.50    4.50
   7  -6  -5   -3.30    3.80
  -7  -6   5    0.00    2.60
   7   6  -5    0.90    3.10
  -7   6   5    1.90    2.40
  -6  -6   5   25.80    3.50
   6  -6  -5   29.30    4.50
   6  -6  -5   20.90    4.90
  -6  -6   5   30.30    4.20
  -6   6   5   31.60    3.70
   6   6  -5   32.80    4.20
  -5  -6   5  180.38    9.50
  -5  -6   5  179.68    9.10
   5  -6  -5  168.38   10.40
   5  -6  -5  171.28    9.40
   5   6  -5  166.18    9.50
  -5   6   5  170.28    9.20
   4  -6  -5    6.00    3.70
  -4  -6   5    5.50    2.90
  -4  -6   5   15.20    3.40
   4  -6  -5    7.00    2.60
   4   6  -5    6.20    2.90
  -4   6   5    6.70    2.80
   3  -6  -5   48.70    5.30
   3  -6  -5   56.29    4.40
  -3  -6   5   55.49    4.60
  -3  -6   5   63.69    5.20
   3   6  -5   54.19    4.70
  -3   6   5   49.10    4.60
  -2  -6   5    6.80    2.90
   2  -6  -5    6.80    2.90
  -2  -6   5    5.60    2.90
   2  -6  -5    0.90    2.70
  -2   6   5    7.10    2.70
   2   6  -5    6.90    2.60
  -1  -6   5  389.06   17.80
   1  -6  -5  395.96   18.30
  -1  -6   5  410.06   17.80
   1  -6  -5  409.36   17.70
  -1   6   5  391.76   17.80
   1   6  -5  389.86   17.60
   0  -6  -5   38.90    4.30
   0  -6   5   42.60    3.60
   0  -6   5   46.80    4.70
   0  -6  -5   39.20    4.50
   0   6  -5   40.30    3.90
   0   6   5   35.10    4.20
   1  -6   5  414.36   17.90
   1  -6   5  429.66   18.80
  -1  -6  -5  398.26   18.50
  -1  -6  -5  418.46   18.60
   1   6   5  393.46   18.50
  -1   6  -5  413.16   18.10
  -1   6  -5  427.86   18.30
   2  -6   5    3.10    2.60
  -2  -6  -5    7.60    2.60
  -2  -6  -5    4.40    3.10
   2  -6   5    5.40    3.00
  -2   6  -5    6.20    2.30
   2   6   5    3.90    2.50
  -2   6  -5    6.80    2.80
  -3  -6  -5    5.20    2.40
   3  -6   5    8.50    3.20
  -3  -6  -5    6.80    3.30
   3  -6   5   -0.20    3.10
  -3   6  -5    4.10    2.30
  -3   6  -5    4.90    2.70
   3   6   5    5.80    3.00
  -4  -6  -5  202.68    9.50
   4  -6   5  193.38   10.90
   4  -6   5  181.78   10.10
  -4  -6  -5  194.18   10.70
  -4   6  -5  188.58    9.40
  -4   6  -5  186.38    9.40
   4   6   5  180.28   10.30
   5  -6   5   11.10    3.90
   5  -6   5   13.10    4.20
  -5  -6  -5    7.30    3.80
  -5   6  -5    8.80    2.60
  -5   6  -5    7.60    2.60
   5   6   5    9.70    3.50
  -6  -6  -5   10.70    3.90
   6  -6   5   17.00    4.40
   6  -6   5   20.90    4.40
   6   6   5   15.10    4.10
  -6   6  -5   19.30    3.10
  -6   6  -5   17.60    3.00
  -7  -6  -5  195.18   10.80
   7  -6   5  201.28   11.40
   7  -6   5  175.38   10.80
   7   6   5  189.28   10.80
  -7   6  -5  188.18    9.20
  -7   6  -5  186.38    9.50
  -8  -6  -5   51.09    5.80
   8  -6   5   39.90    6.40
   8  -6   5   51.19    6.10
  -8   6  -5   47.10    4.40
   8   6   5   51.29    5.80
  -8   6  -5   51.49    4.00
   9  -6   5   44.90    6.40
   9  -6   5   40.80    5.90
  -9  -6  -5   40.10    5.50
   9   6   5   37.30    5.60
  -9   6  -5   35.30    4.20
 -10  -6  -5   -1.90    3.70
  10  -6   5   -2.60    5.00
  10  -6   5   -4.80    4.10
 -10   6  -5    2.90    3.10
  10   6   5   -2.30    4.30
  11  -6   5  189.38   12.60
  11  -6   5  182.28   11.60
 -11  -6  -5  188.98   10.90
  11   6   5  173.68   11.90
 -11   6  -5  163.28    9.50
  12  -6   5    3.30    6.50
  12  -6   5   -2.10    4.50
 -12  -6  -5   -1.10    4.00
  12   6   5    0.00    5.20
 -12   6  -5   -0.80    3.40
 -13  -6  -5    0.50    4.70
  13  -6   5    8.60    6.40
  13   6   5   -1.30    5.50
 -13   6  -5    5.40    3.70
  12  -7  -5   -1.40    5.60
 -12  -7   5    0.50    4.30
  12  -7  -5    8.20    6.90
  12   7  -5    0.40    4.80
 -12   7   5    0.70    3.40
  11  -7  -5   31.60    7.20
  11  -7  -5   39.10    7.60
 -11  -7   5   39.70    5.90
  11   7  -5   35.80    6.50
 -11   7   5   29.20    4.60
  10  -7  -5   -3.10    5.20
 -10  -7   5    3.60    4.10
  10  -7  -5    0.10    5.50
  10   7  -5    4.90    4.60
 -10   7   5    6.40    3.60
  -9  -7   5  155.98   10.00
   9  -7  -5  152.48   11.50
   9   7  -5  172.18   10.70
  -9   7   5  184.18    9.80
   8  -7  -5   36.90    6.60
  -8  -7   5   37.60    5.20
  -8  -7   5   33.70    4.30
   8   7  -5   34.70    5.40
  -8   7   5   30.90    4.40
  -7  -7   5  391.66   19.20
   7  -7  -5  410.76   20.90
  -7  -7   5  417.86   18.60
   7   7  -5  434.66   19.90
  -7   7   5  432.36   19.00
  -6  -7   5    5.90    3.30
  -6  -7   5    4.70    3.30
   6  -7  -5    6.50    4.30
  -6   7   5    5.60    3.20
   6   7  -5    3.20    3.50
   5  -7  -5  101.39    8.70
  -5  -7   5  137.49    8.00
  -5  -7   5  130.29    8.50
   5   7  -5  114.59    8.10
  -5   7   5  132.89    7.80
   4  -7  -5   16.30    4.60
  -4  -7   5   11.20    4.20
  -4  -7   5   18.80    3.90
   4   7  -5   18.90    4.00
  -4   7   5   13.60    3.70
   3  -7  -5  178.88   11.40
  -3  -7   5  208.68   10.60
   3  -7  -5  192.98   10.10
  -3  -7   5  196.48   10.80
  -3   7   5  199.38   10.70
   3   7  -5  203.18   10.80
  -2  -7   5   18.30    4.00
   2  -7  -5   18.00    4.50
   2  -7  -5   21.70    3.80
  -2  -7   5   19.10    4.10
   2   7  -5   18.60    3.70
  -2   7   5   27.00    4.20
   1  -7  -5   73.89    6.00
  -1  -7   5   81.69    6.30
   1  -7  -5   73.79    6.40
  -1   7   5   77.29    6.10
   1   7  -5   86.09    6.10
   0  -7  -5   11.90    3.80
   0  -7  -5   16.80    3.90
   0  -7   5    8.00    3.80
   0   7   5    2.40    3.10
   0   7  -5   11.00    3.20
   1  -7   5   39.90    5.30
  -1  -7  -5   44.50    4.90
  -1  -7  -5   51.69    5.10
  -1   7  -5   43.10    4.80
  -1   7  -5   45.60    4.50
   1   7   5   41.50    4.80
  -2  -7  -5    2.50    3.10
  -2  -7  -5    2.00    3.80
   2  -7   5   -4.30    3.20
  -2   7  -5    1.80    2.60
   2   7   5    2.10    2.90
  -2   7  -5    0.00    2.80
  -3  -7  -5  807.72   34.40
  -3  -7  -5  827.72   35.10
   3  -7   5  804.82   35.20
   3   7   5  783.22   34.90
  -3   7  -5  852.51   34.20
  -3   7  -5  859.31   34.30
  -4  -7  -5   16.10    4.50
   4  -7   5    6.80    3.70
  -4  -7  -5    8.00    3.10
   4  -7   5    3.20    3.80
  -4   7  -5    5.20    2.90
   4   7   5    2.80    3.30
  -4   7  -5    2.70    3.00
   5  -7   5  166.78   10.30
  -5  -7  -5  180.18   10.90
   5  -7   5  185.48   11.00
  -5   7  -5  192.88    9.40
  -5   7  -5  169.28    9.40
   5   7   5  175.98   10.60
   6  -7   5    2.90    4.50
   6  -7   5   11.30    4.60
  -6  -7  -5    8.50    4.50
   6   7   5    7.40    3.60
  -6   7  -5    4.30    3.00
  -6   7  -5    4.10    2.90
   7  -7   5  193.48   11.60
  -7  -7  -5  203.98   11.70
   7  -7   5  184.68   11.90
  -7   7  -5  190.38   10.00
  -7   7  -5  193.48    9.50
   7   7   5  174.78   11.30
  -8  -7  -5    4.90    4.50
   8  -7   5    2.00    4.60
   8  -7   5   -2.20    4.60
  -8   7  -5    6.20    3.10
   8   7   5    0.40    4.10
   9  -7   5   11.50    5.40
  -9  -7  -5    4.80    4.50
   9  -7   5   11.60    4.80
   9   7   5    3.00    4.40
  -9   7  -5    2.40    3.20
 -10  -7  -5   -0.80    4.50
  10  -7   5   -3.30    5.40
  10  -7   5   -2.00    5.00
 -10   7  -5    2.00    3.40
  10   7   5    0.90    4.80
 -11  -7  -5    3.90    4.60
  11  -7   5    1.00    5.20
  11  -7   5    4.80    6.60
  11   7   5    3.60    5.00
 -11   7  -5    3.40    3.50
 -10  -8   5   17.50    5.20
  10  -8  -5   23.20    7.10
  10   8  -5   23.00    6.00
 -10   8   5   22.30    4.70
  -9  -8   5    4.20    4.50
   9  -8  -5    1.60    5.50
   9   8  -5    6.20    4.50
  -9   8   5    8.10    3.80
  -8  -8   5    3.00    4.50
   8  -8  -5    5.40    5.20
   8   8  -5    3.80    4.30
  -8   8   5   11.30    4.00
  -7  -8   5    0.40    3.50
   7  -8  -5   -3.80    4.90
  -7  -8   5   -3.90    3.90
  -7   8   5    0.90    3.10
   7   8  -5    2.50    4.10
  -6  -8   5   54.29    6.40
  -6  -8   5   70.09    5.90
   6  -8  -5   53.09    7.30
   6   8  -5   73.49    6.60
  -6   8   5   54.49    5.60
  -5  -8   5   52.99    5.40
   5  -8  -5   48.50    7.00
  -5  -8   5   40.50    5.90
   5   8  -5   45.90    5.70
  -5   8   5   51.69    5.50
  -4  -8   5   51.79    5.50
  -4  -8   5   38.40    5.70
   4  -8  -5   52.19    6.80
   4   8  -5   51.79    5.80
  -4   8   5   49.70    5.50
   3  -8  -5  157.38   10.60
  -3  -8   5  152.28    9.50
  -3  -8   5  136.69    9.70
   3   8  -5  153.48    9.50
  -3   8   5  150.88    9.40
   2  -8  -5    4.90    3.60
   2  -8  -5    8.50    4.50
  -2  -8   5    5.90    4.00
  -2  -8   5   10.60    4.00
   2   8  -5    9.80    3.80
  -2   8   5   13.80    4.00
   1  -8  -5  196.38   11.10
   1  -8  -5  202.08   11.60
  -1  -8   5  212.88   11.80
   1   8  -5  192.88   11.10
  -1   8   5  204.18   11.30
   0  -8  -5   -0.50    3.50
   0  -8  -5   -3.50    3.50
   0  -8   5    0.30    4.10
   0   8  -5   -3.90    3.00
   0   8  -5   -3.30    3.70
   0   8   5   -0.40    3.40
   1  -8   5  118.39    8.80
  -1  -8  -5  110.39    8.40
  -1  -8  -5  112.59    8.30
  -1   8  -5  128.69    8.50
  -1   8  -5  127.99    8.00
   1   8   5  130.59    8.40
  -2  -8  -5   20.30    4.90
   2  -8   5   16.80    4.90
  -2  -8  -5   20.30    4.50
   2   8   5   18.30    4.10
  -2   8  -5   17.80    3.70
  -2   8  -5   13.80    4.10
  -3  -8  -5   -1.60    4.10
  -3  -8  -5    3.80    3.30
   3  -8   5   -1.90    3.80
  -3   8  -5    9.50    3.40
  -3   8  -5    5.20    3.40
   3   8   5   10.40    4.10
  -4  -8  -5   24.80    5.30
   4  -8   5   25.70    5.30
  -4   8  -5   22.60    4.20
  -4   8  -5   31.70    4.20
   4   8   5   29.70    5.30
   5  -8   5   19.70    5.30
  -5  -8  -5   19.10    5.20
   5   8   5   15.70    4.80
  -5   8  -5   21.70    3.90
  -5   8  -5   19.20    3.80
   6  -8   5   53.39    7.10
  -6  -8  -5   60.19    7.00
   6   8   5   60.59    6.80
  -6   8  -5   57.09    5.30
  -7  -8  -5   72.49    7.40
   7  -8   5   48.00    7.10
  -7   8  -5   71.29    5.80
   7   8   5   78.29    7.70
   8  -8   5   -1.60    5.20
  -8  -8  -5    5.30    4.80
  -8   8  -5    1.00    3.40
   8   8   5    4.50    4.90
  -9  -8  -5   78.29    8.20
   9  -8   5   75.39    8.40
  -9   8  -5   58.09    5.80
   9   8   5   65.59    8.00
   7  -9  -5   76.19    9.40
  -7  -9   5   92.99    8.40
  -7   9   5   84.79    7.10
   7   9  -5   89.89    8.20
  -6  -9   5   38.50    5.50
  -6  -9   5   38.60    6.10
   6  -9  -5   43.80    7.60
   6   9  -5   46.10    6.30
  -6   9   5   31.60    5.40
  -5  -9   5   51.49    6.60
  -5  -9   5   64.49    6.40
   5  -9  -5   47.70    7.30
  -5   9   5   43.10    5.80
   5   9  -5   51.49    6.40
  -4  -9   5    7.10    4.90
  -4  -9   5   11.70    4.80
   4  -9  -5   14.50    5.30
   4   9  -5    1.80    4.10
  -4   9   5    1.40    4.00
  -3  -9   5   22.10    5.20
   3  -9  -5   30.90    6.20
  -3   9   5   21.10    4.90
   3   9  -5   22.50    4.90
  -2  -9   5  265.97   15.30
   2  -9  -5  292.67   15.90
   2   9  -5  316.77   15.40
  -2   9   5  304.77   15.50
  -1  -9   5   -3.40    3.80
   1  -9  -5   -1.50    4.30
   1  -9  -5    8.50    4.80
   1   9  -5    0.30    3.50
  -1   9   5   -3.50    3.70
   0  -9   5    3.40    4.30
   0  -9  -5   -2.80    3.70
   0  -9  -5    3.80    4.50
   0   9  -5   -0.70    3.40
   0   9   5    3.10    4.10
   0   9  -5    1.00    4.50
  -1  -9  -5   66.29    6.70
  -1  -9  -5   89.59    7.40
   1  -9   5   55.59    7.20
   1   9   5   59.29    6.60
  -1   9  -5   68.89    6.20
  -1   9  -5   78.59    7.00
   2  -9   5   84.99    8.10
  -2  -9  -5   74.49    7.20
  -2  -9  -5   94.29    8.00
  -2   9  -5   83.19    7.20
   2   9   5   76.99    7.30
  -2   9  -5   93.09    7.00
   3  -9   5  108.59    9.40
  -3  -9  -5  122.89    9.20
   3   9   5   97.99    8.40
  -3   9  -5  107.39    8.10
  -3   9  -5  110.49    7.80
  -4  -9  -5   21.80    5.60
   4  -9   5   16.10    5.80
  -4   9  -5   18.70    4.60
  -4   9  -5   14.60    4.00
   4   9   5   17.50    5.20
   5  -9   5   61.99    7.90
  -5  -9  -5   70.59    7.90
  -5   9  -5   57.39    5.90
   5   9   5   67.49    7.20
 -18   0   6   13.30    5.20
  18   0  -6   -4.10    9.10
  17   0  -6   -8.10    7.20
 -17   0   6    1.10    4.50
 -16   0   6  142.69    9.40
  16   0  -6  128.59   12.00
 -15   0   6    0.70    3.80
  15   0  -6   15.00    7.40
 -14   0   6    0.50    3.40
  14   0  -6    5.10    6.20
  13   0  -6    1.40    3.60
 -13   0   6    1.50    3.10
  13   0  -6    7.20    5.70
 -12   0   6   36.20    4.10
  12   0  -6   28.40    4.40
  12   0  -6   35.80    6.00
  11   0  -6    1.50    2.80
 -11   0   6   -1.20    2.20
  11   0  -6   -3.00    4.20
  11   0  -6    2.00    2.00
  10   0  -6  136.99    9.50
  10   0  -6  141.89    8.00
 -10   0   6  154.08    7.70
  10   0  -6  149.19    7.20
  -9   0   6   -0.40    1.00
   9   0  -6    2.40    1.70
  -9   0   6   -1.30    1.90
   9   0  -6    2.30    2.30
   9   0  -6   -1.00    3.40
  -8   0   6  392.46   15.70
   8   0  -6  364.06   15.30
  -8   0   6  358.86   14.80
   8   0  -6  351.56   15.80
   7   0  -6    0.20    1.70
   7   0  -6   -0.90    1.30
  -7   0   6   -0.90    1.30
  -7   0   6   -1.60    1.70
  -7   0   6   -0.70    0.80
   6   0  -6 1460.25   58.69
  -6   0   6 1434.26   58.79
   6   0  -6 1553.84   58.49
  -6   0   6 1483.95   58.49
   5   0  -6    1.40    1.50
   5   0  -6   -0.60    0.80
   5   0  -6   -2.20    1.10
  -5   0   6   -1.60    1.40
  -5   0   6   -1.70    0.90
  -4   0   6 1800.02   71.19
  -4   0   6 1772.22   71.59
   4   0  -6 1765.22   71.59
   4   0  -6 1957.40   71.59
   4   0  -6 1809.22   71.09
  -3   0   6   -1.40    1.10
   3   0  -6    0.60    0.70
   3   0  -6   -1.30    0.90
  -3   0   6    0.30    0.70
  -2   0   6 2606.34   98.79
   2   0  -6 2551.04   98.89
   2   0  -6 2595.04   99.19
  -2   0   6 2523.85   99.19
  -2   0   6 2405.06   99.09
   1   0  -6   -0.60    0.70
  -1   0   6    0.60    0.30
  -1   0   6    2.50    0.90
  -1   0   6   -0.20    1.10
   1   0  -6    0.30    0.60
   0   0   6 1453.65   57.99
   0   0  -6 1469.85   57.89
   0   0  -6 1464.75   57.79
   0   0   6 1504.15   57.79
   1   0   6   -1.00    0.80
   1   0   6    1.70    1.20
  -1   0  -6   -0.50    0.50
  -1   0  -6    1.60    0.80
  -1   0  -6    0.50    0.90
  -2   0  -6    4.20    1.10
   2   0   6    2.70    0.90
  -2   0  -6    1.90    0.70
  -2   0  -6    3.40    0.90
   2   0   6    2.20    1.40
  -3   0  -6   -0.90    0.90
   3   0   6   -2.90    1.20
  -3   0  -6   -0.40    0.70
  -3   0  -6   -1.80    0.70
   3   0   6   -0.90    0.80
   4   0   6    7.80    2.00
   4   0   6    7.00    1.10
  -4   0  -6    9.20    1.50
  -4   0  -6    8.20    1.00
  -4   0  -6    8.50    1.20
  -5   0  -6    0.70    0.70
   5   0   6    0.10    0.90
  -5   0  -6    1.50    1.20
   5   0   6   -1.60    2.00
  -5   0  -6    0.20    1.20
  -6   0  -6 2074.19   81.99
   6   0   6 2121.29   82.69
  -6   0  -6 2025.40   81.39
  -6   0  -6 2095.89   82.09
   6   0   6 2116.09   81.49
  -7   0  -6    0.60    1.50
   7   0   6    0.00    1.10
   7   0   6   -1.40    2.60
  -7   0  -6   -0.80    1.50
  -8   0  -6  407.46   17.40
   8   0   6  409.46   18.20
  -8   0  -6  400.76   17.10
   9   0   6    1.60    3.40
  -9   0  -6    0.70    1.80
  -9   0  -6   -0.30    2.10
 -10   0  -6  292.67   13.50
 -10   0  -6  297.07   12.90
  10   0   6  266.37   14.20
  11   0   6    3.30    4.20
 -11   0  -6   -2.30    2.20
 -11   0  -6   -0.30    2.80
 -12   0  -6   25.20    4.20
  12   0   6   30.60    5.70
 -12   0  -6   24.80    3.60
 -13   0  -6   -3.10    2.60
  13   0   6   -5.70    4.70
 -13   0  -6    1.20    3.60
 -14   0  -6   20.70    4.60
 -14   0  -6   22.80    3.80
  14   0   6   21.80    6.20
 -15   0  -6   -2.30    3.90
  15   0   6    9.40    6.10
 -16   0  -6    2.60    4.40
  16   0   6   18.40    6.70
  18  -1  -6   30.40   10.00
 -18  -1   6   32.50    6.20
 -18   1   6   24.90    5.10
  18   1  -6   30.90    9.70
  17  -1  -6   18.40    9.00
 -17  -1   6   29.00    5.90
  17   1  -6   20.60    8.50
 -17   1   6   24.70    4.70
 -16  -1   6    5.20    4.70
  16  -1  -6    0.60    7.50
 -16   1   6    8.60    4.00
  16   1  -6   -2.20    6.90
 -15  -1   6   -8.60    3.50
  15  -1  -6   -0.10    6.90
  15   1  -6    4.70    6.40
 -15   1   6   -5.60    3.20
 -14  -1   6    7.70    4.20
  14  -1  -6    7.20    6.80
  14  -1  -6    6.60    4.80
  14   1  -6    9.00    6.30
 -14   1   6   10.40    3.40
 -13  -1   6  168.08    9.90
  13  -1  -6  154.98   11.30
  13  -1  -6  157.58   10.00
  13   1  -6  172.98   12.20
 -13   1   6  166.48    8.70
  12  -1  -6  424.96   20.80
 -12  -1   6  434.56   19.20
  12  -1  -6  422.96   19.30
  12   1  -6  390.66   18.30
 -12   1   6  462.55   18.40
  12   1  -6  380.26   20.00
  11  -1  -6    1.20    4.60
 -11  -1   6    0.90    1.70
  11  -1  -6    1.20    3.30
 -11  -1   6    1.60    2.90
  11   1  -6    3.90    1.70
  11   1  -6    0.90    2.70
  11   1  -6    7.20    4.60
 -11   1   6    1.30    2.10
 -10  -1   6   74.49    5.30
 -10  -1   6   65.29    4.20
  10  -1  -6   78.99    5.80
  10  -1  -6   64.19    6.20
  10   1  -6   68.59    4.90
 -10   1   6   75.29    4.80
  10   1  -6   71.39    4.20
  10   1  -6   64.89    6.10
   9  -1  -6    2.30    3.50
   9  -1  -6    6.30    2.60
  -9  -1   6    1.70    2.10
   9  -1  -6    5.10    1.90
  -9  -1   6    5.90    1.50
   9   1  -6    5.70    1.70
   9   1  -6    3.80    2.00
  -9   1   6    8.60    2.00
   9   1  -6   10.00    3.60
  -8  -1   6 1486.75   58.09
   8  -1  -6 1435.16   58.99
   8  -1  -6 1475.25   58.39
  -8  -1   6 1402.46   58.69
   8  -1  -6 1389.36   59.39
   8   1  -6 1553.14   58.09
  -8   1   6 1537.85   58.29
   8   1  -6 1488.95   58.39
   7  -1  -6  436.36   18.20
  -7  -1   6  464.95   18.50
   7  -1  -6  405.26   18.50
  -7  -1   6  436.26   18.40
  -7  -1   6  402.26   17.70
   7   1  -6  441.06   18.00
  -7   1   6  446.46   18.00
   7   1  -6  454.15   17.80
  -6  -1   6  229.68    9.70
  -6  -1   6  230.68   10.20
   6  -1  -6  226.78   10.10
   6  -1  -6  225.18   10.50
  -6  -1   6  222.68   10.10
  -6   1   6  236.78   10.40
  -6   1   6  220.68    9.70
  -5  -1   6   67.89    3.50
   5  -1  -6   62.89    2.90
   5  -1  -6   67.19    4.10
  -5  -1   6   62.09    3.60
  -5  -1   6   61.89    3.80
   5  -1  -6   62.69    4.40
  -5  -1   6   71.89    3.70
  -5   1   6   68.99    4.30
  -5   1   6   64.79    3.50
  -4  -1   6  259.27   11.50
  -4  -1   6  273.27   11.30
  -4  -1   6  272.87   11.20
   4  -1  -6  275.57   11.70
   4  -1  -6  259.47   11.80
   4  -1  -6  275.97   10.80
  -4   1   6  271.07   11.60
  -4   1   6  267.47   11.10
  -3  -1   6  288.97   12.30
  -3  -1   6  310.47   12.10
   3  -1  -6  307.37   12.00
   3  -1  -6  315.27   12.70
  -3  -1   6  297.07   12.50
   3  -1  -6  307.27   12.80
  -3   1   6  270.17   12.50
   3   1  -6  285.07   12.30
  -3   1   6  300.97   12.10
   2  -1  -6 1784.52   72.29
  -2  -1   6 1790.92   71.99
  -2  -1   6 1831.12   72.19
   2  -1  -6 1884.11   72.29
   2  -1  -6 1921.61   71.89
  -2  -1   6 1870.31   71.79
  -2   1   6 1818.82   72.19
  -2   1   6 1849.11   71.79
   2   1  -6 1799.52   71.99
  -1  -1   6  211.88    8.80
   1  -1  -6  209.18    9.00
   1  -1  -6  212.28    8.70
   1  -1  -6  203.58    9.00
  -1  -1   6  198.38    9.00
  -1   1   6  196.68    8.90
   1   1  -6  207.88    8.30
   1   1  -6  212.38    8.80
  -1   1   6  218.08    8.60
   0  -1  -6 1737.13   69.49
   0  -1   6 1767.12   69.59
   0  -1  -6 1816.32   69.59
   0  -1  -6 1805.02   69.39
   0  -1   6 1772.32   69.39
   0   1  -6 1770.52   69.39
   0   1   6 1728.93   69.39
   0   1  -6 1685.23   69.19
   0   1   6 1852.51   69.29
   1  -1   6  117.49    5.40
  -1  -1  -6  119.19    5.30
  -1  -1  -6  108.99    5.30
  -1  -1  -6  116.39    5.40
   1  -1   6  111.49    5.70
   1   1   6  121.79    5.20
  -1   1  -6  117.79    5.30
  -1   1  -6  113.09    4.80
   1   1   6  115.49    5.50
   2  -1   6 2752.42  107.89
  -2  -1  -6 2654.03  107.49
   2  -1   6 2776.92  107.59
  -2  -1  -6 2776.12  107.69
  -2  -1  -6 2821.22  107.39
  -2   1  -6 2711.43  107.49
  -2   1  -6 2662.83  107.19
   2   1   6 2869.31  107.69
  -3  -1  -6    0.80    0.70
  -3  -1  -6    1.60    1.00
  -3  -1  -6    2.70    0.90
   3  -1   6    0.60    1.70
   3  -1   6    1.20    1.00
  -3  -1  -6    2.30    1.30
  -3   1  -6    1.40    1.00
  -3   1  -6    0.90    0.80
   3   1   6    1.60    1.30
  -4  -1  -6  684.73   27.10
   4  -1   6  671.73   26.80
  -4  -1  -6  636.74   26.90
   4  -1   6  661.23   27.40
  -4  -1  -6  699.13   26.40
   4   1   6  680.23   27.20
  -4   1  -6  664.03   26.80
  -4   1  -6  654.43   26.60
   5  -1   6  247.88   10.80
  -5  -1  -6  252.17   10.10
  -5  -1  -6  261.67   11.10
   5  -1   6  264.37   11.80
  -5  -1  -6  247.58   11.00
   5   1   6  261.57   11.40
  -5   1  -6  243.08   10.70
  -5   1  -6  255.37   10.80
  -6  -1  -6   50.59    3.40
   6  -1   6   42.10    3.10
   6  -1   6   45.90    4.10
  -6  -1  -6   46.20    3.30
  -6   1  -6   45.60    3.20
  -6   1  -6   41.00    3.00
  -6   1  -6   45.30    2.60
   6   1   6   44.70    3.80
  -7  -1  -6   43.20    3.40
   7  -1   6   33.70    4.20
   7  -1   6   43.00    2.90
  -7  -1  -6   36.60    3.10
  -7   1  -6   36.20    2.20
   7   1   6   41.70    3.90
  -7   1  -6   43.50    2.90
  -7   1  -6   37.20    3.00
   8  -1   6    2.20    2.90
  -8  -1  -6    3.90    2.10
  -8  -1  -6    4.30    2.20
   8  -1   6    1.60    1.60
  -8   1  -6    3.90    1.70
  -8   1  -6    2.00    1.60
   8   1   6    6.50    3.00
   9  -1   6  177.28   10.40
  -9  -1  -6  186.88    9.20
  -9  -1  -6  186.88    9.50
  -9   1  -6  180.78    9.10
   9   1   6  177.28   10.00
  -9   1  -6  206.58    8.80
  10  -1   6  312.37   15.60
 -10  -1  -6  312.07   14.90
 -10  -1  -6  329.87   14.30
 -10   1  -6  300.67   14.10
  10   1   6  313.57   15.30
 -10   1  -6  321.27   13.80
 -11  -1  -6   -1.00    2.50
  11  -1   6   -0.60    4.20
 -11  -1  -6   -0.60    2.90
 -11   1  -6   -0.70    2.60
 -11   1  -6    1.80    2.30
  11   1   6    2.10    3.90
 -12  -1  -6   89.29    6.80
 -12  -1  -6   85.59    6.00
  12  -1   6   84.29    7.70
 -12   1  -6   76.79    6.00
  12   1   6   99.89    7.60
 -12   1  -6   85.49    5.70
 -13  -1  -6   32.80    4.20
 -13  -1  -6   36.90    5.20
  13  -1   6   36.60    6.60
 -13   1  -6   30.20    4.60
 -13   1  -6   39.30    4.00
  13   1   6   36.60    6.40
 -14  -1  -6  144.19    9.00
  14  -1   6  168.88   11.80
 -14  -1  -6  168.38   10.70
  14   1   6  161.18   11.00
 -14   1  -6  163.08    9.80
 -15  -1  -6   15.30    5.40
  15  -1   6   23.10    6.90
 -15  -1  -6    9.40    3.80
  15   1   6   16.70    6.60
 -15   1  -6   11.90    4.30
 -16  -1  -6    4.20    5.20
  16  -1   6    3.50    6.80
 -16   1  -6   -4.40    3.90
  16   1   6    0.00    6.00
  18  -2  -6   11.10    9.40
 -18  -2   6    3.60    6.20
  18   2  -6    9.00    8.20
 -18   2   6   -2.00    4.00
  17  -2  -6   51.89   10.30
 -17  -2   6   54.19    7.80
  17   2  -6   52.29    9.40
 -17   2   6   60.09    5.80
  16  -2  -6  144.79   13.20
 -16  -2   6  152.98   10.70
 -16   2   6  141.59    8.80
  16   2  -6  146.99   12.20
  15  -2  -6   53.99    9.00
 -15  -2   6   46.50    6.80
  15  -2  -6   48.60    7.50
 -15   2   6   58.99    5.30
  15   2  -6   52.19    8.60
  14  -2  -6   12.60    5.30
  14  -2  -6    8.90    6.90
 -14  -2   6    8.80    4.40
 -14   2   6    7.80    3.20
  14   2  -6   15.20    6.20
  13  -2  -6    1.90    6.00
 -13  -2   6    2.30    3.60
  13  -2  -6   -0.40    4.50
 -13   2   6    9.40    3.00
  13   2  -6   10.60    5.80
 -12  -2   6    3.30    2.10
  12  -2  -6    6.20    5.30
 -12  -2   6   -6.70    3.30
  12  -2  -6    6.20    4.30
 -12   2   6   -2.00    2.30
  12   2  -6    3.20    4.70
  12   2  -6    2.80    2.70
 -11  -2   6  316.47   13.50
  11  -2  -6  294.67   15.00
  11  -2  -6  316.47   16.20
 -11  -2   6  280.77   14.80
  11   2  -6  296.17   12.90
  11   2  -6  293.57   15.30
 -11   2   6  324.27   13.70
  11   2  -6  313.77   13.50
 -10  -2   6  129.59    8.40
  10  -2  -6  155.18   10.20
  10  -2  -6  164.58    9.50
 -10  -2   6  150.18    7.60
 -10   2   6  140.59    7.70
  10   2  -6  170.58    7.80
  10   2  -6  162.88    9.70
   9  -2  -6   17.60    3.90
   9  -2  -6   23.50    4.70
  -9  -2   6   24.90    3.60
  -9  -2   6   30.80    2.70
  -9   2   6   29.60    2.70
   8  -2  -6   53.39    4.90
   8  -2  -6   53.29    5.30
  -8  -2   6   61.59    4.40
  -8  -2   6   68.39    4.70
  -8  -2   6   62.29    3.80
  -8  -2   6   56.99    3.90
  -8   2   6   67.79    4.10
  -7  -2   6  174.08    8.40
   7  -2  -6  176.28    9.10
  -7  -2   6  175.08    8.10
   7  -2  -6  169.68    9.40
  -7  -2   6  168.38    7.90
  -7  -2   6  194.08    8.70
  -7   2   6  175.48    8.10
  -6  -2   6  301.57   13.20
   6  -2  -6  288.07   13.70
  -6  -2   6  300.87   13.10
  -6  -2   6  315.57   12.80
  -6  -2   6  303.07   12.90
  -6   2   6  305.47   12.80
  -5  -2   6   -0.20    1.20
  -5  -2   6    2.10    1.40
  -5  -2   6    0.20    1.20
  -5  -2   6    2.60    1.30
   5  -2  -6    2.40    1.90
  -5   2   6    1.90    1.00
  -4  -2   6 1140.89   44.40
  -4  -2   6 1108.19   44.30
   4  -2  -6 1116.59   43.90
  -4  -2   6 1107.19   44.40
  -4  -2   6 1134.59   44.40
   4  -2  -6 1123.89   45.00
  -4   2   6 1104.39   44.50
  -4   2   6 1121.39   44.30
   3  -2  -6   52.89    3.60
  -3  -2   6   52.19    3.30
  -3  -2   6   52.79    3.40
   3  -2  -6   57.09    2.90
  -3   2   6   50.39    3.00
   3   2  -6   55.29    3.10
  -3   2   6   55.89    3.60
  -2  -2   6   80.79    4.30
   2  -2  -6   81.99    4.40
   2  -2  -6   78.39    3.90
  -2  -2   6   75.09    4.10
  -2   2   6   80.09    4.20
  -2   2   6   77.69    3.90
   2   2  -6   75.19    3.80
   2   2  -6   76.59    4.10
  -1  -2   6   30.10    2.40
   1  -2  -6   34.90    2.50
   1  -2  -6   31.20    2.20
  -1  -2   6   27.20    2.20
  -1   2   6   33.60    2.20
  -1   2   6   28.70    2.10
   1   2  -6   29.00    2.00
   1   2  -6   33.50    2.30
   0  -2   6  768.72   32.30
   0  -2   6  785.82   32.20
   0  -2  -6  822.52   32.30
   0  -2  -6  865.01   32.20
   0   2  -6  803.52   31.70
   0   2  -6  795.02   32.10
   0   2   6  796.22   32.00
   0   2   6  814.12   32.20
  -1  -2  -6 1604.84   61.89
  -1  -2  -6 1571.34   61.69
   1  -2   6 1570.04   61.89
   1  -2   6 1563.24   61.99
   1   2   6 1572.74   61.49
  -1   2  -6 1520.45   61.59
  -1   2  -6 1599.84   61.29
   1   2   6 1544.35   61.79
  -2  -2  -6  356.56   14.50
  -2  -2  -6  344.27   14.80
   2  -2   6  357.26   14.80
   2  -2   6  346.67   15.00
   2   2   6  355.66   14.80
  -2   2  -6  352.36   14.30
  -2   2  -6  345.47   14.50
   2   2   6  363.16   14.50
   3  -2   6   12.50    1.80
  -3  -2  -6   11.40    1.90
  -3  -2  -6   13.00    1.30
   3  -2   6   13.50    2.30
  -3   2  -6   15.40    1.60
   3   2   6   12.80    1.80
  -3   2  -6   13.90    1.40
   3   2   6    7.70    1.60
  -4  -2  -6   62.59    4.10
   4  -2   6   60.69    4.40
  -4  -2  -6   63.89    3.10
   4  -2   6   55.69    3.90
  -4   2  -6   62.39    3.40
  -4   2  -6   59.59    3.50
   4   2   6   59.09    4.00
   5  -2   6  539.25   23.10
  -5  -2  -6  547.05   22.60
   5  -2   6  535.05   22.50
  -5  -2  -6  555.94   22.70
  -5   2  -6  543.75   22.10
   5   2   6  557.84   22.50
  -5   2  -6  547.05   22.10
  -6  -2  -6  590.44   24.90
  -6  -2  -6  621.44   25.10
   6  -2   6  610.94   24.80
   6  -2   6  567.44   25.30
  -6   2  -6  602.84   24.30
  -6   2  -6  592.84   24.30
   6   2   6  621.84   24.90
  -7  -2  -6   92.59    5.60
  -7  -2  -6   98.69    6.00
   7  -2   6   86.69    6.30
   7  -2   6   92.19    5.40
   7   2   6   92.89    5.80
  -7   2  -6   88.19    5.00
  -7   2  -6   90.99    4.90
   8  -2   6   13.80    2.50
  -8  -2  -6   18.20    3.20
   8  -2   6   12.90    3.90
  -8  -2  -6   14.10    2.80
   8   2   6   13.80    3.20
  -8   2  -6   15.40    2.40
  -8   2  -6   16.90    2.20
  -9  -2  -6  119.09    7.60
  -9  -2  -6  118.09    6.90
   9  -2   6  121.59    6.60
   9  -2   6  113.59    8.30
  -9   2  -6  113.79    6.40
   9   2   6  102.89    7.40
  -9   2  -6  120.59    6.10
  10  -2   6  256.37   13.70
 -10  -2  -6  270.27   12.40
 -10  -2  -6  267.67   13.20
  10   2   6  262.47   13.00
 -10   2  -6  263.37   11.60
 -10   2  -6  235.18   11.80
  11  -2   6  169.68   11.40
 -11  -2  -6  196.78   10.00
 -11  -2  -6  193.78   11.00
 -11   2  -6  192.68    9.20
  11   2   6  198.48   11.00
 -11   2  -6  187.38    9.60
 -12  -2  -6   -1.50    2.70
  12  -2   6   -0.40    5.00
 -12  -2  -6    0.60    4.00
  12   2   6    4.90    4.40
 -12   2  -6    2.80    2.80
 -12   2  -6    1.00    2.50
 -13  -2  -6   12.30    4.80
  13  -2   6   11.00    5.70
 -13  -2  -6    9.70    3.50
  13   2   6   11.60    5.20
 -13   2  -6   11.50    3.30
 -14  -2  -6    3.00    5.00
 -14  -2  -6    1.90    3.40
  14  -2   6    0.60    5.90
  14   2   6   -2.30    5.10
 -14   2  -6   -0.60    3.40
  15  -2   6   88.09    9.40
 -15  -2  -6   84.69    8.50
 -15  -2  -6   72.89    6.30
 -15   2  -6   66.09    6.30
 -16  -2  -6    9.00    4.10
  16  -2   6   -3.90    6.80
 -16  -2  -6    7.80    5.90
 -16   2  -6    9.10    4.20
 -17  -3   6   67.49    9.40
  17  -3  -6   78.29   11.30
 -17   3   6   80.09    6.60
  16  -3  -6   -3.20    7.90
 -16  -3   6    6.40    6.20
 -16   3   6    2.80    3.70
  16   3  -6   -2.60    6.70
 -15  -3   6   31.70    6.90
  15  -3  -6   44.30    7.30
  15  -3  -6   53.89    9.30
  15   3  -6   47.30    7.80
 -15   3   6   52.39    5.00
 -14  -3   6   -9.10    4.40
  14  -3  -6   -1.40    5.20
  14  -3  -6    7.60    7.00
 -14   3   6    6.90    3.10
  14   3  -6    0.40    5.60
 -13  -3   6  122.99    9.90
 -13  -3   6  142.19    8.00
  13  -3  -6  129.39   10.00
  13  -3  -6  121.49   10.70
 -13   3   6  137.89    7.70
  13   3  -6  142.09   10.00
  12  -3  -6   22.40    6.20
 -12  -3   6    7.70    4.20
  12  -3  -6   21.40    5.20
 -12  -3   6   24.50    3.40
  12   3  -6   12.20    5.30
 -12   3   6   15.00    3.00
 -11  -3   6   12.20    2.80
  11  -3  -6    8.50    4.80
  11  -3  -6    2.30    5.20
 -11  -3   6    8.70    4.20
  11   3  -6   11.10    4.50
 -11   3   6   14.30    2.90
 -10  -3   6   12.60    2.50
  10  -3  -6   14.50    5.10
 -10  -3   6   13.00    3.90
 -10  -3   6   13.50    2.40
  10  -3  -6   16.30    4.60
 -10   3   6   13.70    2.60
  10   3  -6    8.00    3.90
   9  -3  -6   37.80    5.60
  -9  -3   6   53.89    5.00
   9  -3  -6   51.49    5.70
  -9  -3   6   37.90    3.60
  -9  -3   6   53.09    3.50
  -9   3   6   43.70    3.60
   8  -3  -6   -0.80    2.90
  -8  -3   6    2.20    2.00
   8  -3  -6    2.20    3.40
  -8  -3   6    2.10    1.90
  -8  -3   6    4.80    2.50
  -8  -3   6    3.50    1.70
  -8   3   6    3.00    1.70
  -7  -3   6  788.62   31.70
  -7  -3   6  799.92   31.50
   7  -3  -6  790.02   32.90
  -7  -3   6  768.02   32.30
   7  -3  -6  766.02   33.00
  -7  -3   6  814.42   32.00
  -7   3   6  754.22   31.60
   6  -3  -6   83.99    6.20
   6  -3  -6   78.19    5.90
  -6  -3   6   89.39    5.20
  -6  -3   6   91.39    4.80
  -6  -3   6   81.89    5.00
  -6   3   6   90.89    4.90
   5  -3  -6 1283.97   53.79
  -5  -3   6 1281.97   52.79
  -5  -3   6 1366.16   52.79
  -5  -3   6 1360.46   53.09
   5  -3  -6 1356.76   52.19
   5  -3  -6 1325.07   53.49
  -5   3   6 1329.97   52.79
   5   3  -6 1349.66   53.09
  -4  -3   6   49.70    3.40
  -4  -3   6   45.10    3.30
   4  -3  -6   45.50    3.90
  -4  -3   6   48.90    3.40
   4  -3  -6   45.40    2.90
   4   3  -6   43.10    3.20
  -4   3   6   42.70    3.00
   3  -3  -6 2339.77   93.09
   3  -3  -6 2350.76   92.09
  -3  -3   6 2370.96   92.49
  -3  -3   6 2322.47   92.29
  -3  -3   6 2403.16   92.39
  -3   3   6 2359.06   92.39
   3   3  -6 2326.47   92.39
   2  -3  -6   34.40    3.10
  -2  -3   6   31.70    2.70
  -2  -3   6   33.90    2.70
   2  -3  -6   26.90    2.30
  -2   3   6   31.90    2.40
   2   3  -6   35.30    2.40
  -2   3   6   29.50    2.40
  -1  -3   6  609.14   26.30
   1  -3  -6  670.93   26.30
   1  -3  -6  662.73   26.70
  -1  -3   6  672.33   26.30
   1   3  -6  656.53   26.30
   1   3  -6  657.83   26.00
  -1   3   6  621.54   25.90
  -1   3   6  636.24   26.30
   0  -3   6   73.69    4.30
   0  -3  -6   66.49    4.40
   0  -3  -6   74.49    4.30
   0  -3   6   72.49    4.30
   0   3   6   67.79    4.10
   0   3   6   68.89    3.80
   0   3  -6   76.29    3.80
   0   3  -6   67.49    4.10
  -1  -3  -6  376.26   15.40
   1  -3   6  357.86   15.30
   1  -3   6  354.76   15.40
  -1  -3  -6  362.76   15.20
   1   3   6  364.56   15.30
  -1   3  -6  346.67   14.90
  -1   3  -6  345.47   14.70
   1   3   6  361.06   14.60
   2  -3   6   96.49    5.70
   2  -3   6   93.79    5.70
  -2  -3  -6  110.29    5.70
  -2  -3  -6  106.59    5.30
   2   3   6   98.79    4.80
   2   3   6   92.19    5.30
  -2   3  -6  105.09    5.20
  -2   3  -6  102.39    4.90
  -3  -3  -6  147.79    6.80
   3  -3   6  153.08    7.50
   3  -3   6  142.99    7.60
  -3  -3  -6  143.19    7.30
   3   3   6  146.09    7.30
  -3   3  -6  153.58    6.90
  -3   3  -6  142.69    6.70
   3   3   6  143.39    6.60
  -4  -3  -6    1.20    1.70
   4  -3   6   -1.00    1.60
   4  -3   6   -2.10    2.20
  -4  -3  -6   -0.10    1.00
   4   3   6    0.00    1.50
  -4   3  -6   -0.40    1.30
   4   3   6    1.10    1.60
  -4   3  -6   -0.10    1.30
  -5  -3  -6  559.84   22.40
  -5  -3  -6  549.45   23.50
   5  -3   6  556.54   23.50
   5  -3   6  559.54   23.90
  -5   3  -6  563.94   22.80
   5   3   6  575.54   22.80
   5   3   6  578.34   23.60
  -5   3  -6  543.45   22.70
  -6  -3  -6   -1.40    1.80
   6  -3   6    1.90    2.20
   6  -3   6    3.20    2.90
  -6   3  -6   -1.70    1.50
   6   3   6   -1.10    2.00
  -6   3  -6    1.80    1.50
   6   3   6    0.70    1.90
   7  -3   6  361.06   16.00
   7  -3   6  369.36   16.90
  -7  -3  -6  361.56   16.10
   7   3   6  378.46   15.70
  -7   3  -6  337.27   15.10
  -7   3  -6  365.26   15.40
   8  -3   6   15.30    3.20
  -8  -3  -6   10.90    3.00
   8  -3   6    8.70    4.00
  -8   3  -6   12.20    2.30
   8   3   6   12.60    3.10
  -8   3  -6   12.30    2.20
   9  -3   6  465.05   21.90
  -9  -3  -6  464.75   20.90
   9  -3   6  476.05   20.80
  -9  -3  -6  495.95   21.50
  -9   3  -6  489.85   20.20
   9   3   6  478.55   20.70
  -9   3  -6  481.95   19.90
  10  -3   6   -2.40    4.20
  10  -3   6   -2.00    2.90
 -10  -3  -6    1.10    2.90
 -10  -3  -6   -1.80    3.60
 -10   3  -6    2.30    2.40
 -10   3  -6    0.50    2.10
  10   3   6    0.30    3.40
 -11  -3  -6  164.28    9.40
 -11  -3  -6  178.18   10.90
  11  -3   6  159.88   11.10
 -11   3  -6  173.28    8.90
 -11   3  -6  188.08    8.60
  12  -3   6   21.60    5.50
 -12  -3  -6   24.10    5.40
 -12  -3  -6   17.00    4.00
 -12   3  -6   24.00    3.60
 -13  -3  -6   54.59    7.00
  13  -3   6   41.60    7.40
 -13  -3  -6   47.40    5.30
 -13   3  -6   46.70    4.70
 -14  -3  -6    8.10    3.90
  14  -3   6    9.20    6.30
 -14  -3  -6    4.40    5.40
 -14   3  -6    1.90    3.30
 -15  -3  -6   60.89    8.30
  15  -3   6   45.80    8.50
 -15  -3  -6   61.79    6.20
 -15   3  -6   55.99    5.50
  16  -4  -6   19.70    7.60
 -16  -4   6   10.40    6.90
  16  -4  -6   18.20    8.90
 -16   4   6   11.50    4.10
 -15  -4   6   41.10    8.10
  15  -4  -6   67.39    8.60
  15  -4  -6   52.19    9.30
 -15   4   6   52.39    5.20
 -14  -4   6    1.10    3.30
  14  -4  -6    6.50    5.90
  14  -4  -6    2.90    6.90
 -14  -4   6    4.40    5.90
 -14   4   6    4.60    3.20
  13  -4  -6   51.49    8.30
 -13  -4   6   45.20    4.70
  13  -4  -6   42.40    7.30
 -13  -4   6   31.80    6.70
 -13   4   6   37.40    4.40
  12  -4  -6   20.70    6.60
 -12  -4   6   27.20    6.00
  12  -4  -6   28.40    6.00
 -12  -4   6   28.00    4.00
 -12   4   6   29.40    3.90
 -11  -4   6  281.27   13.00
 -11  -4   6  258.77   14.40
  11  -4  -6  247.38   15.20
  11  -4  -6  279.17   15.40
  11   4  -6  272.17   13.90
 -11   4   6  277.27   12.70
 -10  -4   6   34.30    3.80
  10  -4  -6   30.20    6.00
 -10  -4   6   35.10    3.20
  10  -4  -6   26.40    5.40
 -10   4   6   30.00    3.50
  10   4  -6   36.10    4.80
   9  -4  -6  208.18   11.90
  -9  -4   6  213.08    9.50
   9  -4  -6  201.78   12.00
  -9  -4   6  189.98   10.10
  -9   4   6  195.68    9.60
   8  -4  -6   -2.80    3.70
  -8  -4   6    1.60    1.90
   8  -4  -6    1.90    3.70
  -8  -4   6   -0.30    2.00
  -8  -4   6    0.20    2.30
  -8   4   6    1.80    2.10
  -7  -4   6  143.89    7.80
  -7  -4   6  138.19    7.10
  -7  -4   6  148.29    7.20
   7  -4  -6  136.29    8.90
   7  -4  -6  156.48    8.90
   7   4  -6  141.59    8.00
  -7   4   6  146.19    7.40
  -6  -4   6   14.60    2.30
  -6  -4   6   14.20    2.50
   6  -4  -6   11.50    3.30
  -6  -4   6   14.20    2.30
   6  -4  -6   11.20    3.70
  -6   4   6   11.00    2.20
   6   4  -6   11.10    2.60
   5  -4  -6   10.80    1.70
   5  -4  -6   14.10    3.20
   5  -4  -6   18.10    3.60
  -5  -4   6    8.70    2.30
  -5  -4   6   16.30    2.20
  -5  -4   6   10.20    2.20
   5   4  -6   13.50    2.50
  -5   4   6   12.00    2.10
   4  -4  -6    2.20    2.30
  -4  -4   6    0.10    1.50
  -4  -4   6    2.20    1.80
   4  -4  -6   -4.40    2.10
   4  -4  -6    4.50    1.50
  -4  -4   6    0.50    1.70
   4   4  -6    2.60    1.70
  -4   4   6    0.30    1.60
  -3  -4   6  416.56   18.20
  -3  -4   6  439.46   17.80
  -3  -4   6  430.76   18.10
   3  -4  -6  410.66   18.90
   3  -4  -6  422.46   17.80
   3  -4  -6  429.46   18.10
   3   4  -6  444.86   18.10
  -3   4   6  413.66   18.00
   2  -4  -6  238.38   10.90
   2  -4  -6  241.28   10.80
   2  -4  -6  230.48   11.60
  -2  -4   6  258.67   11.20
  -2  -4   6  251.47   10.80
  -2   4   6  247.78   11.10
   2   4  -6  246.58   11.00
   1  -4  -6   11.60    2.10
  -1  -4   6    4.40    1.80
   1  -4  -6    9.70    2.40
  -1  -4   6    7.60    2.10
   1  -4  -6    8.20    1.80
   1   4  -6    6.00    1.60
  -1   4   6    7.90    1.90
   0  -4  -6    2.00    1.90
   0  -4  -6    0.30    1.70
   0  -4   6    1.60    1.80
   0  -4   6    3.00    1.80
   0   4   6    1.20    1.50
   0   4  -6    2.30    1.70
   0   4  -6    2.30    1.40
  -1  -4  -6  726.73   29.70
   1  -4   6  734.13   29.50
   1  -4   6  741.93   29.90
  -1  -4  -6  714.63   29.60
  -1   4  -6  731.53   29.10
   1   4   6  702.03   28.50
   1   4   6  709.83   29.70
  -1   4  -6  713.33   29.30
  -2  -4  -6   41.00    3.30
   2  -4   6   40.50    3.80
  -2  -4  -6   46.20    3.70
   2  -4   6   37.80    3.50
   2   4   6   33.00    3.30
  -2   4  -6   34.20    2.70
  -2   4  -6   42.20    3.00
   2   4   6   33.80    2.30
   3  -4   6  426.16   18.60
   3  -4   6  413.46   18.50
  -3  -4  -6  429.86   18.60
  -3  -4  -6  437.66   18.10
   3   4   6  427.36   17.10
   3   4   6  439.16   18.60
  -3   4  -6  427.76   17.90
  -3   4  -6  431.46   17.80
   4  -4   6   -0.90    2.60
   4  -4   6    3.90    2.50
  -4  -4  -6    0.80    2.20
  -4  -4  -6    2.80    1.50
   4   4   6    1.00    2.00
  -4   4  -6   -0.90    1.60
  -4   4  -6    1.10    1.60
  -5  -4  -6  993.50   38.10
   5  -4   6  912.71   39.30
   5  -4   6  938.81   39.20
  -5  -4  -6  954.20   39.20
   5   4   6  957.00   39.20
  -5   4  -6  948.31   38.30
  -5   4  -6  983.70   38.40
   6  -4   6   19.80    3.40
  -6  -4  -6   23.60    3.60
   6  -4   6   21.50    4.20
  -6   4  -6   26.80    2.50
   6   4   6   23.40    3.50
  -6   4  -6   27.40    2.70
  -7  -4  -6   16.80    3.30
   7  -4   6   25.60    3.80
   7  -4   6   19.50    4.30
  -7   4  -6   22.00    2.50
  -7   4  -6   23.90    2.80
   7   4   6   19.00    3.60
   8  -4   6   27.30    4.00
   8  -4   6   26.00    4.90
  -8  -4  -6   25.70    3.90
  -8   4  -6   34.80    3.00
   8   4   6   34.00    4.40
  -8   4  -6   31.50    3.20
   9  -4   6   -1.60    3.00
   9  -4   6    2.60    4.50
  -9  -4  -6    1.90    3.20
  -9   4  -6    5.50    2.20
   9   4   6    2.90    3.30
  -9   4  -6    1.20    2.40
 -10  -4  -6   -0.60    3.00
  10  -4   6    0.30    3.50
  10  -4   6    0.80    4.60
  10   4   6   -0.40    3.50
 -10   4  -6    2.00    2.20
 -10   4  -6    1.00    2.50
 -11  -4  -6   88.39    6.80
  11  -4   6   80.09    8.10
  11  -4   6   89.39    6.90
 -11   4  -6   95.19    6.10
 -12  -4  -6    9.90    4.10
  12  -4   6    7.80    5.50
 -12   4  -6   12.30    3.30
 -13  -4  -6   13.30    4.40
  13  -4   6    8.90    6.20
 -13   4  -6   23.40    3.90
 -14  -4  -6    4.20    3.80
  14  -4   6   12.40    6.90
 -14   4  -6    1.90    3.50
 -15  -4  -6   32.00    5.60
  15  -4   6   22.80    8.00
 -15   4  -6   37.60    4.90
 -15  -5   6   31.10    5.20
  15  -5  -6   25.50    7.70
  15  -5  -6   34.70    9.00
 -15   5   6   28.40    4.50
  14  -5  -6    7.20    6.10
  14  -5  -6   10.30    7.40
 -14  -5   6    7.10    3.90
 -14   5   6   10.90    3.90
 -13  -5   6   76.79    6.30
  13  -5  -6   60.49    9.20
  13  -5  -6   75.69    9.10
 -13   5   6   73.79    5.90
 -12  -5   6  111.59    7.40
  12  -5  -6   95.69    9.20
  12  -5  -6  111.59   10.00
  12   5  -6   85.59    8.00
 -12   5   6  100.99    6.80
  11  -5  -6    2.00    5.20
 -11  -5   6    4.30    3.40
  11  -5  -6    6.00    6.20
  11   5  -6    5.10    3.90
 -11   5   6   -1.10    2.80
  10  -5  -6   46.20    6.80
 -10  -5   6   47.70    5.00
  10  -5  -6   56.19    7.00
 -10  -5   6   60.19    4.40
 -10   5   6   48.90    4.50
  10   5  -6   54.09    5.90
  -9  -5   6    2.30    2.40
   9  -5  -6    3.20    4.90
   9  -5  -6   -2.10    4.20
  -9  -5   6    3.80    3.00
  -9   5   6    3.50    2.40
   9   5  -6   -0.40    3.20
  -8  -5   6  491.95   21.20
   8  -5  -6  495.05   22.30
   8  -5  -6  449.56   22.50
  -8  -5   6  493.45   20.40
  -8   5   6  458.35   20.60
   8   5  -6  509.15   21.70
  -7  -5   6  534.15   22.70
   7  -5  -6  501.75   23.90
   7  -5  -6  498.55   23.10
  -7  -5   6  535.95   22.00
  -7   5   6  527.95   22.20
   7   5  -6  527.65   22.90
   6  -5  -6    5.60    3.70
  -6  -5   6    6.30    2.70
  -6  -5   6    8.70    2.50
  -6  -5   6    8.90    2.00
   6  -5  -6    2.80    3.40
   6   5  -6   10.30    2.90
  -6   5   6    6.00    2.50
   5  -5  -6  354.06   16.10
  -5  -5   6  346.87   15.50
  -5  -5   6  354.46   15.00
   5  -5  -6  352.66   17.00
   5  -5  -6  359.26   15.00
  -5  -5   6  358.86   16.10
   5   5  -6  359.76   16.10
  -5   5   6  353.56   15.70
   4  -5  -6    4.30    2.00
   4  -5  -6    1.70    2.80
  -4  -5   6    3.10    2.10
  -4  -5   6    1.40    1.80
   4  -5  -6    3.60    2.90
  -4  -5   6    3.10    2.50
  -4   5   6    2.60    1.90
   4   5  -6    1.10    2.10
  -3  -5   6  929.41   36.00
   3  -5  -6  861.81   35.40
   3  -5  -6  842.92   35.40
  -3  -5   6  863.81   35.70
  -3  -5   6  877.41   35.10
   3  -5  -6  833.12   36.50
   3   5  -6  875.41   35.80
  -3   5   6  910.11   35.90
   2  -5  -6  497.95   21.60
  -2  -5   6  510.25   21.80
  -2  -5   6  513.85   21.80
   2  -5  -6  504.65   22.50
   2  -5  -6  504.95   21.20
  -2  -5   6  512.75   21.20
  -2   5   6  517.05   21.90
   2   5  -6  539.15   21.80
  -1  -5   6    3.70    2.30
   1  -5  -6    4.60    2.60
  -1  -5   6    3.60    2.20
   1  -5  -6    2.90    2.30
  -1   5   6    3.10    2.00
   1   5  -6    4.30    2.00
   0  -5  -6  257.17   11.70
   0  -5  -6  235.98   11.80
   0  -5   6  230.08   11.60
   0  -5   6  235.68   11.10
   0   5  -6  251.97   11.20
   0   5  -6  253.77   11.50
   0   5   6  241.58   11.60
   1  -5   6   35.70    3.90
   1  -5   6   30.60    3.40
  -1  -5  -6   34.00    3.60
  -1  -5  -6   32.40    3.50
   1   5   6   34.90    3.70
  -1   5  -6   31.50    3.20
  -1   5  -6   32.30    3.00
  -2  -5  -6  317.97   13.90
   2  -5   6  284.07   14.00
   2  -5   6  305.97   13.80
  -2  -5  -6  302.37   14.00
   2   5   6  318.77   14.20
  -2   5  -6  298.87   13.50
  -2   5  -6  295.07   13.30
   3  -5   6   76.19    5.60
  -3  -5  -6   69.49    4.90
   3  -5   6   81.89    5.40
  -3  -5  -6   72.79    5.40
  -3   5  -6   77.19    4.80
  -3   5  -6   77.59    5.00
   3   5   6   69.19    5.20
   4  -5   6  213.18   10.90
   4  -5   6  202.18   10.30
  -4  -5  -6  219.08   10.80
  -4  -5  -6  204.98    9.60
   4   5   6  202.98   10.50
  -4   5  -6  202.28    9.60
  -4   5  -6  190.58    9.50
   5  -5   6   70.29    6.00
   5  -5   6   92.69    6.60
  -5  -5  -6   78.59    6.00
  -5   5  -6   91.19    5.30
  -5   5  -6   85.79    5.20
   5   5   6   86.59    6.10
   6  -5   6    2.20    3.40
   6  -5   6    4.70    3.70
  -6  -5  -6    2.80    3.10
  -6   5  -6    2.80    2.10
  -6   5  -6    2.80    2.30
   6   5   6    7.20    2.90
   7  -5   6  204.58   11.50
   7  -5   6  209.78   11.90
  -7  -5  -6  214.18   11.30
   7   5   6  227.78   11.80
  -7   5  -6  217.08   10.00
  -7   5  -6  218.78   10.20
  -8  -5  -6   -2.70    3.10
   8  -5   6   -4.80    3.40
   8  -5   6   -3.40    4.20
   8   5   6    3.10    3.60
  -8   5  -6    4.80    2.40
  -8   5  -6    1.10    2.40
  -9  -5  -6  128.79    8.30
   9  -5   6  132.49    9.60
   9  -5   6  125.69    8.70
  -9   5  -6  125.79    6.80
  -9   5  -6  133.79    7.30
   9   5   6  125.69    9.00
  10  -5   6   50.69    5.80
  10  -5   6   63.89    7.40
 -10  -5  -6   52.49    5.70
 -10   5  -6   58.79    4.80
  10   5   6   47.40    6.10
 -11  -5  -6   39.80    5.40
  11  -5   6   27.30    5.20
  11  -5   6   27.50    6.60
  11   5   6   30.80    5.80
 -11   5  -6   34.60    4.10
 -12  -5  -6    9.70    4.30
  12  -5   6   14.80    6.30
  12   5   6    2.30    4.90
 -12   5  -6    3.30    3.20
  13  -5   6   37.80    7.70
 -13  -5  -6   33.40    5.70
 -13   5  -6   38.30    4.40
  13   5   6   31.20    6.90
 -14  -5  -6  148.09    9.80
  14  -5   6  130.49   11.70
  14   5   6  110.39   10.80
 -14   5  -6  135.19    8.40
  14  -6  -6   13.60    8.60
 -14  -6   6   22.10    5.00
  14  -6  -6   22.80    7.70
  14   6  -6   24.00    6.60
 -14   6   6   15.50    4.40
  13  -6  -6   20.40    6.90
 -13  -6   6   18.80    4.70
  13  -6  -6   20.70    7.60
  13   6  -6   19.20    6.00
 -13   6   6   15.40    4.20
  12  -6  -6   64.49    8.70
 -12  -6   6   69.09    6.20
  12   6  -6   62.89    7.40
 -12   6   6   52.59    5.30
  11  -6  -6   27.50    6.70
 -11  -6   6   16.20    4.10
  11  -6  -6   13.60    6.70
  11   6  -6   22.30    5.30
 -11   6   6   14.00    3.70
  10  -6  -6   18.00    6.20
  10  -6  -6   18.20    6.20
 -10  -6   6   19.50    4.10
  10   6  -6   16.70    4.90
 -10   6   6   20.60    3.60
   9  -6  -6   66.99    8.00
  -9  -6   6   69.79    5.30
  -9  -6   6   60.09    5.90
   9  -6  -6   63.29    7.20
  -9   6   6   75.09    5.40
   9   6  -6   64.19    6.40
   8  -6  -6   14.90    5.00
  -8  -6   6   27.90    3.80
  -8  -6   6   22.50    4.20
   8  -6  -6   25.40    5.70
   8   6  -6   22.40    4.50
  -8   6   6   21.70    3.60
  -7  -6   6   22.00    3.50
   7  -6  -6   21.90    5.10
  -7  -6   6   17.00    3.90
   7  -6  -6   20.80    4.80
   7   6  -6   29.30    4.30
  -7   6   6   26.00    3.70
  -6  -6   6   64.99    4.90
  -6  -6   6   57.79    5.40
   6  -6  -6   55.69    5.40
   6  -6  -6   51.59    6.30
  -6   6   6   59.79    4.90
   6   6  -6   59.09    5.40
  -5  -6   6    3.30    3.10
   5  -6  -6   -1.30    2.80
   5  -6  -6    1.20    3.40
  -5  -6   6    2.20    2.70
   5   6  -6    4.20    2.80
  -5   6   6    1.90    2.50
   4  -6  -6  233.98   11.30
  -4  -6   6  256.77   12.10
  -4  -6   6  243.78   11.70
   4  -6  -6  237.98   13.10
  -4   6   6  236.88   11.70
   4   6  -6  232.58   11.90
   3  -6  -6   80.89    6.70
  -3  -6   6   89.39    6.20
   3  -6  -6   77.39    5.40
  -3  -6   6   82.49    5.90
  -3   6   6   80.69    5.80
   3   6  -6   78.89    5.80
  -2  -6   6   80.09    5.80
  -2  -6   6   74.59    5.60
   2  -6  -6   77.39    6.30
   2  -6  -6   82.29    5.60
   2   6  -6   74.99    5.40
  -2   6   6   77.69    5.60
  -1  -6   6   82.69    5.20
   1  -6  -6   77.99    6.20
  -1  -6   6   82.49    5.90
   1  -6  -6   70.59    5.40
   1   6  -6   72.09    5.20
  -1   6   6   59.59    5.20
   0  -6  -6  269.77   13.00
   0  -6   6  267.27   13.20
   0  -6   6  264.27   12.30
   0  -6  -6  251.47   13.00
   0   6   6  288.87   13.20
   0   6  -6  266.17   12.60
   0   6  -6  276.17   12.90
  -1  -6  -6  157.28    9.30
   1  -6   6  174.48    8.80
   1  -6   6  173.78    9.50
  -1  -6  -6  155.98    9.40
  -1   6  -6  176.48    9.00
  -1   6  -6  177.78    8.90
   1   6   6  175.08    9.30
   2  -6   6   76.99    6.30
  -2  -6  -6   74.69    6.00
   2  -6   6   69.89    5.30
  -2  -6  -6   74.29    5.40
  -2   6  -6   82.59    5.40
   2   6   6   77.79    5.90
  -2   6  -6   78.09    5.20
   3  -6   6   30.90    4.60
  -3  -6  -6   37.70    4.70
  -3  -6  -6   36.90    3.80
   3  -6   6   34.10    4.20
  -3   6  -6   35.80    3.50
   3   6   6   27.60    4.00
  -3   6  -6   34.00    3.70
   4  -6   6   14.00    4.00
  -4  -6  -6   11.80    3.80
  -4  -6  -6   18.10    2.80
   4  -6   6   13.00    4.00
   4   6   6   16.70    3.70
  -4   6  -6   18.60    2.90
  -4   6  -6    9.30    2.80
   5  -6   6    9.80    3.80
   5  -6   6   16.70    4.20
  -5  -6  -6   16.80    3.90
   5   6   6    5.80    3.30
  -5   6  -6    8.40    2.50
  -5   6  -6    5.80    2.70
  -6  -6  -6  526.15   23.60
   6  -6   6  531.75   23.60
   6  -6   6  518.55   23.70
   6   6   6  514.35   23.60
  -6   6  -6  521.55   22.10
  -6   6  -6  540.65   22.40
   7  -6   6    9.60    4.60
   7  -6   6    7.50    4.20
  -7  -6  -6    8.80    4.00
  -7   6  -6    8.80    2.50
  -7   6  -6    4.90    2.80
   7   6   6    7.70    3.70
  -8  -6  -6   18.00    4.70
   8  -6   6   24.10    5.10
   8  -6   6   12.20    5.10
  -8   6  -6   19.60    3.10
  -8   6  -6   21.70    3.50
   8   6   6   17.50    4.60
   9  -6   6    1.20    4.90
  -9  -6  -6    2.00    3.80
   9  -6   6   -3.10    4.10
  -9   6  -6   -0.60    2.90
   9   6   6    7.30    4.30
  10  -6   6   85.09    7.40
  10  -6   6   74.29    7.90
 -10  -6  -6   77.59    7.10
 -10   6  -6   62.89    5.40
  10   6   6   73.89    7.50
  11  -6   6    2.70    6.00
 -11  -6  -6    4.80    4.50
  11  -6   6    7.90    4.80
 -11   6  -6    5.50    3.50
  11   6   6    4.40    4.90
 -12  -6  -6    4.60    5.00
  12  -6   6   10.90    5.50
  12  -6   6    3.60    6.40
  12   6   6   10.20    5.40
 -12   6  -6   12.70    4.00
  12  -7  -6  112.39   11.20
  12  -7  -6  110.79   10.60
 -12  -7   6  125.89    8.90
  12   7  -6  128.79   10.20
 -12   7   6  117.89    8.20
  11  -7  -6   -1.90    5.90
  11  -7  -6   -4.60    5.80
 -11  -7   6   -0.40    4.10
 -11   7   6   -0.10    3.20
  11   7  -6   -4.50    4.50
 -10  -7   6  131.29    8.60
  10  -7  -6  136.49   11.40
 -10   7   6  122.39    8.10
  10   7  -6  110.29    9.20
  -9  -7   6   29.20    5.20
   9  -7  -6   33.80    6.60
   9   7  -6   33.30    5.50
  -9   7   6   36.90    4.60
  -8  -7   6  351.26   16.50
   8  -7  -6  320.47   17.90
  -8  -7   6  335.47   15.50
  -8   7   6  330.57   15.80
   8   7  -6  337.67   16.90
  -7  -7   6   -2.60    3.30
   7  -7  -6   -3.20    4.20
  -7  -7   6    4.30    3.30
  -7   7   6   -1.30    3.00
   7   7  -6    4.80    3.70
  -6  -7   6   31.90    5.00
  -6  -7   6   39.40    4.50
   6  -7  -6   36.30    6.20
   6   7  -6   32.80    4.80
  -6   7   6   39.80    4.50
  -5  -7   6   10.30    4.00
  -5  -7   6   10.80    3.60
   5  -7  -6   14.70    4.70
  -5   7   6   17.50    3.70
   5   7  -6   15.40    4.00
   4  -7  -6    1.00    4.10
  -4  -7   6    5.00    3.20
  -4  -7   6    4.10    3.80
   4   7  -6    8.30    3.50
  -4   7   6    3.00    2.90
  -3  -7   6    5.50    3.40
   3  -7  -6    3.40    2.80
   3  -7  -6    7.60    4.20
  -3  -7   6    6.00    3.50
   3   7  -6    5.60    3.00
  -3   7   6    2.70    2.90
  -2  -7   6  279.47   13.50
   2  -7  -6  266.77   13.10
   2  -7  -6  252.27   14.10
  -2   7   6  273.47   13.60
   2   7  -6  274.87   13.30
   1  -7  -6   15.70    4.20
   1  -7  -6   18.90    4.00
  -1  -7   6   13.90    3.80
  -1   7   6   12.50    3.50
   1   7  -6   15.50    3.40
   0  -7  -6  423.86   19.40
   0  -7   6  432.06   19.70
   0  -7  -6  409.56   19.60
   0   7   6  457.45   19.70
   0   7  -6  415.56   19.20
   0   7  -6  412.36   19.00
  -1  -7  -6   18.40    3.80
   1  -7   6   11.40    3.80
  -1  -7  -6   19.50    4.30
  -1   7  -6   16.90    3.40
  -1   7  -6   20.00    3.70
   1   7   6   11.80    3.70
  -2  -7  -6  639.34   27.80
  -2  -7  -6  639.84   27.40
   2  -7   6  660.13   28.10
   2   7   6  608.34   27.70
  -2   7  -6  632.24   27.00
  -2   7  -6  630.64   26.90
   3  -7   6    4.00    4.10
  -3  -7  -6    1.90    3.70
  -3  -7  -6    9.20    3.30
  -3   7  -6    1.10    3.00
  -3   7  -6    2.20    2.70
   3   7   6    2.80    3.50
   4  -7   6  202.98   11.60
  -4  -7  -6  201.98   11.50
   4  -7   6  208.88   11.30
  -4   7  -6  200.38   10.10
  -4   7  -6  191.18   10.00
   4   7   6  169.38   10.80
  -5  -7  -6    0.00    3.70
   5  -7   6    0.30    3.90
   5  -7   6   -4.20    4.10
   5   7   6   -1.20    3.40
  -5   7  -6    0.30    2.70
  -5   7  -6   -0.60    2.50
   6  -7   6   41.30    5.80
   6  -7   6   32.50    5.60
  -6  -7  -6   22.50    5.50
  -6   7  -6   29.60    3.80
   6   7   6   30.00    4.90
  -6   7  -6   33.80    3.80
   7  -7   6   -4.60    4.90
   7  -7   6   14.60    5.10
  -7  -7  -6    9.90    4.90
  -7   7  -6    6.80    3.10
  -7   7  -6   10.60    3.20
   7   7   6   13.40    4.40
   8  -7   6    7.70    4.80
  -8  -7  -6    2.40    4.30
   8  -7   6    5.40    5.10
   8   7   6    0.20    4.20
  -8   7  -6    0.00    3.00
  -9  -7  -6    6.10    4.80
   9  -7   6    5.00    5.00
   9  -7   6   -2.90    5.00
   9   7   6    6.30    4.90
  -9   7  -6    0.20    3.30
  10  -7   6   36.40    6.30
  10  -7   6   37.50    7.00
 -10  -7  -6   21.60    5.60
  10   7   6   38.30    6.40
 -10   7  -6   32.10    4.70
  11  -7   6   15.00    7.00
 -11  -7  -6   17.20    5.80
  11  -7   6   20.30    5.80
 -11   7  -6   16.60    4.10
  11   7   6   23.50    6.50
  10  -8  -6    7.20    6.60
 -10  -8   6   -2.10    4.50
 -10   8   6    1.60    4.00
  10   8  -6   -1.20    4.70
   9  -8  -6    1.10    5.50
  -9  -8   6    3.30    4.60
   9   8  -6    8.20    4.40
  -9   8   6    3.70    4.10
   8  -8  -6   33.70    6.80
  -8  -8   6   27.50    5.50
   8   8  -6   25.60    5.20
  -8   8   6   31.80    4.60
  -7  -8   6    2.50    4.00
   7  -8  -6    0.20    5.00
  -7  -8   6    4.30    3.90
   7   8  -6    1.10    3.70
  -7   8   6    2.50    3.40
  -6  -8   6  140.39    9.70
   6  -8  -6  132.79   10.70
  -6  -8   6  134.49    8.70
  -6   8   6  144.39    9.10
   6   8  -6  138.49    9.50
   5  -8  -6   20.60    5.90
  -5  -8   6   28.10    5.30
  -5  -8   6   28.70    4.80
  -5   8   6   22.50    4.30
   5   8  -6   29.60    5.00
   4  -8  -6  207.78   12.70
  -4  -8   6  194.38   11.70
  -4  -8   6  194.88   11.20
   4   8  -6  196.18   11.30
  -4   8   6  210.98   11.20
   3  -8  -6    0.90    4.20
  -3  -8   6    3.80    3.80
   3   8  -6    8.30    3.70
  -3   8   6    5.90    3.60
   2  -8  -6   10.70    4.20
   2  -8  -6    5.90    4.30
  -2  -8   6   12.00    4.50
   2   8  -6    6.60    3.50
  -2   8   6   12.50    4.00
   1  -8  -6   31.30    4.70
  -1  -8   6   14.70    4.50
   1  -8  -6   18.20    4.40
   1   8  -6   29.00    4.40
   1   8  -6   24.70    5.00
  -1   8   6   24.60    4.50
   0  -8   6   81.09    7.00
   0  -8  -6   74.09    6.70
   0  -8  -6   75.99    6.90
   0   8   6   80.39    6.80
   0   8  -6   71.89    6.10
   0   8  -6   75.89    6.80
   1  -8   6  101.39    7.90
  -1  -8  -6   67.59    6.90
  -1  -8  -6   89.19    7.20
  -1   8  -6  105.89    7.40
   1   8   6   89.19    7.20
  -1   8  -6   83.79    6.50
   2  -8   6   33.60    5.80
  -2  -8  -6   35.10    5.00
  -2  -8  -6   39.40    5.60
  -2   8  -6   38.10    5.10
  -2   8  -6   33.50    4.50
   2   8   6   36.50    5.30
   3  -8   6    1.90    4.20
  -3  -8  -6   -2.70    4.30
  -3   8  -6   -2.30    2.80
  -3   8  -6    2.20    3.50
   3   8   6    6.70    3.90
   4  -8   6   15.80    5.40
  -4  -8  -6   15.20    5.10
   4   8   6   19.60    4.60
  -4   8  -6   17.40    4.10
  -4   8  -6   20.50    3.80
  -5  -8  -6   43.30    6.50
   5  -8   6   45.00    6.50
  -5   8  -6   41.90    4.60
  -5   8  -6   41.00    4.70
   5   8   6   41.20    6.00
  -6  -8  -6  173.48   11.50
   6  -8   6  190.78   11.90
   6   8   6  170.68   11.20
  -6   8  -6  161.48    9.50
  -7  -8  -6    5.40    5.10
   7  -8   6    3.60    4.80
  -7   8  -6   19.30    3.90
   7   8   6   11.10    5.20
   8  -8   6   15.70    6.00
  -8  -8  -6   19.30    5.80
  -8   8  -6   10.20    3.70
   8   8   6   15.10    5.50
  -6  -9   6    5.90    5.00
   6  -9  -6    6.00    6.00
  -6  -9   6    4.80    4.40
   6   9  -6    9.30    4.60
  -6   9   6    1.40    4.20
  -5  -9   6   25.60    5.20
  -5  -9   6   20.50    5.60
   5  -9  -6   27.70    6.60
  -5   9   6   33.70    5.10
   5   9  -6   23.20    5.00
  -4  -9   6   -3.40    3.70
   4  -9  -6    2.60    5.20
   4   9  -6    2.00    4.10
  -4   9   6    5.30    3.90
  -3  -9   6  104.49    8.40
   3  -9  -6   97.39    9.20
   3   9  -6  123.89    8.60
  -3   9   6  119.79    8.40
   2  -9  -6   47.30    6.80
  -2  -9   6   58.09    6.70
   2   9  -6   52.39    5.90
  -2   9   6   57.09    6.20
   1  -9  -6   18.80    5.30
  -1  -9   6   25.30    5.40
   1  -9  -6   20.30    5.40
   1   9  -6   18.60    4.50
  -1   9   6   15.80    4.80
   1   9  -6   17.60    5.40
   0  -9  -6   44.90    6.10
   0  -9   6   47.00    6.60
   0  -9  -6   34.90    6.00
   0   9  -6   54.29    6.40
   0   9   6   42.40    6.00
   0   9  -6   41.00    5.30
   1  -9   6   31.50    6.00
  -1  -9  -6   28.60    5.20
  -1  -9  -6   32.90    5.60
  -1   9  -6   28.20    4.70
   1   9   6   33.90    5.30
  -1   9  -6   40.10    5.80
  -2  -9  -6  150.58   10.40
   2  -9   6  149.39   10.90
  -2   9  -6  147.29    9.30
  -2   9  -6  144.79    9.90
   2   9   6  148.89   10.00
   3  -9   6   26.10    5.90
  -3  -9  -6   21.90    5.80
  -3   9  -6   25.10    4.60
  -3   9  -6   21.90    4.90
   3   9   6   25.30    5.30
  -4  -9  -6   99.69    9.10
   4  -9   6  105.59    9.20
  -4   9  -6  105.29    7.70
  -4   9  -6  108.29    7.70
   4   9   6  103.19    8.80
   5  -9   6   42.50    7.20
  -5  -9  -6   52.29    7.40
   5   9   6   43.30    6.60
  -5   9  -6   37.20    5.20
 -18   0   7   -4.10    4.40
  18   0  -7    3.70    8.60
 -17   0   7   19.70    5.10
  17   0  -7   26.00    9.10
 -16   0   7   -2.30    3.80
  16   0  -7   -4.70    7.30
 -15   0   7  203.28   11.40
  15   0  -7  218.28   14.50
  14   0  -7   -6.80    5.90
 -14   0   7   -4.90    3.10
  14   0  -7   -0.20    4.20
  13   0  -7  109.19    9.20
 -13   0   7  105.09    7.00
  13   0  -7   90.19    7.20
  12   0  -7    4.10    5.10
 -12   0   7   -4.10    2.60
  12   0  -7    6.30    3.60
  11   0  -7   66.49    4.90
  11   0  -7   87.09    5.90
 -11   0   7   84.59    5.60
  11   0  -7   73.29    7.20
  10   0  -7    3.10    2.10
 -10   0   7   -2.50    1.10
  10   0  -7   -2.30    4.00
 -10   0   7   -1.90    1.80
  10   0  -7    0.10    2.60
  -9   0   7 1319.87   50.79
   9   0  -7 1194.38   50.99
   9   0  -7 1297.37   50.49
  -8   0   7   -0.40    1.60
   8   0  -7    0.20    1.70
   8   0  -7    0.60    2.00
  -8   0   7   -0.50    1.80
  -7   0   7   14.90    1.90
   7   0  -7   12.80    1.40
  -7   0   7   17.90    2.50
   7   0  -7   16.90    2.10
   7   0  -7   13.80    2.40
   6   0  -7    0.90    1.20
  -6   0   7    1.30    1.70
   6   0  -7    0.50    1.60
   6   0  -7    0.00    0.90
  -6   0   7   -1.30    1.10
   5   0  -7 1657.53   62.79
  -5   0   7 1578.74   62.39
   5   0  -7 1590.34   62.19
  -5   0   7 1532.65   62.89
   5   0  -7 1587.84   62.89
  -4   0   7    0.70    0.80
   4   0  -7    0.90    1.30
   4   0  -7    0.90    1.30
  -4   0   7    2.20    1.50
   4   0  -7    0.50    0.80
  -3   0   7   98.79    5.10
  -3   0   7  107.19    4.40
   3   0  -7   93.79    5.10
   3   0  -7   97.99    4.60
  -2   0   7   -1.40    0.50
  -2   0   7   -1.30    1.30
  -2   0   7   -0.40    1.10
   2   0  -7   -1.90    1.10
   2   0  -7   -2.10    0.80
   1   0  -7  229.48    9.40
   1   0  -7  226.78    9.70
  -1   0   7  209.28    9.70
  -1   0   7  230.28    9.60
   0   0  -7   -0.60    0.90
   0   0   7   -0.20    1.30
   0   0  -7   -0.90    0.80
   0   0   7   -2.10    0.90
   0   0   7   -0.50    0.40
  -1   0  -7   78.69    4.00
   1   0   7   68.69    4.20
   1   0   7   97.89    4.00
  -1   0  -7   69.99    3.90
  -2   0  -7    0.40    0.70
   2   0   7   -0.40    0.90
   2   0   7    0.60    1.50
  -2   0  -7    0.50    0.80
  -2   0  -7    0.50    1.00
  -3   0  -7 1855.31   72.69
   3   0   7 1839.42   72.39
  -3   0  -7 1805.82   72.49
   3   0   7 1829.42   73.09
  -3   0  -7 1926.21   72.49
   4   0   7   -0.20    0.90
  -4   0  -7    1.00    1.30
  -4   0  -7    1.50    0.90
   4   0   7    0.40    1.90
  -4   0  -7    1.00    1.10
  -5   0  -7 1503.85   60.29
  -5   0  -7 1597.14   60.29
   5   0   7 1475.85   59.79
  -5   0  -7 1536.15   59.89
   6   0   7   -1.10    1.10
   6   0   7   -2.20    2.60
  -6   0  -7   -0.50    0.80
  -6   0  -7    1.20    1.50
  -6   0  -7    0.90    1.50
   7   0   7  247.68   10.80
   7   0   7  277.97   12.70
  -7   0  -7  271.97   11.70
  -7   0  -7  257.47   11.50
   8   0   7   -0.10    3.00
  -8   0  -7    0.50    2.00
  -8   0  -7    1.00    1.80
   9   0   7    6.80    3.60
  -9   0  -7   12.80    2.80
  -9   0  -7   10.90    2.40
  10   0   7   -2.90    3.70
 -10   0  -7   -2.10    2.20
 -10   0  -7    1.80    2.60
 -11   0  -7   27.10    3.40
 -11   0  -7   14.10    3.50
  11   0   7   11.70    4.80
  12   0   7   -3.70    4.60
 -12   0  -7   -2.60    2.70
 -12   0  -7    1.30    3.20
 -13   0  -7  128.79    8.80
  13   0   7  140.29   10.10
 -13   0  -7  144.19    8.30
 -14   0  -7   -2.90    3.40
 -14   0  -7    8.10    3.40
  14   0   7    6.50    6.00
  15   0   7   27.20    6.70
 -15   0  -7   18.00    4.90
  16   0   7    7.90    6.40
 -16   0  -7    2.30    4.50
 -18  -1   7   28.60    6.10
  18  -1  -7   14.50    9.30
  18   1  -7   13.10    9.60
 -18   1   7   10.80    4.80
 -17  -1   7   28.90    5.70
  17  -1  -7   33.50    9.50
  17   1  -7   35.00    9.00
 -17   1   7   40.10    5.40
 -16  -1   7    2.20    4.50
  16  -1  -7    8.50    7.70
 -16   1   7    5.40    3.60
  16   1  -7    8.30    7.30
  15  -1  -7   -3.50    7.10
 -15  -1   7   -4.30    3.90
  15   1  -7   -0.50    6.20
 -15   1   7    1.00    3.30
  14  -1  -7   67.79    7.00
  14  -1  -7   60.89    8.20
 -14  -1   7   73.59    6.60
  14   1  -7   63.79    8.40
 -14   1   7   69.79    5.50
  13  -1  -7  439.36   22.40
 -13  -1   7  493.95   20.90
  13  -1  -7  426.56   20.90
  13   1  -7  411.36   21.80
 -13   1   7  464.15   19.80
  13   1  -7  472.05   20.10
 -12  -1   7  147.79    9.10
  12  -1  -7  165.48   11.30
  12  -1  -7  157.78    9.60
  12   1  -7  145.49   10.50
  12   1  -7  161.58    8.80
 -12   1   7  146.99    8.10
  11  -1  -7  108.19    7.70
  11  -1  -7   94.39    8.10
 -11  -1   7  121.89    5.90
 -11  -1   7  117.29    7.40
  11   1  -7  114.09    7.10
 -11   1   7  119.79    6.50
  11   1  -7  111.39    8.20
  11   1  -7  109.39    5.80
  10  -1  -7   14.40    2.80
  10  -1  -7   16.90    4.30
 -10  -1   7   14.90    2.00
 -10  -1   7   12.60    2.90
  10  -1  -7   15.40    3.70
  10   1  -7   17.40    2.30
  10   1  -7   15.20    4.40
  10   1  -7   14.30    3.00
 -10   1   7   12.20    2.30
  -9  -1   7  434.16   20.00
  -9  -1   7  469.45   19.20
   9  -1  -7  480.35   21.30
   9  -1  -7  484.15   19.90
   9  -1  -7  453.55   20.50
   9   1  -7  478.15   19.80
  -9   1   7  465.45   19.50
   9   1  -7  496.75   19.40
   8  -1  -7  189.68    9.50
  -8  -1   7  208.28    9.60
   8  -1  -7  194.88   10.10
  -8  -1   7  199.88    8.80
  -8  -1   7  185.08    9.60
   8   1  -7  211.28    9.00
  -8   1   7  200.98    9.00
   8   1  -7  210.28    9.40
   7  -1  -7   25.30    2.70
   7  -1  -7   23.50    3.00
  -7  -1   7   33.60    2.80
  -7  -1   7   18.80    1.90
  -7  -1   7   23.40    2.80
  -7   1   7   27.30    2.30
  -7   1   7   23.90    3.00
   7   1  -7   27.00    2.30
  -6  -1   7  337.37   13.90
   6  -1  -7  307.67   14.30
   6  -1  -7  323.27   14.10
  -6  -1   7  331.37   13.80
  -6  -1   7  325.57   14.10
   6  -1  -7  320.97   13.00
  -6   1   7  320.87   14.20
  -6   1   7  344.37   13.60
   5  -1  -7   10.10    1.00
  -5  -1   7   10.70    1.70
   5  -1  -7   10.20    2.00
  -5  -1   7    9.10    1.40
  -5  -1   7    8.00    1.90
   5  -1  -7    8.60    2.10
  -5   1   7    8.40    1.30
   5   1  -7    7.40    1.30
  -5   1   7    6.70    2.00
   4  -1  -7 1583.54   61.79
  -4  -1   7 1586.54   61.29
   4  -1  -7 1482.25   61.89
  -4  -1   7 1579.94   61.69
   4  -1  -7 1576.04   61.09
  -4  -1   7 1515.95   61.39
   4   1  -7 1622.44   61.39
  -4   1   7 1595.84   61.79
  -4   1   7 1512.55   61.19
   3  -1  -7  651.23   25.70
  -3  -1   7  605.44   25.30
   3  -1  -7  652.23   25.10
  -3  -1   7  622.84   25.60
  -3  -1   7  645.74   25.00
   3  -1  -7  618.24   25.80
  -3   1   7  614.64   25.60
  -3   1   7  642.94   25.10
   3   1  -7  629.44   25.30
  -2  -1   7   25.90    2.10
  -2  -1   7   30.10    2.40
   2  -1  -7   31.70    2.10
   2  -1  -7   27.10    2.40
   2  -1  -7   29.90    2.40
   2   1  -7   27.80    2.10
  -2   1   7   28.00    2.30
  -2   1   7   29.00    1.80
   1  -1  -7  356.76   14.40
  -1  -1   7  349.57   14.70
   1  -1  -7  355.96   14.70
   1  -1  -7  322.57   14.60
  -1  -1   7  356.36   14.50
  -1   1   7  354.96   14.60
  -1   1   7  358.26   14.20
   1   1  -7  358.36   14.40
   0  -1  -7   58.19    3.30
   0  -1   7   51.29    3.10
   0  -1   7   47.80    3.50
   0  -1  -7   55.09    3.20
   0  -1  -7   57.29    3.30
   0   1   7   55.39    2.80
   0   1   7   59.49    3.40
   0   1  -7   54.29    3.10
   1  -1   7  187.88    8.80
  -1  -1  -7  202.78    9.00
  -1  -1  -7  217.88    9.10
  -1  -1  -7  213.28    9.00
   1   1   7  201.08    9.00
  -1   1  -7  198.28    8.90
   1   1   7  217.48    8.80
  -1   1  -7  217.58    8.30
  -2  -1  -7    3.70    1.40
   2  -1   7    6.40    1.30
  -2  -1  -7    9.80    1.40
   2  -1   7    3.90    1.80
  -2  -1  -7    3.80    1.10
  -2   1  -7    6.60    0.80
   2   1   7    5.90    1.20
  -2   1  -7    6.40    1.20
   2   1   7    4.30    1.60
   3  -1   7  366.96   15.60
   3  -1   7  359.86   16.20
  -3  -1  -7  390.66   15.90
  -3  -1  -7  381.66   15.50
  -3  -1  -7  397.06   15.70
  -3  -1  -7  394.16   15.70
  -3   1  -7  391.36   15.40
   3   1   7  365.36   15.90
  -3   1  -7  376.16   15.70
   4  -1   7  383.66   15.70
   4  -1   7  367.46   16.30
  -4  -1  -7  385.66   16.00
  -4  -1  -7  376.76   15.30
  -4  -1  -7  375.06   15.80
  -4   1  -7  381.36   15.50
  -4   1  -7  379.46   15.80
   4   1   7  392.46   16.20
   5  -1   7  287.67   12.30
  -5  -1  -7  293.47   12.50
   5  -1   7  300.87   13.40
  -5  -1  -7  296.57   11.70
  -5  -1  -7  291.47   12.70
  -5   1  -7  301.67   12.40
   5   1   7  278.27   12.90
  -5   1  -7  296.27   12.20
  -5   1  -7  273.57   12.00
  -6  -1  -7    0.20    1.60
   6  -1   7    2.10    1.40
  -6  -1  -7   -1.00    1.60
   6  -1   7   -0.80    2.80
   6   1   7   -0.10    2.30
  -6   1  -7    3.00    1.50
  -6   1  -7    4.60    1.70
  -6   1  -7    3.20    1.10
   7  -1   7    5.10    3.30
  -7  -1  -7   10.00    2.40
  -7  -1  -7   10.10    2.20
   7  -1   7   11.80    1.90
  -7   1  -7   12.30    2.00
   7   1   7   11.50    3.20
  -7   1  -7   13.50    1.30
  -7   1  -7   13.80    2.10
   8  -1   7  231.58   12.10
   8  -1   7  238.88   10.60
  -8  -1  -7  251.07   11.40
  -8  -1  -7  245.08   11.10
  -8   1  -7  244.28   11.00
   8   1   7  236.08   11.90
  -8   1  -7  245.88   10.80
  -9  -1  -7  504.65   20.30
   9  -1   7  465.65   20.90
  -9  -1  -7  418.86   19.50
  -9   1  -7  451.35   19.50
   9   1   7  473.45   20.60
  -9   1  -7  455.15   19.30
  10  -1   7   -1.00    4.10
 -10  -1  -7    2.90    3.00
 -10  -1  -7   -1.10    2.20
  10   1   7    4.70    4.00
 -10   1  -7   -0.40    2.10
 -10   1  -7    2.30    2.50
 -11  -1  -7    7.50    3.60
 -11  -1  -7    5.70    2.80
  11  -1   7   14.30    5.00
  11   1   7    9.60    4.50
 -11   1  -7    8.20    3.00
 -11   1  -7    5.60    2.60
 -12  -1  -7   52.49    5.70
  12  -1   7   44.80    6.60
 -12  -1  -7   44.90    4.60
 -12   1  -7   49.20    4.30
 -12   1  -7   50.99    4.90
  12   1   7   46.40    6.10
  13  -1   7  222.68   13.90
 -13  -1  -7  234.48   11.90
 -13  -1  -7  228.98   12.90
 -13   1  -7  235.28   12.20
 -13   1  -7  254.07   11.70
  13   1   7  228.88   13.30
 -14  -1  -7  118.79    7.70
 -14  -1  -7  107.99    8.60
  14  -1   7   97.39    9.60
  14   1   7  118.79    9.20
 -14   1  -7  105.29    7.50
  15  -1   7   -0.90    5.90
 -15  -1  -7    3.30    3.80
 -15  -1  -7    2.90    4.80
 -15   1  -7    5.10    4.00
  15   1   7    8.10    5.80
  16  -1   7  -12.70    6.10
 -16  -1  -7    1.70    4.90
 -16   1  -7    3.80    4.30
  16   1   7   10.50    6.60
  17  -2  -7   18.10    9.30
 -17  -2   7   12.40    6.20
  17   2  -7    7.40    7.60
 -17   2   7   18.60    4.10
  16  -2  -7    4.20    8.00
 -16  -2   7    7.80    5.40
 -16   2   7    7.90    3.80
  16   2  -7    6.70    7.10
 -15  -2   7   -6.30    4.40
  15  -2  -7    2.50    5.50
  15  -2  -7   -2.00    6.20
 -15   2   7   -0.30    3.00
  15   2  -7   -6.30    6.60
  14  -2  -7  180.58   11.60
  14  -2  -7  138.19   12.10
 -14  -2   7  175.98   10.90
 -14   2   7  182.98    9.30
  14   2  -7  170.48   12.20
 -13  -2   7    1.30    3.70
  13  -2  -7    6.50    5.40
  13  -2  -7    1.70    4.30
  13   2  -7   -0.40    5.10
 -13   2   7    9.60    2.80
 -12  -2   7   55.69    6.00
  12  -2  -7   65.49    7.60
 -12  -2   7   60.09    4.30
  12  -2  -7   69.39    6.70
  12   2  -7   64.59    5.00
  12   2  -7   64.99    6.90
 -12   2   7   59.09    4.40
 -11  -2   7   73.79    4.70
  11  -2  -7   66.39    6.80
 -11  -2   7   61.79    5.90
  11  -2  -7   65.69    6.40
  11   2  -7   77.09    5.10
  11   2  -7   63.79    4.10
  11   2  -7   76.49    6.70
 -11   2   7   66.59    4.90
  10  -2  -7  181.38   10.90
 -10  -2   7  173.28   10.00
 -10  -2   7  179.28    8.80
  10  -2  -7  196.38   10.80
 -10   2   7  182.88    9.00
  10   2  -7  207.28    9.10
   9  -2  -7  675.83   29.90
  -9  -2   7  689.33   28.70
   9  -2  -7  720.03   29.70
  -9  -2   7  703.13   28.20
  -9  -2   7  670.13   29.00
  -9   2   7  690.93   28.20
   8  -2  -7    3.20    3.30
  -8  -2   7   -0.80    1.90
  -8  -2   7    0.50    2.00
  -8  -2   7   -1.20    1.60
  -8  -2   7   -0.30    1.40
   8  -2  -7    3.40    2.90
  -8   2   7    0.40    1.60
  -7  -2   7  191.98    9.10
  -7  -2   7  198.08    8.80
   7  -2  -7  185.18    9.80
  -7  -2   7  198.48    9.20
  -7  -2   7  186.88    8.70
  -7   2   7  192.98    8.70
   6  -2  -7  102.09    6.50
  -6  -2   7  113.09    5.40
  -6  -2   7  108.19    5.60
  -6  -2   7  108.89    5.80
  -6  -2   7  117.89    6.00
  -6   2   7  110.89    5.40
  -5  -2   7  269.87   11.70
   5  -2  -7  271.27   12.50
   5  -2  -7  278.37   11.00
  -5  -2   7  275.87   11.70
  -5  -2   7  259.17   11.90
  -5  -2   7  281.97   11.70
  -5   2   7  264.87   12.10
  -5   2   7  277.17   11.60
  -4  -2   7  580.04   23.70
   4  -2  -7  553.74   24.40
  -4  -2   7  607.84   24.00
   4  -2  -7  584.74   23.30
  -4  -2   7  597.24   23.70
   4  -2  -7  585.94   23.30
  -4   2   7  580.34   24.00
  -4   2   7  599.14   23.60
  -3  -2   7    3.30    1.30
   3  -2  -7    5.00    1.10
   3  -2  -7    6.10    1.70
  -3  -2   7    2.20    1.50
   3   2  -7    4.60    1.50
  -3   2   7    5.00    1.20
  -3   2   7    6.20    1.60
   3   2  -7    4.40    1.10
   2  -2  -7  510.65   19.70
   2  -2  -7  493.35   20.20
  -2  -2   7  460.65   19.80
  -2  -2   7  497.05   20.10
  -2   2   7  486.25   19.70
   2   2  -7  441.96   19.70
   2   2  -7  499.55   19.50
  -2   2   7  495.45   19.90
   1  -2  -7  236.38   10.20
   1  -2  -7  237.88   10.50
  -1  -2   7  241.18   10.50
  -1  -2   7  240.08   10.40
  -1   2   7  234.68   10.20
   1   2  -7  241.58   10.30
  -1   2   7  232.18   10.20
   1   2  -7  246.78    9.80
   0  -2   7  619.84   25.00
   0  -2  -7  627.74   25.00
   0  -2   7  587.14   25.10
   0  -2  -7  631.34   25.10
   0   2   7  609.44   24.90
   0   2   7  609.94   24.80
   0   2  -7  623.34   24.90
   0   2  -7  631.64   24.40
   1  -2   7  319.87   14.30
  -1  -2  -7  331.57   14.20
   1  -2   7  347.87   14.20
  -1  -2  -7  351.86   14.10
  -1   2  -7  339.47   14.00
   1   2   7  332.47   13.90
   1   2   7  332.87   14.10
  -1   2  -7  330.77   13.50
   2  -2   7  319.47   13.70
   2  -2   7  293.67   13.80
  -2  -2  -7  316.47   13.30
  -2  -2  -7  340.07   13.80
  -2   2  -7  327.77   13.40
  -2   2  -7  323.37   13.00
   2   2   7  320.87   13.60
   2   2   7  327.37   13.40
   3  -2   7    7.40    1.70
  -3  -2  -7    8.80    1.90
   3  -2   7   12.40    2.40
  -3  -2  -7   10.10    1.20
   3   2   7    8.10    1.80
  -3   2  -7    9.30    1.50
   3   2   7    6.40    1.60
  -3   2  -7    9.00    1.20
  -4  -2  -7  192.78    9.60
   4  -2   7  209.88    9.50
  -4  -2  -7  207.78    8.80
   4  -2   7  222.08   10.20
   4   2   7  213.18    9.60
  -4   2  -7  202.68    8.90
   4   2   7  217.28    9.50
  -4   2  -7  207.28    9.10
   5  -2   7  487.35   20.90
  -5  -2  -7  451.35   20.20
   5  -2   7  473.05   20.10
   5   2   7  503.75   20.20
  -5   2  -7  477.35   19.60
  -5   2  -7  505.25   19.80
  -6  -2  -7   61.19    4.20
   6  -2   7   54.89    3.90
  -6  -2  -7   66.99    4.50
   6  -2   7   54.99    4.80
  -6   2  -7   62.99    3.90
   6   2   7   66.29    4.50
  -6   2  -7   58.79    3.60
   7  -2   7  217.68   11.70
   7  -2   7  236.88   10.80
  -7  -2  -7  239.78   11.20
  -7  -2  -7  232.08   11.00
  -7   2  -7  239.78   10.40
  -7   2  -7  226.18   10.40
   7   2   7  254.27   11.30
   8  -2   7  290.87   12.60
  -8  -2  -7  302.77   13.40
   8  -2   7  285.37   13.80
  -8  -2  -7  258.17   12.80
  -8   2  -7  279.17   12.20
  -8   2  -7  262.37   12.20
   8   2   7  283.37   13.20
   9  -2   7   96.19    7.30
  -9  -2  -7   95.69    6.80
   9  -2   7   90.89    5.70
  -9  -2  -7   90.99    5.90
   9   2   7   89.49    6.50
  -9   2  -7   83.79    5.50
  -9   2  -7  100.99    5.40
 -10  -2  -7  168.78    9.70
  10  -2   7  161.58   10.50
 -10  -2  -7  166.28    9.00
  10   2   7  167.48    9.80
 -10   2  -7  162.98    8.40
 -10   2  -7  165.28    8.20
 -11  -2  -7    2.40    3.80
  11  -2   7    1.20    4.80
 -11  -2  -7    1.60    3.00
 -11   2  -7   -0.50    2.20
  11   2   7    2.20    4.10
 -11   2  -7   -1.40    2.40
 -12  -2  -7   73.79    7.00
 -12  -2  -7   69.19    5.80
  12  -2   7   60.39    7.60
 -12   2  -7   62.49    5.20
 -12   2  -7   77.09    5.00
  12   2   7   79.89    7.00
  13  -2   7   11.90    6.00
 -13  -2  -7    8.00    3.60
 -13  -2  -7   11.70    4.90
 -13   2  -7    6.50    3.30
  13   2   7    5.00    4.80
 -14  -2  -7   -1.10    3.40
  14  -2   7    5.80    6.20
 -14  -2  -7    0.40    4.40
  14   2   7   -3.30    5.40
 -14   2  -7   -4.00    3.30
 -15  -2  -7    6.90    4.10
  15  -2   7    9.60    6.60
 -15  -2  -7    4.10    5.40
 -15   2  -7   10.50    4.10
 -16  -2  -7    2.70    3.90
  16  -2   7   -3.40    6.70
 -16  -2  -7   -2.00    5.20
 -16   2  -7   -0.10    4.10
  17  -3  -7    5.20    8.80
 -17  -3   7   18.00    7.20
 -17   3   7    7.20    4.10
 -16  -3   7   -8.10    5.60
  16  -3  -7    8.30    8.00
  16   3  -7    7.70    6.90
 -16   3   7    4.00    3.60
 -15  -3   7   -3.70    4.90
  15  -3  -7   17.90    6.50
  15  -3  -7    9.20    7.50
 -15   3   7   13.70    3.60
  15   3  -7    8.00    6.50
  14  -3  -7  173.28   12.30
  14  -3  -7  176.98   13.10
 -14  -3   7  137.19   11.10
 -14   3   7  166.88    8.90
  14   3  -7  217.88   12.70
 -13  -3   7   41.90    4.20
  13  -3  -7   39.60    7.70
  13  -3  -7   43.80    7.00
 -13  -3   7   38.20    6.30
 -13   3   7   44.00    4.30
  13   3  -7   44.00    6.50
 -12  -3   7    1.30    4.20
  12  -3  -7    1.80    5.00
 -12  -3   7    5.90    2.70
  12  -3  -7    1.80    4.90
 -12   3   7    4.70    2.60
  12   3  -7    7.20    4.70
  11  -3  -7    1.10    4.20
  11  -3  -7   -0.50    5.10
 -11  -3   7    5.30    2.60
 -11  -3   7    2.60    3.80
 -11   3   7    1.90    2.30
  11   3  -7    7.50    4.60
 -10  -3   7    1.00    2.00
  10  -3  -7    8.30    4.80
 -10  -3   7    1.80    2.20
 -10  -3   7    1.50    3.20
  10  -3  -7    5.30    4.20
 -10   3   7    3.30    2.10
  -9  -3   7    1.30    2.40
  -9  -3   7   -0.50    2.00
  -9  -3   7    1.40    2.50
   9  -3  -7    4.80    4.10
   9  -3  -7    5.60    3.80
  -9  -3   7   -0.50    1.90
  -9   3   7    3.30    2.10
   8  -3  -7  636.14   29.30
   8  -3  -7  724.83   29.50
  -8  -3   7  687.33   28.10
  -8  -3   7  678.33   28.70
  -8  -3   7  691.23   28.10
  -8  -3   7  693.43   27.70
  -8   3   7  666.63   27.80
   7  -3  -7    9.40    3.10
   7  -3  -7   13.00    3.80
  -7  -3   7   17.60    2.50
  -7  -3   7    9.70    2.40
  -7  -3   7   11.30    2.10
  -7  -3   7   13.10    2.40
  -7   3   7   19.30    2.20
   6  -3  -7  598.04   25.10
  -6  -3   7  581.04   24.00
  -6  -3   7  586.24   24.10
  -6  -3   7  595.64   24.30
   6  -3  -7  554.84   25.20
  -6   3   7  610.94   24.10
  -5  -3   7   31.30    2.90
   5  -3  -7   32.40    2.00
  -5  -3   7   27.90    2.60
  -5  -3   7   26.60    2.70
   5  -3  -7   28.10    3.40
  -5   3   7   29.20    2.50
   5   3  -7   28.70    2.80
   4  -3  -7 1120.99   46.10
   4  -3  -7 1134.59   44.80
  -4  -3   7 1134.09   45.20
  -4  -3   7 1157.18   45.30
  -4  -3   7 1143.09   45.40
  -4   3   7 1085.79   45.30
   4   3  -7 1163.08   45.30
  -4   3   7 1143.89   45.20
   3  -3  -7   53.59    4.00
  -3  -3   7   42.80    3.10
  -3  -3   7   42.40    3.10
   3  -3  -7   38.70    2.70
   3   3  -7   42.20    3.10
  -3   3   7   39.40    2.90
  -3   3   7   36.50    3.00
  -2  -3   7  288.27   12.50
   2  -3  -7  286.27   13.00
   2  -3  -7  283.17   12.30
  -2  -3   7  294.27   12.60
   2   3  -7  293.67   12.20
  -2   3   7  293.37   12.30
   2   3  -7  275.47   12.40
  -2   3   7  285.57   12.40
  -1  -3   7  190.28    8.30
  -1  -3   7  178.38    8.30
   1  -3  -7  172.58    8.40
   1  -3  -7  172.48    8.00
  -1   3   7  168.38    7.70
   1   3  -7  171.08    7.60
  -1   3   7  170.68    8.00
   1   3  -7  157.08    7.90
   0  -3   7  504.45   20.70
   0  -3  -7  483.15   20.80
   0  -3   7  494.45   20.70
   0  -3  -7  507.15   20.70
   0   3   7  503.55   20.70
   0   3   7  522.85   20.20
   0   3  -7  469.45   20.40
   0   3  -7  498.15   20.10
  -1  -3  -7    5.90    1.70
   1  -3   7    6.40    2.00
   1  -3   7    2.70    1.90
  -1  -3  -7    3.20    1.80
  -1   3  -7    2.40    1.40
   1   3   7    3.50    1.50
  -1   3  -7    6.10    1.20
   1   3   7    2.30    1.30
  -2  -3  -7  229.18   10.10
   2  -3   7  224.08   10.50
  -2  -3  -7  238.58   10.50
   2  -3   7  204.58   10.20
   2   3   7  223.38    9.70
  -2   3  -7  228.28    9.60
   2   3   7  230.08   10.20
  -2   3  -7  230.18    9.90
   3  -3   7   15.00    2.80
   3  -3   7   17.90    2.50
  -3  -3  -7   21.10    2.10
  -3  -3  -7   21.80    2.70
  -3   3  -7   23.70    2.30
   3   3   7   21.90    2.10
   3   3   7   19.20    2.40
  -3   3  -7   24.00    2.00
   4  -3   7 1138.39   47.80
  -4  -3  -7 1215.38   48.00
  -4  -3  -7 1220.78   47.20
   4  -3   7 1169.68   48.20
   4   3   7 1258.17   47.30
  -4   3  -7 1159.28   47.30
   4   3   7 1170.48   47.90
  -4   3  -7 1205.38   47.20
  -5  -3  -7   16.70    1.60
   5  -3   7   21.90    2.90
   5  -3   7   15.20    3.30
  -5  -3  -7   11.60    2.60
   5   3   7   19.00    2.50
   5   3   7   21.80    2.70
  -5   3  -7   16.40    2.00
  -5   3  -7   19.90    2.20
   6  -3   7  124.79    8.00
  -6  -3  -7  133.99    7.30
   6  -3   7  125.59    7.00
   6   3   7  126.19    7.30
  -6   3  -7  121.29    6.30
   6   3   7  131.69    6.80
  -6   3  -7  129.49    6.30
   7  -3   7   -2.30    3.40
   7  -3   7   -0.40    2.40
  -7  -3  -7   -1.40    2.10
  -7   3  -7    4.10    1.90
  -7   3  -7    2.10    1.80
   7   3   7   -2.40    2.50
   8  -3   7  452.85   21.30
   8  -3   7  490.85   20.30
  -8  -3  -7  458.35   20.40
  -8   3  -7  458.15   19.40
  -8   3  -7  452.65   19.40
   8   3   7  483.25   20.20
   9  -3   7   37.80    5.60
  -9  -3  -7   34.90    4.70
  -9  -3  -7   36.60    4.30
   9  -3   7   42.30    4.30
  -9   3  -7   38.60    3.40
  -9   3  -7   42.40    3.50
   9   3   7   35.90    4.40
 -10  -3  -7   85.49    6.30
  10  -3   7   82.19    5.90
 -10  -3  -7   86.99    7.10
  10  -3   7   73.19    7.00
 -10   3  -7   92.59    5.40
 -10   3  -7   79.29    5.40
 -11  -3  -7   22.00    5.00
 -11  -3  -7   15.20    3.90
  11  -3   7   14.10    5.50
 -11   3  -7   16.70    3.20
 -11   3  -7   16.80    3.00
 -12  -3  -7    8.90    3.70
  12  -3   7   14.30    5.90
 -12  -3  -7    1.90    4.00
 -12   3  -7    3.40    3.00
  13  -3   7   -3.40    5.20
 -13  -3  -7   -6.60    4.40
 -13  -3  -7    2.30    3.30
 -13   3  -7    2.00    3.10
  14  -3   7   86.39    9.50
 -14  -3  -7   77.59    8.80
 -14  -3  -7   97.39    7.40
 -14   3  -7   95.69    6.80
 -15  -3  -7    8.40    4.40
  15  -3   7   13.60    7.20
 -15  -3  -7    3.10    5.90
 -15   3  -7   12.80    4.00
  16  -4  -7   -5.50    8.20
 -16  -4   7    1.40    5.80
  16  -4  -7    2.80    7.00
 -16   4   7    2.40    3.60
  15  -4  -7   17.40    8.10
  15  -4  -7    8.80    6.40
 -15  -4   7   12.40    6.50
 -15   4   7    7.10    3.60
  14  -4  -7  116.99   11.30
 -14  -4   7  111.89   10.30
  14  -4  -7  120.49   10.60
 -14  -4   7  109.09    7.40
 -14   4   7  121.79    7.60
  13  -4  -7    4.50    6.70
 -13  -4   7    1.60    2.90
  13  -4  -7    0.30    5.60
 -13  -4   7   -3.30    4.60
 -13   4   7    5.30    3.20
 -12  -4   7  128.39    9.90
  12  -4  -7  142.59   11.00
 -12  -4   7  131.49    7.90
  12   4  -7  135.99    9.60
 -12   4   7  125.39    7.60
 -11  -4   7    4.30    2.90
 -11  -4   7    0.80    2.30
  11  -4  -7    2.90    5.70
 -11  -4   7    8.20    4.40
  11  -4  -7    4.10    5.10
 -11   4   7    5.20    2.60
  11   4  -7    5.50    4.50
 -10  -4   7  341.27   15.70
  10  -4  -7  370.06   17.90
  10  -4  -7  343.67   17.70
 -10  -4   7  350.06   15.00
 -10   4   7  333.77   15.20
   9  -4  -7  108.09    8.50
  -9  -4   7  116.89    6.10
  -9  -4   7  107.49    6.50
  -9  -4   7   97.49    6.50
   9  -4  -7  116.29    8.70
  -9   4   7  111.49    6.40
  -8  -4   7    9.00    2.40
  -8  -4   7    6.90    2.30
   8  -4  -7    6.60    4.10
   8  -4  -7   11.00    4.10
  -8  -4   7    5.80    2.60
   8   4  -7    4.90    2.80
  -8   4   7    6.30    2.30
  -7  -4   7    1.70    2.20
  -7  -4   7    1.30    1.90
   7  -4  -7    0.10    3.10
  -7  -4   7    0.80    2.00
   7  -4  -7   -0.70    3.40
  -7   4   7    1.10    1.80
   7   4  -7    0.50    2.30
   6  -4  -7   23.60    3.90
  -6  -4   7   18.30    2.60
  -6  -4   7   24.10    2.80
   6  -4  -7   24.40    4.20
  -6  -4   7   25.70    3.10
  -6   4   7   24.60    2.60
   6   4  -7   20.90    3.00
   5  -4  -7   42.70    4.20
  -5  -4   7   43.00    3.40
   5  -4  -7   42.00    4.50
  -5  -4   7   41.30    3.70
   5  -4  -7   44.00    2.90
  -5  -4   7   41.80    3.30
  -5   4   7   47.60    3.50
   5   4  -7   42.90    3.60
   4  -4  -7  710.23   28.40
   4  -4  -7  726.23   27.60
   4  -4  -7  640.74   28.90
  -4  -4   7  685.13   28.20
  -4  -4   7  698.73   27.70
  -4  -4   7  660.33   27.80
  -4   4   7  654.03   27.80
   4   4  -7  664.33   27.90
   3  -4  -7    5.10    2.40
   3  -4  -7   12.00    3.00
   3  -4  -7    8.70    2.00
  -3  -4   7    6.40    2.10
  -3  -4   7    6.60    2.10
  -3   4   7    8.40    1.90
   3   4  -7    9.20    2.00
   2  -4  -7  262.37   11.90
  -2  -4   7  264.77   12.10
   2  -4  -7  271.87   12.80
  -2  -4   7  278.67   11.90
   2   4  -7  270.97   11.80
  -2   4   7  262.87   12.00
  -1  -4   7   25.70    2.90
   1  -4  -7   29.90    3.30
   1  -4  -7   22.80    2.80
  -1  -4   7   24.30    2.80
  -1   4   7   27.70    2.90
   1   4  -7   28.70    2.90
   1   4  -7   26.50    2.50
  -1   4   7   24.40    2.20
   0  -4   7 1297.27   52.99
   0  -4  -7 1306.57   53.09
   0  -4   7 1361.76   52.79
   0  -4  -7 1332.37   52.89
   0   4  -7 1322.07   52.69
   0   4   7 1251.07   51.99
   0   4  -7 1353.86   52.49
   0   4   7 1361.46   52.99
  -1  -4  -7   59.69    4.10
   1  -4   7   46.40    3.90
   1  -4   7   55.09    4.00
  -1  -4  -7   50.49    3.90
   1   4   7   48.00    3.10
  -1   4  -7   42.80    3.20
  -1   4  -7   50.39    3.60
   1   4   7   54.59    3.90
  -2  -4  -7  101.39    6.30
  -2  -4  -7  116.39    6.30
   2  -4   7  105.89    6.60
   2  -4   7  102.79    6.40
  -2   4  -7  111.99    6.00
   2   4   7  122.39    6.40
   2   4   7  113.59    5.20
  -2   4  -7  110.09    5.60
  -3  -4  -7    2.10    2.30
   3  -4   7    2.70    2.50
  -3  -4  -7    2.40    1.50
   3  -4   7   -2.60    2.50
  -3   4  -7    2.90    1.60
  -3   4  -7    0.30    1.30
   3   4   7    2.00    1.80
   4  -4   7   52.39    4.50
  -4  -4  -7   49.99    4.50
  -4  -4  -7   61.99    4.00
   4  -4   7   64.99    5.00
  -4   4  -7   54.99    3.70
  -4   4  -7   63.39    4.10
   4   4   7   60.79    4.50
  -5  -4  -7   22.10    3.40
   5  -4   7   22.10    3.50
   5  -4   7   19.60    4.00
  -5   4  -7   22.70    2.50
  -5   4  -7   27.00    2.50
   5   4   7   28.40    3.40
   6  -4   7  121.69    7.90
   6  -4   7  116.99    7.20
  -6  -4  -7  114.19    7.10
  -6   4  -7  111.19    6.00
   6   4   7  106.19    6.90
  -6   4  -7  119.29    6.20
   7  -4   7   48.30    5.50
  -7  -4  -7   39.70    4.30
   7  -4   7   37.80    4.30
   7   4   7   41.60    4.50
  -7   4  -7   47.60    3.40
  -7   4  -7   38.80    3.40
   8  -4   7  174.88    9.60
   8  -4   7  182.78   10.90
  -8  -4  -7  198.08    9.80
   8   4   7  169.58   10.00
  -8   4  -7  173.28    8.40
  -8   4  -7  169.18    8.60
   9  -4   7    5.30    4.60
   9  -4   7    8.20    3.30
  -9  -4  -7    3.60    3.30
   9   4   7    9.90    3.90
  -9   4  -7    5.20    2.50
  -9   4  -7    7.90    2.40
  10  -4   7   99.79    7.30
  10  -4   7  100.09    8.60
 -10  -4  -7  100.09    7.50
 -10   4  -7  110.49    6.50
 -10   4  -7  121.89    6.50
  10   4   7  113.89    8.30
 -11  -4  -7    5.20    3.80
  11  -4   7    7.10    5.40
 -11   4  -7   -0.20    2.70
 -12  -4  -7  113.99    8.30
  12  -4   7  133.89   10.40
 -12   4  -7  141.19    7.80
 -13  -4  -7   10.20    4.30
  13  -4   7    7.10    6.10
 -13   4  -7    5.40    3.30
  14  -4   7   12.70    7.00
 -14  -4  -7    4.80    4.50
 -14   4  -7   10.00    3.70
 -15  -5   7    5.80    4.20
  15  -5  -7    5.40    5.60
  15  -5  -7  -14.20    7.60
 -15   5   7    5.90    4.00
  14  -5  -7   40.40    7.80
 -14  -5   7   38.90    5.20
  14  -5  -7   26.60    8.30
 -14   5   7   39.20    4.90
 -13  -5   7  103.69    7.50
  13  -5  -7  119.99   10.80
 -13   5   7  116.49    7.50
  12  -5  -7   17.10    7.20
  12  -5  -7   31.50    7.20
 -12  -5   7   25.60    4.40
 -12   5   7   19.80    3.90
  12   5  -7   31.60    5.70
  11  -5  -7   13.90    6.40
 -11  -5   7    2.10    3.20
  11  -5  -7    4.20    5.50
 -11   5   7    4.00    2.90
  11   5  -7    4.20    4.10
  10  -5  -7   38.60    6.60
 -10  -5   7   35.20    4.30
 -10  -5   7   35.00    3.80
  10  -5  -7   33.90    6.50
  10   5  -7   31.70    5.10
 -10   5   7   30.30    3.70
  -9  -5   7   86.69    5.70
  -9  -5   7   90.39    6.30
   9  -5  -7   84.09    8.10
   9  -5  -7   97.39    8.10
   9   5  -7   95.69    6.90
  -9   5   7   86.29    6.00
  -8  -5   7  288.97   12.90
   8  -5  -7  294.27   15.10
   8  -5  -7  272.07   15.20
  -8  -5   7  281.57   13.40
   8   5  -7  280.27   13.90
  -8   5   7  283.57   13.20
   7  -5  -7    7.40    4.10
   7  -5  -7    6.10    4.30
  -7  -5   7    6.10    2.30
  -7  -5   7    7.00    2.70
  -7  -5   7    8.70    2.80
   7   5  -7    9.70    3.00
  -7   5   7    9.50    2.60
  -6  -5   7  389.36   17.10
   6  -5  -7  366.46   17.40
  -6  -5   7  393.66   16.60
  -6  -5   7  373.66   16.10
   6  -5  -7  349.27   18.10
  -6   5   7  402.86   16.70
   6   5  -7  369.96   17.00
   5  -5  -7   16.20    3.50
  -5  -5   7   12.80    2.40
   5  -5  -7   13.20    4.10
  -5  -5   7   13.20    3.00
  -5  -5   7   14.00    2.70
   5   5  -7   20.20    3.10
  -5   5   7   18.40    2.90
   4  -5  -7  293.17   15.20
   4  -5  -7  311.27   14.30
  -4  -5   7  310.17   13.60
  -4  -5   7  298.67   14.20
   4  -5  -7  334.47   13.70
  -4  -5   7  305.07   14.00
   4   5  -7  316.17   14.30
  -4   5   7  330.07   14.20
   3  -5  -7  426.06   18.50
  -3  -5   7  454.05   18.90
  -3  -5   7  435.26   18.70
  -3  -5   7  452.25   18.30
   3  -5  -7  422.26   19.80
   3  -5  -7  411.76   18.40
  -3   5   7  435.06   18.80
   3   5  -7  426.86   18.60
   2  -5  -7   47.50    3.60
   2  -5  -7   37.40    4.40
   2  -5  -7   43.50    3.90
  -2  -5   7   45.20    4.00
  -2  -5   7   46.20    3.70
   2   5  -7   46.90    3.80
  -2   5   7   53.49    4.10
   1  -5  -7  470.65   21.50
  -1  -5   7  501.45   21.20
   1  -5  -7  469.45   20.90
  -1  -5   7  480.65   20.60
   1   5  -7  506.35   20.80
  -1   5   7  518.25   21.30
   1   5  -7  491.55   21.10
   0  -5  -7   10.70    2.90
   0  -5   7   10.90    2.60
   0  -5  -7   10.50    2.90
   0  -5   7    7.80    2.70
   0   5  -7   13.60    2.90
   0   5  -7   11.00    2.30
   0   5   7    9.90    2.70
  -1  -5  -7   90.99    6.10
   1  -5   7   89.69    5.70
   1  -5   7   88.39    6.10
  -1  -5  -7   95.89    6.00
  -1   5  -7   98.09    5.60
   1   5   7   74.69    5.70
  -1   5  -7   87.49    5.30
  -2  -5  -7   90.59    5.80
   2  -5   7   84.19    6.20
  -2  -5  -7   89.29    6.10
   2  -5   7   92.99    6.40
  -2   5  -7   96.09    5.40
  -2   5  -7   97.19    5.80
   2   5   7   87.49    6.10
  -3  -5  -7   90.99    6.10
   3  -5   7   72.79    5.70
   3  -5   7   89.29    6.40
  -3  -5  -7   81.29    5.40
  -3   5  -7   77.59    4.90
   3   5   7   81.49    5.80
  -3   5  -7   84.19    5.40
  -4  -5  -7  634.94   26.80
   4  -5   7  599.54   26.70
  -4  -5  -7  641.94   25.80
   4  -5   7  619.64   26.50
  -4   5  -7  647.34   25.70
  -4   5  -7  605.94   25.70
   4   5   7  603.04   26.50
   5  -5   7   13.80    3.70
   5  -5   7   13.30    3.90
  -5  -5  -7    9.80    3.60
  -5   5  -7   11.40    2.30
  -5   5  -7   13.00    2.50
   5   5   7    9.00    3.20
   6  -5   7  147.59    9.10
  -6  -5  -7  157.58    9.10
   6  -5   7  150.58    9.40
   6   5   7  165.18    9.20
  -6   5  -7  159.08    7.80
  -6   5  -7  152.68    7.80
   7  -5   7   28.50    5.10
  -7  -5  -7   23.00    4.20
   7  -5   7   21.40    4.30
  -7   5  -7   27.00    3.10
   7   5   7   21.50    4.00
  -7   5  -7   20.00    2.90
   8  -5   7   78.79    6.60
  -8  -5  -7   94.99    7.10
   8  -5   7   92.19    7.90
   8   5   7   84.29    7.10
  -8   5  -7   99.29    5.80
  -8   5  -7   91.49    5.90
   9  -5   7  144.89   10.10
  -9  -5  -7  111.89    8.30
   9  -5   7  130.19    8.60
   9   5   7  123.49    8.90
  -9   5  -7  127.29    6.90
  -9   5  -7  131.49    7.30
  10  -5   7    1.60    3.90
 -10  -5  -7    1.10    3.80
  10  -5   7   -1.30    5.10
 -10   5  -7    2.90    2.90
  10   5   7   -0.60    3.70
 -11  -5  -7   -3.00    3.90
  11  -5   7   -4.60    5.40
  11  -5   7    4.20    4.00
 -11   5  -7    0.60    3.00
  11   5   7    0.80    4.50
  12  -5   7   -2.80    6.10
 -12  -5  -7    1.50    3.80
  12   5   7    0.80    4.90
 -12   5  -7    3.50    3.20
 -13  -5  -7   56.79    6.70
  13  -5   7   56.59    8.80
 -13   5  -7   62.79    5.50
  13   5   7   64.29    8.20
  14  -6  -7   12.20    7.40
  14  -6  -7   10.10    7.80
 -14  -6   7    6.20    4.30
 -14   6   7    6.90    4.20
  14   6  -7   -5.70    5.10
 -13  -6   7    4.20    4.00
  13  -6  -7    9.70    6.70
  13  -6  -7    6.10    7.40
  13   6  -7   -3.20    5.10
 -13   6   7    9.10    3.90
  12  -6  -7   38.80    7.80
  12  -6  -7   24.50    7.00
 -12  -6   7   29.10    4.80
 -12   6   7   28.90    4.40
  12   6  -7   26.00    5.80
  11  -6  -7    8.60    6.20
  11  -6  -7   -2.90    6.00
 -11  -6   7    2.60    3.60
  11   6  -7    2.60    4.30
 -11   6   7    5.20    3.10
  10  -6  -7   26.30    6.70
 -10  -6   7   20.20    4.10
  10  -6  -7   27.70    6.80
 -10   6   7   27.40    4.10
  10   6  -7   27.60    5.30
   9  -6  -7   70.79    7.80
   9  -6  -7   74.59    8.40
  -9  -6   7   79.69    6.30
  -9  -6   7   86.09    5.80
   9   6  -7   65.09    6.60
  -9   6   7   83.99    5.90
  -8  -6   7    3.40    3.20
   8  -6  -7    1.70    4.80
   8  -6  -7    7.20    5.10
  -8  -6   7    6.80    3.00
   8   6  -7    7.00    3.60
  -8   6   7   12.40    3.30
   7  -6  -7   71.29    7.70
   7  -6  -7   78.19    6.90
  -7  -6   7   79.29    5.70
  -7  -6   7   78.19    6.00
   7   6  -7   75.99    6.20
  -7   6   7   73.39    5.40
   6  -6  -7    5.30    4.30
  -6  -6   7    0.80    2.70
   6  -6  -7    1.50    3.50
  -6  -6   7   -1.00    2.70
   6   6  -7    4.50    3.00
  -6   6   7   -1.40    2.40
   5  -6  -7  447.76   21.60
  -5  -6   7  436.16   19.70
  -5  -6   7  471.05   20.30
   5   6  -7  444.06   20.20
  -5   6   7  470.95   20.10
   4  -6  -7   88.69    7.50
  -4  -6   7  107.09    7.10
   4  -6  -7   99.49    6.10
  -4  -6   7   98.39    6.40
   4   6  -7   92.19    6.50
  -4   6   7  101.19    6.40
   3  -6  -7    3.80    2.80
   3  -6  -7    2.60    3.10
  -3  -6   7    0.00    2.70
  -3   6   7    2.40    2.50
   3   6  -7    2.60    2.60
   2  -6  -7   46.10    4.40
  -2  -6   7   37.00    4.30
   2  -6  -7   33.50    4.80
  -2  -6   7   41.80    3.70
   2   6  -7   44.80    4.10
  -2   6   7   36.80    4.00
   1  -6  -7    8.00    3.40
  -1  -6   7    5.60    2.80
  -1  -6   7    6.60    3.00
   1  -6  -7    8.90    3.20
   1   6  -7    7.10    2.90
   1   6  -7    9.70    2.70
  -1   6   7    6.10    2.90
   0  -6  -7   59.39    5.30
   0  -6  -7   67.39    5.40
   0  -6   7   64.39    4.80
   0  -6   7   57.09    5.40
   0   6   7   61.09    5.10
   0   6  -7   61.29    4.60
   0   6  -7   62.49    5.10
   1  -6   7  221.98   10.60
  -1  -6  -7  210.28   11.10
  -1  -6  -7  199.58   11.10
   1  -6   7  210.08   11.10
   1   6   7  223.38   11.00
  -1   6  -7  224.98   10.80
  -1   6  -7  203.88   10.30
   2  -6   7   19.30    3.60
  -2  -6  -7   12.50    2.90
   2  -6   7   17.00    4.00
  -2  -6  -7    6.10    3.50
  -2   6  -7    9.50    2.50
  -2   6  -7    9.10    2.90
   2   6   7   12.80    3.40
  -3  -6  -7   72.29    6.20
  -3  -6  -7   83.69    5.60
   3  -6   7   81.09    6.50
   3  -6   7   73.59    5.90
  -3   6  -7   80.39    5.40
   3   6   7   63.99    5.60
  -3   6  -7   78.89    5.20
   4  -6   7   39.70    5.00
   4  -6   7   48.60    5.10
  -4  -6  -7   47.70    5.20
  -4   6  -7   44.30    4.20
   4   6   7   56.39    5.30
  -4   6  -7   45.00    3.80
  -5  -6  -7  237.18   12.10
   5  -6   7  202.68   11.70
   5  -6   7  231.58   12.00
  -5   6  -7  213.38   10.50
  -5   6  -7  212.28   10.40
   5   6   7  223.78   11.70
   6  -6   7   14.60    4.50
  -6  -6  -7   17.70    4.50
   6  -6   7   18.60    4.70
  -6   6  -7   17.10    3.00
  -6   6  -7   12.80    2.90
   6   6   7    9.30    3.60
   7  -6   7   54.19    6.60
  -7  -6  -7   52.29    5.90
   7  -6   7   65.49    6.50
  -7   6  -7   62.99    4.80
  -7   6  -7   64.39    4.50
   7   6   7   51.49    5.90
  -8  -6  -7   11.50    4.20
   8  -6   7    6.20    4.90
   8  -6   7    2.80    4.00
  -8   6  -7    6.90    2.90
   8   6   7    4.10    3.80
  -8   6  -7    3.50    2.80
   9  -6   7    5.60    5.60
   9  -6   7   -1.90    4.10
  -9  -6  -7   -5.60    3.80
   9   6   7    3.60    3.70
  -9   6  -7    3.00    2.90
 -10  -6  -7   -2.60    3.80
  10  -6   7   -1.60    4.40
  10  -6   7    3.60    6.00
  10   6   7    9.10    4.80
 -10   6  -7    4.10    3.30
  11  -6   7    6.60    6.00
  11  -6   7    8.50    4.90
 -11  -6  -7    1.70    4.10
 -11   6  -7   10.90    3.70
  11   6   7   11.90    5.10
  12  -6   7    3.90    6.70
 -12  -6  -7   -0.10    4.70
  12   6   7    2.10    5.20
 -12   6  -7    0.10    3.30
  12  -7  -7    4.20    5.90
  12  -7  -7    8.60    7.30
 -12  -7   7    7.60    4.60
  12   7  -7   -1.30    4.80
 -12   7   7   -2.70    3.70
 -11  -7   7   23.10    5.10
  11  -7  -7   20.70    7.20
 -11   7   7   26.60    4.50
  11   7  -7   21.90    5.60
 -10  -7   7   15.60    4.60
  10  -7  -7   13.40    6.50
 -10   7   7   21.50    3.90
  10   7  -7   14.40    4.70
  -9  -7   7   70.69    6.50
   9  -7  -7   69.69    8.50
  -9  -7   7   89.79    6.30
  -9   7   7   67.89    6.00
   9   7  -7   76.59    7.20
   8  -7  -7    5.90    5.40
  -8  -7   7    1.70    3.40
  -8  -7   7    4.90    3.60
   8   7  -7   -3.60    3.40
  -8   7   7    5.20    3.30
  -7  -7   7    3.00    3.40
  -7  -7   7   -2.10    3.80
   7  -7  -7    1.90    4.60
   7   7  -7   -0.50    3.30
  -7   7   7   -1.20    2.80
  -6  -7   7   30.20    4.40
  -6  -7   7   18.50    4.60
   6  -7  -7   26.30    6.00
  -6   7   7   20.90    3.80
   6   7  -7   27.50    4.50
   5  -7  -7  115.09    9.20
  -5  -7   7  126.39    8.10
  -5  -7   7  127.19    7.90
  -5   7   7  113.59    7.60
   5   7  -7  105.59    7.90
  -4  -7   7    9.00    3.70
  -4  -7   7    6.40    3.30
   4  -7  -7    4.70    4.20
  -4   7   7   -1.50    3.10
   4   7  -7    0.00    2.80
   3  -7  -7  376.86   19.20
  -3  -7   7  386.66   18.20
   3  -7  -7  376.66   17.70
   3   7  -7  419.86   18.40
  -3   7   7  417.46   18.30
  -2  -7   7    0.40    3.20
   2  -7  -7    3.40    3.30
   2  -7  -7   -4.10    3.30
   2   7  -7   -1.60    2.70
  -2   7   7    3.50    3.40
   1  -7  -7  649.24   28.20
   1  -7  -7  638.64   28.80
  -1  -7   7  629.04   28.40
   1   7  -7  689.93   28.50
   1   7  -7  684.23   28.10
  -1   7   7  659.93   28.50
   0  -7  -7   37.10    4.90
   0  -7  -7   31.20    4.70
   0  -7   7   27.50    4.60
   0   7  -7   23.50    4.20
   0   7   7   32.10    4.40
   0   7  -7   29.50    4.00
  -1  -7  -7   55.59    5.70
  -1  -7  -7   47.40    5.10
   1  -7   7   43.00    5.30
   1   7   7   51.19    5.20
  -1   7  -7   44.60    4.40
  -1   7  -7   54.99    5.20
  -2  -7  -7    9.10    3.60
  -2  -7  -7    9.50    4.10
   2  -7   7   16.20    4.30
  -2   7  -7   10.40    3.50
   2   7   7    8.20    3.70
  -2   7  -7   10.10    2.90
   3  -7   7  202.38   11.60
   3  -7   7  203.88   11.10
  -3  -7  -7  205.08   10.80
  -3  -7  -7  192.58   11.60
  -3   7  -7  202.98   10.30
   3   7   7  211.78   11.30
  -3   7  -7  210.88   10.70
   4  -7   7   14.10    4.20
  -4  -7  -7    7.40    4.10
   4  -7   7   12.20    4.30
  -4   7  -7    7.30    3.30
   4   7   7    2.30    3.60
  -4   7  -7    8.90    3.00
   5  -7   7   23.50    5.10
   5  -7   7   20.50    5.20
  -5  -7  -7   24.80    5.00
  -5   7  -7   26.70    3.60
  -5   7  -7   31.10    4.00
   5   7   7   38.00    5.30
  -6  -7  -7   -2.40    4.20
   6  -7   7    4.10    4.70
   6  -7   7    2.80    4.80
  -6   7  -7    6.10    2.90
  -6   7  -7    0.50    2.90
   6   7   7   -2.90    3.10
   7  -7   7    6.10    4.60
  -7  -7  -7    4.30    4.30
   7  -7   7    7.10    5.20
  -7   7  -7   11.30    3.20
  -7   7  -7   11.00    3.30
   7   7   7   13.90    4.50
   8  -7   7   14.50    5.00
  -8  -7  -7   14.70    5.30
   8  -7   7   11.80    5.80
   8   7   7   13.40    5.00
  -8   7  -7   16.30    3.50
  -9  -7  -7  218.88   13.20
   9  -7   7  204.28   13.10
   9  -7   7  207.78   13.40
  -9   7  -7  236.58   11.30
   9   7   7  220.18   13.40
  10  -7   7   -1.10    4.70
 -10  -7  -7   -9.30    4.00
  10  -7   7    0.60    5.90
  10   7   7    7.00    5.10
 -10   7  -7   -5.00    3.40
 -10  -8   7   30.30    5.40
  10  -8  -7   27.40    7.20
  10   8  -7   16.90    5.90
 -10   8   7   18.80    4.50
   9  -8  -7   36.50    8.00
  -9  -8   7   32.40    6.00
   9   8  -7   58.69    7.00
  -9   8   7   56.39    5.60
   8  -8  -7   14.20    6.40
  -8  -8   7    6.80    4.30
  -8  -8   7   17.50    5.00
  -8   8   7    5.30    3.80
   8   8  -7   16.00    4.80
  -7  -8   7   24.80    5.00
   7  -8  -7   17.10    6.00
  -7  -8   7   30.10    4.90
  -7   8   7   28.90    4.60
   7   8  -7   27.90    5.20
  -6  -8   7   -1.10    4.10
   6  -8  -7    4.30    5.40
  -6  -8   7   -0.70    3.80
  -6   8   7    3.20    3.70
   6   8  -7   -0.80    3.80
  -5  -8   7   96.29    7.10
  -5  -8   7   96.09    7.50
   5  -8  -7   88.39    8.70
  -5   8   7  102.59    7.40
   5   8  -7   87.29    7.30
   4  -8  -7   38.50    6.40
  -4  -8   7   43.50    5.50
   4   8  -7   44.10    5.30
  -4   8   7   45.30    5.20
  -3  -8   7    4.40    4.20
   3  -8  -7    8.80    4.40
   3   8  -7   13.70    4.00
  -3   8   7    9.40    3.70
   2  -8  -7    0.50    3.90
   2  -8  -7    5.30    4.30
  -2  -8   7   -2.00    3.60
   2   8  -7   -4.00    2.90
  -2   8   7    3.20    3.60
   2   8  -7    2.50    4.10
  -1  -8   7    5.60    4.30
   1  -8  -7    0.90    4.00
   1  -8  -7    9.60    4.00
  -1   8   7    4.40    3.40
   1   8  -7    5.40    4.30
   1   8  -7    8.90    3.60
   0  -8  -7  121.69    8.60
   0  -8  -7  130.49    9.20
   0  -8   7  123.79    9.10
   0   8   7  111.89    8.40
   0   8  -7  142.39    8.40
   0   8  -7  136.09    9.10
  -1  -8  -7   76.69    7.00
  -1  -8  -7   90.19    7.10
   1  -8   7   69.09    7.00
  -1   8  -7   74.49    6.10
   1   8   7   85.29    7.00
  -1   8  -7   80.09    6.80
  -2  -8  -7   22.80    4.90
   2  -8   7   26.30    5.20
  -2  -8  -7   28.00    4.70
   2   8   7   24.30    4.60
  -2   8  -7   24.50    4.00
  -2   8  -7   29.00    4.70
   3  -8   7   21.30    5.50
  -3  -8  -7   11.40    4.90
  -3   8  -7   13.20    4.10
   3   8   7   18.90    4.60
  -3   8  -7   15.80    3.60
   4  -8   7   45.80    6.70
  -4  -8  -7   43.90    6.10
  -4   8  -7   46.20    5.10
  -4   8  -7   43.90    4.60
   4   8   7   43.20    5.90
  -5  -8  -7  164.58   11.00
   5  -8   7  164.38   10.70
   5   8   7  148.09   10.10
  -5   8  -7  152.88    9.10
  -5   8  -7  154.28    8.90
  -6  -8  -7   21.10    5.60
   6  -8   7   15.80    5.30
   6   8   7   15.40    4.80
  -6   8  -7   15.50    3.70
  -6   8  -7   19.70    4.00
   7  -8   7   34.00    6.40
  -7  -8  -7   31.80    6.10
  -7   8  -7   36.80    4.70
   7   8   7   43.30    6.60
   8  -8   7   36.10    6.80
  -8  -8  -7   27.60    6.50
   8   8   7   33.30    6.50
  -8   8  -7   32.40    4.70
  -6  -9   7   76.99    7.50
  -6  -9   7   65.59    6.80
   6  -9  -7   70.49    8.70
   6   9  -7   55.49    6.90
  -6   9   7   62.59    6.50
  -5  -9   7   48.10    6.00
   5  -9  -7   32.30    7.00
   5   9  -7   37.80    5.80
  -5   9   7   36.70    5.40
  -4  -9   7   55.69    6.70
   4  -9  -7   61.49    7.90
   4   9  -7   74.79    6.90
  -4   9   7   63.69    6.40
   3  -9  -7   75.79    8.40
  -3  -9   7  103.39    8.40
   3   9  -7   89.19    7.50
  -3   9   7  110.39    8.00
   2  -9  -7   26.20    5.70
  -2  -9   7   24.70    5.40
  -2   9   7   23.70    4.90
   2   9  -7   24.70    5.80
   2   9  -7   24.90    4.80
   1  -9  -7   96.09    8.70
  -1  -9   7  111.59    8.80
  -1   9   7  115.69    8.70
   1   9  -7  121.49    8.80
   1   9  -7  109.29    8.10
   0  -9  -7   31.90    5.80
   0  -9  -7   31.30    5.60
   0  -9   7   33.40    6.30
   0   9  -7   29.70    5.90
   0   9  -7   29.20    4.80
   0   9   7   31.30    5.60
  -1  -9  -7   96.79    8.00
  -1  -9  -7   79.49    7.50
   1  -9   7   82.99    8.40
  -1   9  -7   92.29    7.00
  -1   9  -7   80.59    7.50
   1   9   7   94.49    8.10
  -2  -9  -7   26.70    5.50
   2  -9   7   33.30    6.30
   2   9   7   26.20    5.50
  -2   9  -7   21.80    4.40
  -2   9  -7   14.30    4.90
   3  -9   7   40.50    6.80
  -3  -9  -7   31.10    6.30
   3   9   7   42.50    6.20
  -3   9  -7   39.40    5.10
  -3   9  -7   27.90    5.20
  -4  -9  -7   79.29    8.80
   4  -9   7   95.59    9.10
   4   9   7  122.29    9.10
  -4   9  -7   98.29    7.30
  -4   9  -7   97.39    7.40
 -18   0   8    9.80    4.70
  18   0  -8   13.70    8.60
 -17   0   8    3.00    4.30
  17   0  -8   -2.50    7.80
 -16   0   8   11.40    4.30
  16   0  -8   23.50    8.10
  15   0  -8    0.70    6.50
 -15   0   8    2.60    3.80
 -14   0   8  123.39    7.50
  14   0  -8  107.19   10.10
  14   0  -8  108.49    8.10
  13   0  -8   -2.90    3.80
  13   0  -8    2.30    5.50
 -13   0   8   -0.20    3.00
  12   0  -8    6.70    3.60
 -12   0   8    5.20    2.70
  12   0  -8    5.60    5.20
  11   0  -8    1.60    3.10
  11   0  -8    2.90    4.20
 -11   0   8    0.30    2.40
  11   0  -8    0.50    2.30
  10   0  -8 1698.83   73.89
 -10   0   8 1909.81   72.79
  10   0  -8 1908.51   72.59
  10   0  -8 1808.52   73.09
   9   0  -8    1.60    1.30
  -9   0   8   -0.90    1.80
   9   0  -8    1.10    2.50
   9   0  -8    2.50    1.90
   8   0  -8   62.79    4.50
  -8   0   8   68.09    4.10
   8   0  -8   60.89    4.20
   8   0  -8   57.29    3.30
  -8   0   8   58.39    4.50
   7   0  -8   -1.60    1.90
  -7   0   8    0.70    1.80
   7   0  -8   -2.40    1.60
  -7   0   8   -0.90    1.30
   7   0  -8    0.70    1.00
   6   0  -8  338.17   15.10
  -6   0   8  378.96   14.70
   6   0  -8  346.97   14.40
  -6   0   8  318.77   15.10
   6   0  -8  386.56   15.10
   5   0  -8   -0.50    1.50
   5   0  -8    2.20    1.60
  -5   0   8    0.40    0.90
   5   0  -8    0.30    1.00
  -5   0   8    0.30    1.70
  -4   0   8  779.32   33.70
   4   0  -8  833.42   33.80
  -4   0   8  868.51   33.20
   4   0  -8  882.11   33.80
   4   0  -8  834.62   33.20
  -3   0   8    0.70    1.40
   3   0  -8   -0.90    0.90
  -3   0   8   -0.10    0.70
   3   0  -8    0.00    1.30
  -2   0   8   14.40    1.70
   2   0  -8   13.70    1.80
  -2   0   8   14.60    1.00
   2   0  -8   14.20    1.50
  -2   0   8   16.00    2.10
  -1   0   8    0.00    1.00
   1   0  -8   -0.60    1.00
  -1   0   8    0.20    0.30
   1   0  -8    0.00    1.10
  -1   0   8    0.20    1.50
   0   0  -8  965.70   40.80
   0   0   8 1065.49   40.70
   0   0   8 1046.10   41.00
   0   0  -8 1033.20   40.70
  -1   0  -8   -2.60    0.90
   1   0   8   -0.90    0.60
   1   0   8    0.30    1.10
  -1   0  -8   -1.40    1.00
   1   0   8   -2.30    1.50
  -2   0  -8  389.86   16.00
   2   0   8  385.36   15.70
   2   0   8  376.56   16.30
  -2   0  -8  404.06   15.50
  -2   0  -8  368.26   15.90
  -3   0  -8   -0.40    0.90
   3   0   8   -0.90    1.10
   3   0   8   -3.60    1.70
  -3   0  -8    0.50    1.30
  -3   0  -8    1.30    1.00
   4   0   8  241.18   11.40
   4   0   8  239.48   10.40
  -4   0  -8  238.18   10.50
  -4   0  -8  256.27   10.90
  -4   0  -8  269.67   10.60
   5   0   8   -1.10    1.10
   5   0   8   -2.90    2.30
  -5   0  -8    1.40    1.20
  -5   0  -8    0.20    0.90
  -5   0  -8    0.90    1.50
  -6   0  -8 1519.95   61.09
  -6   0  -8 1603.84   61.09
   6   0   8 1489.35   60.49
   6   0   8 1522.65   61.79
  -6   0  -8 1578.94   60.59
  -7   0  -8    1.10    0.90
   7   0   8   -1.90    1.20
  -7   0  -8   -1.60    1.70
  -7   0  -8   -0.60    1.70
   7   0   8   -0.10    3.00
  -8   0  -8   11.30    2.50
   8   0   8   10.80    3.70
  -8   0  -8   19.90    2.70
  -9   0  -8    0.70    2.30
  -9   0  -8    1.50    2.10
   9   0   8   -1.00    3.70
  10   0   8   47.90    5.70
 -10   0  -8   46.80    4.20
 -10   0  -8   47.80    4.50
 -11   0  -8   -2.10    2.80
 -11   0  -8    2.20    2.70
  11   0   8   -0.80    4.50
 -12   0  -8  316.67   14.40
 -12   0  -8  311.77   14.90
  12   0   8  292.47   15.90
  13   0   8   -1.10    5.20
 -13   0  -8   -3.10    3.00
 -13   0  -8   -3.30    3.30
  14   0   8    0.40    5.30
 -14   0  -8   -2.00    3.20
 -14   0  -8    1.70    4.00
 -15   0  -8   -3.60    3.40
 -15   0  -8    1.80    4.10
  15   0   8  -14.40    6.00
  16   0   8  260.17   16.20
 -18  -1   8   30.10    6.00
  18  -1  -8   16.80    9.60
  18   1  -8   24.80    9.30
 -18   1   8   31.70    5.50
  17  -1  -8   -4.30    7.50
 -17  -1   8    5.40    4.80
 -17   1   8    5.10    3.90
  17   1  -8    0.40    7.60
 -16  -1   8   77.99    7.40
  16  -1  -8   70.59   10.10
 -16   1   8   86.49    6.50
  16   1  -8   67.89    9.40
  15  -1  -8   19.50    7.80
 -15  -1   8   12.40    4.60
  15  -1  -8   17.50    5.40
 -15   1   8   10.50    3.70
  15   1  -8   13.90    7.10
 -14  -1   8   47.60    5.70
  14  -1  -8   45.20    6.20
  14  -1  -8   49.70    7.90
 -14   1   8   54.59    4.70
  14   1  -8   37.50    7.20
  13  -1  -8    8.00    4.40
 -13  -1   8    4.40    3.70
  13  -1  -8    8.30    6.00
  13   1  -8   18.30    6.50
  13   1  -8    8.00    3.70
 -13   1   8    1.60    2.90
 -12  -1   8  126.79    8.40
  12  -1  -8  134.69    9.10
  12  -1  -8  142.19   10.20
 -12   1   8  147.39    7.70
  12   1  -8  128.99    9.70
  12   1  -8  148.49    8.20
  11  -1  -8    1.80    2.60
 -11  -1   8    1.10    1.50
  11  -1  -8   -3.00    3.40
  11  -1  -8   -0.60    4.20
 -11  -1   8    1.50    2.70
 -11   1   8    1.60    2.10
  11   1  -8   -1.10    1.90
  11   1  -8    0.70    4.30
  11   1  -8    1.00    3.00
  10  -1  -8   23.40    4.20
  10  -1  -8   28.00    3.60
 -10  -1   8   22.30    3.40
  10  -1  -8   29.30    5.20
 -10  -1   8   32.30    2.60
 -10   1   8   32.60    3.10
  10   1  -8   35.20    3.60
  10   1  -8   31.90    2.90
  -9  -1   8  132.49    7.30
   9  -1  -8  120.39    7.70
  -9  -1   8  124.39    6.00
  -9  -1   8  125.89    7.10
   9  -1  -8  119.79    6.90
   9   1  -8  129.79    6.30
  -9   1   8  127.89    6.40
   9   1  -8  121.69    6.60
  -8  -1   8    7.20    2.20
   8  -1  -8    5.70    2.40
  -8  -1   8    6.00    2.20
   8  -1  -8    5.70    2.60
  -8   1   8    7.00    1.80
   8   1  -8    4.20    2.20
   8   1  -8    5.00    1.70
  -7  -1   8   90.29    5.60
  -7  -1   8   89.89    5.20
   7  -1  -8   85.39    4.10
   7  -1  -8   89.89    6.10
   7  -1  -8   99.69    5.70
  -7   1   8   84.59    5.60
   7   1  -8  103.09    5.10
  -7   1   8   98.59    4.80
   6  -1  -8  858.51   35.50
  -6  -1   8  856.21   34.80
  -6  -1   8  871.51   35.10
   6  -1  -8  836.02   35.20
  -6  -1   8  888.61   34.80
   6  -1  -8  834.82   34.10
   6   1  -8  872.61   34.60
   6   1  -8  923.91   34.80
  -6   1   8  851.11   35.20
  -6   1   8  889.71   34.60
   5  -1  -8    0.00    0.90
  -5  -1   8   -0.40    1.00
  -5  -1   8    0.40    1.30
   5  -1  -8    1.10    1.60
  -5  -1   8   -0.80    1.60
   5  -1  -8    1.10    1.80
  -5   1   8    0.30    1.00
  -5   1   8    7.70    2.00
   5   1  -8    0.50    1.10
   4  -1  -8  146.59    7.30
   4  -1  -8  144.29    6.30
   4  -1  -8  154.28    7.40
  -4  -1   8  138.29    6.90
  -4  -1   8  153.38    6.40
  -4  -1   8  140.19    6.70
  -4   1   8  136.59    7.10
  -4   1   8  146.79    6.30
   4   1  -8  142.89    6.50
   3  -1  -8    1.90    1.00
   3  -1  -8   -0.60    1.40
  -3  -1   8    1.50    1.20
  -3  -1   8    1.50    1.60
  -3  -1   8    0.40    0.60
   3  -1  -8    0.40    1.50
  -3   1   8    1.90    1.60
   3   1  -8    2.30    1.10
  -3   1   8    0.70    0.80
   2  -1  -8 1473.45   60.59
   2  -1  -8 1541.75   60.69
  -2  -1   8 1543.75   60.49
   2  -1  -8 1520.75   60.09
  -2  -1   8 1511.55   60.29
   2   1  -8 1610.14   59.79
   2   1  -8 1553.24   60.19
  -2   1   8 1495.25   59.89
  -2   1   8 1517.45   60.39
   1  -1  -8  292.47   13.00
  -1  -1   8  301.37   13.00
   1  -1  -8  309.17   13.10
   1  -1  -8  312.17   12.70
  -1  -1   8  311.27   12.80
   1   1  -8  304.87   12.60
  -1   1   8  305.27   12.30
  -1   1   8  291.27   12.90
   0  -1   8   83.59    4.70
   0  -1   8   81.89    4.30
   0  -1  -8   85.39    4.30
   0  -1  -8   71.79    4.40
   0  -1  -8   75.39    4.50
   0   1  -8   86.69    4.20
   0   1   8   80.19    3.80
   0   1   8   82.09    4.50
  -1  -1  -8  860.21   34.10
  -1  -1  -8  869.01   34.20
   1  -1   8  841.42   34.00
  -1  -1  -8  835.32   34.10
   1  -1   8  850.31   34.40
  -1   1  -8  854.51   33.30
   1   1   8  839.82   34.10
   1   1   8  847.92   33.80
  -1   1  -8  874.61   34.00
  -2  -1  -8   37.40    2.60
   2  -1   8   29.50    3.10
  -2  -1  -8   34.80    2.50
   2  -1   8   32.00    2.40
  -2  -1  -8   36.80    2.70
   2   1   8   34.80    2.50
  -2   1  -8   33.40    1.90
   2   1   8   31.00    2.90
  -2   1  -8   32.70    2.40
   3  -1   8  299.17   12.20
   3  -1   8  277.57   12.90
  -3  -1  -8  293.07   12.10
  -3  -1  -8  296.57   12.50
  -3  -1  -8  292.87   12.20
  -3   1  -8  275.87   11.70
   3   1   8  282.47   12.60
  -3   1  -8  288.37   12.10
  -3   1  -8  284.77   12.20
  -4  -1  -8  365.76   15.50
  -4  -1  -8  385.86   15.60
   4  -1   8  379.76   15.60
  -4  -1  -8  377.76   15.90
  -4  -1  -8  376.96   15.30
   4  -1   8  355.66   16.30
  -4   1  -8  364.56   15.40
  -4   1  -8  382.06   15.70
   4   1   8  370.66   16.10
  -4   1  -8  382.56   15.30
   5  -1   8   49.60    3.50
   5  -1   8   59.49    4.60
  -5  -1  -8   61.29    4.00
  -5  -1  -8   51.39    2.90
  -5  -1  -8   51.69    3.70
  -5   1  -8   57.29    3.30
  -5   1  -8   55.99    3.20
   5   1   8   52.19    4.10
  -5   1  -8   55.39    3.70
  -6  -1  -8  272.67   11.90
  -6  -1  -8  262.17   10.70
  -6  -1  -8  272.97   11.80
   6  -1   8  254.87   12.60
   6  -1   8  260.77   11.30
  -6   1  -8  264.47   11.50
   6   1   8  253.37   12.20
  -6   1  -8  269.97   11.40
  -6   1  -8  258.87   11.00
  -7  -1  -8   17.60    2.60
   7  -1   8   22.50    2.20
   7  -1   8   20.50    3.90
  -7  -1  -8   15.40    2.60
  -7   1  -8   16.70    1.60
  -7   1  -8   16.70    2.30
  -7   1  -8   19.00    2.50
   7   1   8   18.00    3.40
   8  -1   8  371.36   16.20
  -8  -1  -8  384.06   17.00
  -8  -1  -8  401.16   16.80
   8  -1   8  395.96   18.00
   8   1   8  397.06   17.50
  -8   1  -8  359.56   16.40
  -8   1  -8  404.56   16.60
  -9  -1  -8  207.78   10.30
  -9  -1  -8  207.18    9.80
   9  -1   8  194.28   11.00
  -9   1  -8  193.48    9.70
   9   1   8  196.88   11.10
  -9   1  -8  198.18    9.50
 -10  -1  -8  118.59    7.10
  10  -1   8  107.59    8.50
 -10  -1  -8  136.59    8.00
 -10   1  -8  123.39    7.20
 -10   1  -8  123.79    7.00
  10   1   8  136.19    8.50
 -11  -1  -8   86.29    6.20
  11  -1   8   92.89    8.10
 -11  -1  -8  105.49    7.30
 -11   1  -8  105.29    6.70
  11   1   8   98.19    7.60
 -11   1  -8  101.29    6.30
  12  -1   8   16.30    5.60
 -12  -1  -8   20.10    4.50
 -12  -1  -8   12.70    3.50
  12   1   8    9.20    4.80
 -12   1  -8   12.70    3.60
 -12   1  -8   21.90    3.50
 -13  -1  -8    7.10    4.30
 -13  -1  -8   12.40    3.80
  13  -1   8    5.60    5.60
 -13   1  -8   11.70    3.30
 -13   1  -8    5.70    3.60
  13   1   8    9.60    5.50
  14  -1   8    3.80    5.80
 -14  -1  -8    4.50    4.40
 -14  -1  -8    4.90    3.60
 -14   1  -8    6.90    3.50
  14   1   8    3.10    5.70
 -14   1  -8    1.00    3.70
 -15  -1  -8    5.20    4.80
 -15  -1  -8    0.50    3.60
  15  -1   8    3.00    6.40
  15   1   8   -1.10    5.50
 -15   1  -8    1.70    4.00
  16  -1   8   53.39    8.70
 -16  -1  -8   35.60    6.70
  16   1   8   46.20    7.90
 -16   1  -8   44.50    6.10
  17  -2  -8  -15.80    7.90
 -17  -2   8   -3.50    5.20
 -17   2   8    2.60    4.00
  17   2  -8   -6.60    7.00
  16  -2  -8    2.30    7.90
 -16  -2   8    1.70    4.60
  16   2  -8    7.50    7.60
 -16   2   8   11.10    3.80
  15  -2  -8   88.79    8.90
  15  -2  -8   78.79   10.30
 -15  -2   8  108.19    8.70
 -15   2   8  104.09    6.90
  15   2  -8   89.39    9.50
  14  -2  -8   32.40    7.70
 -14  -2   8   24.90    5.50
  14  -2  -8   31.40    6.60
  14   2  -8   36.40    7.00
 -14   2   8   38.40    4.20
  13  -2  -8   12.20    6.30
 -13  -2   8    8.20    4.40
  13  -2  -8    9.70    5.10
  13   2  -8    5.30    5.50
  13   2  -8   10.80    3.70
 -13   2   8    9.70    3.00
  12  -2  -8   36.90    5.90
 -12  -2   8   31.90    3.20
 -12  -2   8   36.90    4.90
  12  -2  -8   26.90    6.10
 -12   2   8   45.80    3.90
  12   2  -8   36.50    6.00
  12   2  -8   36.00    3.90
  11  -2  -8  275.37   15.50
 -11  -2   8  272.67   14.20
 -11  -2   8  302.67   12.90
  11  -2  -8  275.87   14.60
  11   2  -8  304.27   15.00
  11   2  -8  284.87   12.60
  11   2  -8  306.87   13.20
 -11   2   8  296.27   13.10
 -10  -2   8   86.89    5.20
  10  -2  -8   79.29    7.30
  10  -2  -8   90.29    7.10
 -10  -2   8   81.59    6.10
 -10   2   8   85.49    5.30
  10   2  -8   88.59    4.80
  10   2  -8   91.99    5.70
  -9  -2   8  121.39    6.20
   9  -2  -8   94.99    7.60
  -9  -2   8  117.99    7.00
  -9  -2   8  107.09    6.80
   9  -2  -8  123.39    8.10
  -9   2   8  122.79    6.20
  -8  -2   8    1.20    1.70
  -8  -2   8   -1.50    2.00
   8  -2  -8    4.70    3.50
  -8  -2   8    3.50    2.20
   8  -2  -8    4.90    3.30
  -8  -2   8    2.70    1.80
  -8   2   8    3.90    1.70
  -7  -2   8    4.90    2.00
  -7  -2   8    5.20    2.20
  -7  -2   8    4.70    1.60
   7  -2  -8    4.40    2.70
  -7  -2   8    4.40    1.70
  -7   2   8    7.80    1.70
  -6  -2   8  101.89    5.80
  -6  -2   8  105.39    5.50
   6  -2  -8   93.69    6.30
  -6  -2   8  104.49    5.40
  -6   2   8   99.89    5.00
  -6   2   8  101.89    6.10
   5  -2  -8  603.14   24.20
   5  -2  -8  581.04   25.60
   5  -2  -8  584.94   25.30
  -5  -2   8  620.14   24.80
  -5  -2   8  624.94   25.00
  -5  -2   8  604.54   24.70
  -5   2   8  633.24   25.20
  -5   2   8  623.74   24.60
  -4  -2   8   26.40    2.40
   4  -2  -8   26.50    3.00
   4  -2  -8   27.00    2.00
   4  -2  -8   29.50    2.90
  -4  -2   8   26.80    2.70
   4   2  -8   24.30    2.30
  -4   2   8   26.10    2.00
  -4   2   8   25.00    2.60
  -3  -2   8  227.68   10.00
   3  -2  -8  223.18   10.40
  -3  -2   8  222.88    9.70
   3  -2  -8  216.98    9.40
   3  -2  -8  200.08   10.10
  -3   2   8  228.38    9.90
   3   2  -8  223.28    9.30
  -3   2   8  218.28    9.40
   3   2  -8  221.28    9.70
   2  -2  -8  181.18    8.40
   2  -2  -8  172.78    7.80
  -2  -2   8  178.58    8.30
   2  -2  -8  166.48    8.30
  -2  -2   8  173.88    7.90
   2   2  -8  162.98    7.90
   2   2  -8  176.18    7.40
  -2   2   8  174.48    7.70
  -2   2   8  180.18    8.00
   1  -2  -8  711.73   27.80
  -1  -2   8  665.23   27.60
  -1  -2   8  643.34   27.40
   1  -2  -8  700.43   27.40
   1   2  -8  677.23   26.80
  -1   2   8  675.13   27.40
   1   2  -8  673.13   27.40
  -1   2   8  688.43   27.30
   0  -2   8  142.29    7.20
   0  -2  -8  162.38    7.10
   0  -2  -8  155.28    7.20
   0  -2   8  155.38    7.10
   0   2   8  158.58    6.90
   0   2  -8  150.48    7.00
   0   2  -8  144.99    6.30
   0   2   8  143.49    7.00
   1  -2   8   33.30    3.20
  -1  -2  -8   39.20    2.90
   1  -2   8   36.40    2.80
  -1  -2  -8   42.60    3.00
   1   2   8   43.40    2.90
   1   2   8   38.80    2.70
  -1   2  -8   34.00    2.00
  -1   2  -8   35.60    2.50
   2  -2   8  377.86   16.50
  -2  -2  -8  392.06   15.90
   2  -2   8  357.56   16.10
  -2  -2  -8  396.36   16.30
   2   2   8  403.06   16.10
  -2   2  -8  369.36   15.80
  -2   2  -8  387.66   15.40
   2   2   8  389.76   16.10
  -3  -2  -8   41.70    3.20
   3  -2   8   33.70    2.90
   3  -2   8   34.60    3.50
  -3  -2  -8   37.40    2.40
   3   2   8   37.20    2.90
  -3   2  -8   37.90    2.70
   3   2   8   37.80    3.00
  -3   2  -8   33.30    2.30
  -4  -2  -8  618.64   27.30
  -4  -2  -8  663.33   26.50
   4  -2   8  690.03   27.20
  -4   2  -8  680.33   26.90
   4   2   8  684.63   27.20
   4   2   8  682.43   27.30
  -4   2  -8  647.84   26.60
  -5  -2  -8   36.50    3.30
   5  -2   8   29.30    2.90
  -5  -2  -8   38.10    2.30
   5  -2   8   31.30    3.70
  -5   2  -8   37.90    2.90
   5   2   8   39.40    3.50
  -5   2  -8   39.00    2.60
   6  -2   8  180.78    9.10
  -6  -2  -8  202.98    9.50
   6  -2   8  211.88   10.50
  -6  -2  -8  201.78    9.60
  -6   2  -8  194.18    8.80
   6   2   8  209.38    9.70
  -6   2  -8  189.18    9.00
  -7  -2  -8  769.22   30.90
   7  -2   8  708.03   30.40
   7  -2   8  703.23   31.50
  -7  -2  -8  793.32   31.10
   7   2   8  774.62   31.00
  -7   2  -8  746.63   30.20
  -7   2  -8  734.53   30.10
   8  -2   8   21.50    4.30
  -8  -2  -8   21.10    3.50
  -8  -2  -8   16.60    3.00
   8  -2   8   19.10    2.90
  -8   2  -8   19.60    2.70
  -8   2  -8   19.50    2.60
   8   2   8   20.40    3.80
   9  -2   8   76.09    6.90
  -9  -2  -8   76.99    5.50
  -9  -2  -8   82.69    5.80
  -9   2  -8   64.99    4.90
  -9   2  -8   72.49    4.90
   9   2   8   72.89    5.80
  10  -2   8    7.80    4.20
 -10  -2  -8    3.20    3.40
 -10  -2  -8    3.40    3.00
 -10   2  -8    7.50    2.60
 -10   2  -8    7.30    2.50
  10   2   8    3.60    3.80
  11  -2   8  149.09   10.40
 -11  -2  -8  161.28    9.20
 -11  -2  -8  167.88    9.80
 -11   2  -8  186.58    8.70
 -11   2  -8  142.99    8.50
  11   2   8  173.68   10.30
 -12  -2  -8   62.89    6.60
 -12  -2  -8   52.09    5.40
  12  -2   8   49.60    7.30
 -12   2  -8   61.89    4.90
  12   2   8   54.69    6.40
 -12   2  -8   59.19    5.00
 -13  -2  -8   18.00    5.30
 -13  -2  -8   16.90    4.20
  13  -2   8   20.50    6.50
  13   2   8   24.50    5.80
 -13   2  -8   19.60    3.60
 -13   2  -8   14.10    3.70
  14  -2   8   24.20    6.90
 -14  -2  -8   20.90    5.60
 -14  -2  -8   15.50    4.30
 -14   2  -8   16.10    4.10
  14   2   8   22.30    6.20
  15  -2   8   16.20    7.30
 -15  -2  -8   15.00    4.50
 -15  -2  -8   17.00    5.90
 -15   2  -8   13.90    4.30
 -17  -3   8   -5.40    5.90
  17  -3  -8    2.80    9.00
  17   3  -8   -3.40    8.00
 -17   3   8    7.80    4.10
  16  -3  -8    0.20    6.40
 -16  -3   8   -2.40    5.50
  16  -3  -8   -3.40    7.60
 -16   3   8   -3.00    3.40
  16   3  -8    9.30    7.40
 -15  -3   8   -3.00    5.10
  15  -3  -8    0.30    7.20
  15  -3  -8   10.30    6.10
 -15   3   8    1.30    3.30
  15   3  -8    0.10    6.10
  14  -3  -8    6.20    7.00
 -14  -3   8   -1.60    4.30
  14  -3  -8    9.00    6.00
  14   3  -8   10.90    6.30
 -14   3   8    5.00    3.10
 -13  -3   8   49.00    6.80
 -13  -3   8   65.89    5.00
  13  -3  -8   67.69    8.50
  13  -3  -8   60.99    7.80
 -13   3   8   56.79    4.80
  13   3  -8   66.89    7.40
 -12  -3   8   -5.80    3.80
  12  -3  -8    5.50    5.80
 -12  -3   8    6.20    2.70
  12  -3  -8    9.20    5.40
  12   3  -8    4.80    5.10
  12   3  -8   -1.30    3.00
 -12   3   8    4.10    2.80
 -11  -3   8  443.96   20.60
 -11  -3   8  453.95   19.00
  11  -3  -8  447.66   21.60
  11  -3  -8  430.86   21.10
 -11   3   8  422.66   18.80
 -10  -3   8   49.99    4.00
 -10  -3   8   46.80    5.10
  10  -3  -8   49.30    6.40
 -10  -3   8   49.00    3.80
  10  -3  -8   36.30    5.80
 -10   3   8   44.00    3.90
  -9  -3   8  214.28   11.30
   9  -3  -8  226.18   12.50
  -9  -3   8  216.78   10.10
  -9  -3   8  220.68   10.40
   9  -3  -8  218.08   12.40
  -9  -3   8  236.98   10.70
  -9   3   8  221.78   10.30
  -8  -3   8   14.60    2.30
  -8  -3   8    4.40    2.10
  -8  -3   8    9.70    2.60
  -8  -3   8    8.40    2.90
   8  -3  -8   12.30    4.20
   8  -3  -8    7.70    3.60
  -8   3   8   10.70    2.10
  -7  -3   8  943.91   37.10
   7  -3  -8  913.51   38.40
   7  -3  -8  884.51   38.00
  -7  -3   8  897.31   37.40
  -7  -3   8  959.60   37.20
  -7  -3   8  898.31   36.80
  -7   3   8  912.21   36.80
  -6  -3   8   97.99    5.40
  -6  -3   8  100.89    5.60
  -6  -3   8   94.69    5.80
   6  -3  -8   87.19    6.60
  -6   3   8   99.09    5.30
  -5  -3   8   21.20    2.60
   5  -3  -8   18.00    1.70
  -5  -3   8   17.90    2.40
   5  -3  -8   19.00    3.30
  -5   3   8   19.10    2.70
  -5   3   8   15.30    2.10
   5   3  -8   17.80    2.30
  -4  -3   8   50.19    3.50
   4  -3  -8   48.10    3.20
  -4  -3   8   50.99    3.70
   4  -3  -8   55.49    4.50
  -4   3   8   46.00    3.70
  -4   3   8   51.99    3.50
   4   3  -8   48.10    3.30
  -3  -3   8    2.00    2.00
   3  -3  -8    7.00    2.30
   3  -3  -8    5.60    1.60
  -3  -3   8    3.20    1.70
  -3   3   8    2.90    1.90
   3   3  -8    6.80    1.40
  -3   3   8    3.90    1.50
   3   3  -8    2.40    1.70
  -2  -3   8   66.39    4.10
   2  -3  -8   68.09    4.00
   2  -3  -8   61.29    4.50
  -2  -3   8   58.39    4.10
   2   3  -8   58.39    4.00
  -2   3   8   63.19    4.00
   2   3  -8   64.39    3.60
  -2   3   8   64.79    4.10
  -1  -3   8 2811.32  109.99
   1  -3  -8 2795.52  109.89
  -1  -3   8 2853.41  109.99
   1  -3  -8 2739.13  110.29
  -1   3   8 2838.12  109.69
   1   3  -8 2755.12  109.39
   1   3  -8 2773.42  109.89
  -1   3   8 2843.92  109.89
   0  -3   8  238.58   11.10
   0  -3  -8  250.47   11.10
   0  -3  -8  262.67   11.20
   0  -3   8  242.98   11.00
   0   3   8  238.48   10.90
   0   3  -8  240.68   10.70
   0   3   8  255.57   10.60
   0   3  -8  232.68   10.20
   1  -3   8  604.64   26.00
  -1  -3  -8  637.74   26.00
  -1  -3  -8  619.94   26.10
   1  -3   8  632.84   26.20
   1   3   8  632.54   26.00
  -1   3  -8  648.84   25.30
   1   3   8  653.53   25.50
  -1   3  -8  631.74   25.80
  -2  -3  -8   44.90    3.60
   2  -3   8   52.59    3.80
   2  -3   8   47.60    4.00
  -2  -3  -8   46.40    3.30
   2   3   8   42.40    3.00
   2   3   8   44.90    3.40
  -2   3  -8   44.40    2.80
  -2   3  -8   41.70    3.10
  -3  -3  -8 1448.76   58.09
   3  -3   8 1382.86   57.89
  -3  -3  -8 1474.35   57.49
   3  -3   8 1466.05   58.19
  -3   3  -8 1471.15   57.19
   3   3   8 1450.65   57.29
   3   3   8 1480.05   57.99
  -3   3  -8 1452.75   57.49
  -4  -3  -8    4.40    1.40
   4  -3   8    1.80    2.10
  -4  -3  -8    3.60    2.40
   4  -3   8    6.50    2.80
   4   3   8    5.20    2.00
  -4   3  -8    5.50    1.70
   4   3   8    0.80    1.80
  -4   3  -8    3.20    1.40
  -5  -3  -8   60.09    4.80
   5  -3   8   65.39    4.80
   5  -3   8   64.09    5.30
   5   3   8   65.79    4.80
  -5   3  -8   65.99    3.90
   5   3   8   74.29    4.90
  -5   3  -8   68.39    4.10
   6  -3   8    9.40    3.70
   6  -3   8   15.50    2.90
  -6  -3  -8   16.00    3.00
   6   3   8   14.90    2.90
  -6   3  -8   16.20    2.30
   6   3   8   12.30    2.80
  -6   3  -8   12.60    2.10
  -7  -3  -8   28.80    3.60
   7  -3   8   23.10    3.30
   7  -3   8   17.50    4.30
  -7   3  -8   23.70    2.70
   7   3   8   27.70    3.70
   7   3   8   22.00    3.40
  -7   3  -8   22.60    2.50
   8  -3   8   91.89    6.40
  -8  -3  -8   84.39    6.20
   8  -3   8   87.69    7.30
  -8   3  -8  105.59    5.60
   8   3   8   99.69    6.80
  -8   3  -8   96.29    5.40
  -9  -3  -8   63.19    5.50
   9  -3   8   61.99    6.60
   9  -3   8   70.59    5.30
  -9   3  -8   69.59    4.80
   9   3   8   76.69    5.70
  -9   3  -8   74.69    4.90
 -10  -3  -8    0.20    3.20
  10  -3   8    1.20    4.70
 -10  -3  -8   -0.60    2.80
 -10   3  -8    2.00    2.40
 -10   3  -8   -0.10    2.40
  11  -3   8   77.89    7.40
 -11  -3  -8   61.59    6.70
 -11  -3  -8   75.39    6.20
 -11   3  -8   73.39    5.00
 -11   3  -8   66.19    5.10
 -12  -3  -8    0.90    4.10
 -12  -3  -8    3.50    3.70
  12  -3   8    1.80    5.40
 -12   3  -8    4.50    2.80
 -12   3  -8    0.90    2.90
  13  -3   8   88.19    9.20
 -13  -3  -8   82.39    6.80
 -13  -3  -8   88.49    8.40
 -13   3  -8   85.59    6.10
 -14  -3  -8    1.20    4.50
 -14  -3  -8    3.40    4.10
  14  -3   8    0.90    6.20
 -14   3  -8    4.50    3.40
 -15  -3  -8   89.29    9.70
  15  -3   8  111.79   10.80
 -15   3  -8  116.69    8.10
  16  -4  -8   16.90    7.60
  16  -4  -8   12.20    8.70
 -16  -4   8   10.50    7.00
 -16   4   8   21.20    4.20
  15  -4  -8  111.39   11.80
  15  -4  -8  102.89   10.50
 -15  -4   8   86.59    9.80
 -15   4   8   97.79    7.00
 -14  -4   8    4.30    5.70
 -14  -4   8    4.50    3.50
  14  -4  -8   -0.60    5.50
  14  -4  -8    1.40    6.90
 -14   4   8   -1.30    3.20
 -13  -4   8    9.60    5.70
  13  -4  -8   15.20    7.20
  13  -4  -8    8.30    6.20
 -13  -4   8   14.00    3.40
 -13   4   8   16.80    3.40
 -12  -4   8   -2.00    4.30
  12  -4  -8  -10.30    5.70
  12  -4  -8   -0.40    5.50
 -12  -4   8    1.80    2.80
  12   4  -8   -1.00    4.80
 -12   4   8    0.10    2.60
  11  -4  -8   98.19    9.40
 -11  -4   8  112.19    6.60
  11  -4  -8  111.59    9.60
 -11  -4   8  107.99    6.90
 -11  -4   8  102.29    8.40
  11   4  -8  123.29    8.30
 -11   4   8  104.09    6.60
 -10  -4   8    9.50    2.60
  10  -4  -8    7.50    4.70
  10  -4  -8    7.50    5.30
 -10  -4   8    8.10    3.00
 -10   4   8    7.70    2.80
  -9  -4   8  115.19    6.90
   9  -4  -8  106.19    8.50
   9  -4  -8  127.49    9.10
  -9  -4   8  106.59    6.70
  -9  -4   8  116.29    6.40
  -9   4   8  114.39    6.40
  -8  -4   8  101.79    5.80
  -8  -4   8   94.59    6.00
   8  -4  -8   87.79    7.60
   8  -4  -8  104.79    7.70
  -8  -4   8   99.39    6.30
   8   4  -8   94.99    6.50
  -8   4   8   94.69    5.80
   7  -4  -8    7.60    3.80
  -7  -4   8    8.50    2.70
  -7  -4   8    6.40    2.20
  -7  -4   8    3.20    2.30
   7  -4  -8   -0.70    3.40
   7   4  -8    3.80    2.40
  -7   4   8    4.20    2.10
  -6  -4   8  136.29    7.00
  -6  -4   8  138.19    7.40
   6  -4  -8  134.39    8.80
   6  -4  -8  145.79    8.70
  -6  -4   8  139.79    7.20
  -6   4   8  140.09    7.10
   6   4  -8  135.39    7.50
  -5  -4   8  605.94   24.60
   5  -4  -8  589.84   24.10
  -5  -4   8  597.84   25.00
  -5  -4   8  572.54   24.60
   5  -4  -8  598.74   25.40
   5  -4  -8  609.14   26.30
   5   4  -8  607.84   24.90
  -5   4   8  595.74   24.70
  -4  -4   8   -0.50    1.90
   4  -4  -8    0.10    2.60
   4  -4  -8    2.90    1.70
  -4  -4   8   -0.60    2.00
   4  -4  -8    2.20    2.40
  -4   4   8   -0.70    1.50
   4   4  -8    3.00    1.80
   3  -4  -8  480.15   19.80
  -3  -4   8  470.15   20.10
  -3  -4   8  489.15   20.00
   3  -4  -8  486.85   21.00
[truncated: 444,713 more chars]
