# Supplementary material for: Crystal structure of benz­yl(meth­yl)phen­yl[(piperidin-1-ium-1-yl)meth­yl]silane bromide
Source: Acta Crystallogr E Crystallogr Commun. 2015 Sep 17;71(Pt 10):o759. doi: 10.1107/S2056989015016965 (PMC4647413; doi:10.1107/S2056989015016965)
Supplement: Supplementary file 2 [file e-71-0o759-Isup2.hkl]

data_I                                                                          
_shelx_title ' ch611_0m_a.res in P2(1)/n'                                       
_shelx_refln_list_code          4                                               
_shelx_F_calc_maximum      250.57                                               
_exptl_crystal_F_000       816.00                                               
_reflns_d_resolution_high  0.7570                                               
                                                                                
loop_                                                                           
 _space_group_symop_operation_xyz                                               
 'x, y, z'                                                                      
 '-x+1/2, y+1/2, -z+1/2'                                                        
 '-x, -y, -z'                                                                   
 'x-1/2, -y-1/2, z-1/2'                                                         
                                                                                
_cell_length_a    13.9311                                                       
_cell_length_b     7.4605                                                       
_cell_length_c    19.3515                                                       
_cell_angle_alpha  90.000                                                       
_cell_angle_beta  100.926                                                       
_cell_angle_gamma  90.000                                                       
                                                                                
_shelx_F_squared_multiplier     1.000                                           
                                                                                
loop_                                                                           
 _refln_index_h                                                                 
 _refln_index_k                                                                 
 _refln_index_l                                                                 
 _refln_F_squared_calc                                                          
 _refln_F_squared_meas                                                          
 _refln_F_squared_sigma                                                         
 _refln_observed_status                                                         
   2   0   0      11096.14      11378.75       281.22 o                         
   4   0   0       9194.77       9665.44       260.89 o                         
   6   0   0       7725.89       8101.88       250.67 o                         
   8   0   0         29.56         37.38         5.57 o                         
  10   0   0       6785.52       7178.86       144.89 o                         
  12   0   0       1949.26       1809.69        53.38 o                         
  14   0   0        244.43        229.98        46.75 o                         
  16   0   0        821.14        940.51        49.10 o                         
  18   0   0         34.74         37.81        25.35 o                         
   1   1   0        183.63        161.66         3.25 o                         
   2   1   0       6754.85       7555.60       104.68 o                         
   3   1   0       1585.19       1724.04        24.86 o                         
   4   1   0       3484.09       3458.55        48.94 o                         
   5   1   0       1437.13       1562.47        23.42 o                         
   6   1   0       1773.62       1721.20        25.99 o                         
   7   1   0       1715.30       1798.32        28.84 o                         
   8   1   0       4349.60       3942.55        79.39 o                         
   9   1   0        545.99        500.59        11.58 o                         
  10   1   0        135.67        142.96         7.29 o                         
  11   1   0        595.97        592.14        16.16 o                         
  12   1   0          5.37        -11.89         7.93 o                         
  13   1   0        209.25        219.27        13.58 o                         
  14   1   0        699.01        679.21        35.31 o                         
  15   1   0          4.30         14.29        14.47 o                         
  16   1   0          8.64         -5.70        15.46 o                         
  17   1   0         18.72         16.08        17.21 o                         
   0   2   0      12705.05      14751.62       288.15 o                         
   1   2   0       9001.80      10627.22       147.27 o                         
   2   2   0       7849.36       8594.04       127.70 o                         
   3   2   0        637.29        668.07        11.78 o                         
   4   2   0       7028.69       7651.15       106.88 o                         
   5   2   0      12136.18      12789.74       177.50 o                         
   6   2   0        160.13        161.51         5.06 o                         
   7   2   0       2091.80       2038.53        33.40 o                         
   8   2   0        406.35        375.61         8.84 o                         
   9   2   0       1793.99       1848.09        31.79 o                         
  10   2   0       1417.08       1410.86        26.00 o                         
  11   2   0         22.78         33.57         7.92 o                         
  12   2   0        910.20        912.25        22.90 o                         
  13   2   0         32.17         40.77        10.66 o                         
  14   2   0        379.25        346.79        16.95 o                         
  15   2   0          7.92          9.43        14.55 o                         
  16   2   0         41.89         48.34        17.78 o                         
  17   2   0        491.24        477.72        27.48 o                         
   1   3   0       3501.34       3774.28        53.88 o                         
   2   3   0        753.53        796.99        14.48 o                         
   3   3   0       8317.63       8940.22       133.60 o                         
   4   3   0       1673.36       1738.81        26.40 o                         
   5   3   0        329.25        345.90         8.34 o                         
   6   3   0         78.49         82.09         4.36 o                         
   7   3   0        133.77        134.53         5.71 o                         
   8   3   0        125.12        127.17         7.81 o                         
   9   3   0       2937.92       2842.75        46.63 o                         
  10   3   0        138.44        133.58        12.81 o                         
  11   3   0        173.31        190.07        11.22 o                         
  12   3   0         21.75         41.20        15.10 o                         
  13   3   0       1725.66       1839.32        39.75 o                         
  14   3   0         44.33         42.20        13.43 o                         
  15   3   0          6.06         -0.30        13.25 o                         
  16   3   0         35.80          0.93        18.32 o                         
  17   3   0        181.53        200.66        45.33 o                         
   0   4   0         78.30         96.41        10.87 o                         
   1   4   0       6776.42       7573.09       106.57 o                         
   2   4   0        643.22        835.75        15.96 o                         
   3   4   0        961.60       1050.58        20.91 o                         
   4   4   0        652.03        713.71        14.51 o                         
   5   4   0       9569.03       9923.88       139.24 o                         
   6   4   0        836.58        833.10        15.68 o                         
   7   4   0       1357.17       1354.91        22.66 o                         
   8   4   0         91.39         97.81         7.38 o                         
   9   4   0       4132.92       4078.62        86.97 o                         
  10   4   0         39.67         60.71        10.50 o                         
  11   4   0        256.29        261.69        14.48 o                         
  12   4   0         87.71         77.68        13.14 o                         
  13   4   0         73.63         76.61        12.54 o                         
  14   4   0         13.14         18.87        12.72 o                         
  15   4   0        286.13        292.00        26.92 o                         
  16   4   0          1.01          6.01        14.65 o                         
   1   5   0       2441.28       2453.42        40.08 o                         
   2   5   0        222.74        200.26         7.63 o                         
   3   5   0        312.62        269.64         8.81 o                         
   4   5   0       1636.51       1676.65        29.12 o                         
   5   5   0        147.14        131.12         6.86 o                         
   6   5   0        987.86        988.22        19.67 o                         
   7   5   0        382.23        375.01        11.48 o                         
   8   5   0       1057.48        952.32        25.18 o                         
   9   5   0        453.17        413.33        20.43 o                         
  10   5   0          1.04         12.31         9.80 o                         
  11   5   0        573.74        518.12        19.57 o                         
  12   5   0         16.97         23.38        11.87 o                         
  13   5   0        542.87        527.54        23.22 o                         
  14   5   0        209.83        181.33        17.08 o                         
  15   5   0         47.94         47.06        17.17 o                         
   0   6   0       7567.55       8063.19       188.80 o                         
   1   6   0        193.59        181.61         9.44 o                         
   2   6   0        723.32        712.99        22.04 o                         
   3   6   0        407.41        442.08        12.53 o                         
   4   6   0       1928.17       1935.99        33.79 o                         
   5   6   0        692.75        630.85        15.56 o                         
   6   6   0        554.57        569.75        14.76 o                         
   7   6   0        725.56        677.57        21.06 o                         
   8   6   0        740.19        703.53        21.86 o                         
   9   6   0        474.06        417.65        17.59 o                         
  10   6   0       2053.16       1882.99        53.75 o                         
  11   6   0          2.14         -0.87        11.41 o                         
  12   6   0        352.85        370.87        21.37 o                         
  13   6   0          1.41          4.45        12.64 o                         
  14   6   0         68.71         54.38        14.91 o                         
   1   7   0         60.84         65.56         9.10 o                         
   2   7   0        128.86        117.20         9.90 o                         
   3   7   0         98.12         77.92        10.24 o                         
   4   7   0       2408.08       2422.36        45.68 o                         
   5   7   0         56.75         49.66         8.53 o                         
   6   7   0       1404.06       1350.80        32.51 o                         
   7   7   0          2.26         24.11        10.16 o                         
   8   7   0       3310.17       3153.68        64.77 o                         
   9   7   0          1.99         -3.79        11.48 o                         
  10   7   0          4.11          3.93        12.33 o                         
  11   7   0          1.21          2.53        12.12 o                         
  12   7   0         90.88         69.38        14.98 o                         
   0   8   0       1960.16       2093.42        69.18 o                         
   1   8   0        400.98        413.08        16.00 o                         
   2   8   0        902.41        906.55        23.44 o                         
   3   8   0         50.65         55.30        11.07 o                         
   4   8   0        295.67        299.12        14.10 o                         
   5   8   0        476.85        499.24        27.85 o                         
   6   8   0         43.11         75.56        13.85 o                         
   7   8   0         12.01         36.67        13.86 o                         
   8   8   0        222.33        228.75        17.59 o                         
   9   8   0          1.70         -1.78        13.80 o                         
  10   8   0        541.23        491.01        28.04 o                         
   1   9   0        359.50        375.43        16.54 o                         
   2   9   0        321.64        378.57        31.05 o                         
   3   9   0        287.53        290.10        15.36 o                         
   4   9   0        444.10        435.17        19.83 o                         
   5   9   0         19.84         36.77        13.74 o                         
   6   9   0        370.66        357.17        21.44 o                         
   7   9   0          1.26          7.73        13.81 o                         
 -17   0   1        646.97        668.73        43.24 o                         
 -15   0   1       1505.46       1521.59        62.76 o                         
 -13   0   1        957.01        922.56        42.20 o                         
 -11   0   1        973.45        948.64        26.06 o                         
  -9   0   1         35.36         48.53         6.31 o                         
  -7   0   1          9.64         21.52         5.32 o                         
  -5   0   1      24801.86      25443.42       636.34 o                         
  -3   0   1      11507.70      12067.76       270.13 o                         
   3   0   1       8225.87       8614.19       169.37 o                         
   5   0   1       9879.93      10306.38       260.06 o                         
   7   0   1       4807.06       4485.61       128.11 o                         
   9   0   1       2923.28       2878.27        83.71 o                         
  11   0   1       1725.21       1655.37        45.70 o                         
  13   0   1         11.95         13.29        10.62 o                         
  15   0   1          1.36        -13.57        20.18 o                         
  17   0   1        324.63        269.96        37.91 o                         
 -18   1   1        138.34        166.55        22.36 o                         
 -17   1   1          8.83          5.31        17.08 o                         
 -16   1   1         17.57         22.65        18.12 o                         
 -15   1   1        132.70        144.33        21.88 o                         
 -14   1   1        258.60        270.49        18.61 o                         
 -13   1   1        265.96        282.07        26.12 o                         
 -12   1   1         54.59         71.42         8.83 o                         
 -11   1   1        365.81        386.09        11.59 o                         
 -10   1   1         90.13         89.92         5.62 o                         
  -9   1   1       2820.97       2664.63        37.62 o                         
  -8   1   1        118.30        136.77         8.68 o                         
  -7   1   1       9926.82      10714.78       149.47 o                         
  -6   1   1       1467.66       1567.89        23.89 o                         
  -5   1   1         35.67         33.39         2.67 o                         
  -4   1   1       2784.65       2773.95        39.55 o                         
  -3   1   1       6151.50       6672.22        99.13 o                         
  -2   1   1       9165.79      10140.87       140.18 o                         
  -1   1   1       4464.48       5439.64        75.47 o                         
   0   1   1        168.00        154.77         3.20 o                         
   1   1   1       1904.31       1931.71        27.39 o                         
   2   1   1      16193.38      17777.57       244.86 o                         
   3   1   1      32964.38      35896.44       527.54 o                         
   4   1   1        186.10        196.17         4.47 o                         
   5   1   1        260.31        323.51         6.63 o                         
   6   1   1        617.34        645.72        11.42 o                         
   7   1   1       1353.85       1220.63        24.03 o                         
   8   1   1       2525.63       2638.97        39.43 o                         
   9   1   1       1131.02       1230.58        20.85 o                         
  10   1   1         37.17         28.13         5.67 o                         
  11   1   1        190.60        167.02         8.18 o                         
  12   1   1        448.48        437.60        17.47 o                         
  13   1   1       1706.81       1702.86        56.45 o                         
  14   1   1         40.26         48.43        11.40 o                         
  15   1   1        319.18        307.19        21.64 o                         
  16   1   1         19.05         35.06        17.97 o                         
  17   1   1          4.31        -10.74        16.99 o                         
 -17   2   1        294.72        386.98        25.58 o                         
 -16   2   1        228.40        252.69        29.36 o                         
 -15   2   1        724.53        749.51        37.48 o                         
 -14   2   1         77.12         72.85        12.19 o                         
 -13   2   1          8.62          3.44         9.94 o                         
 -12   2   1         42.82         38.82        10.97 o                         
 -11   2   1        991.86        972.56        30.93 o                         
 -10   2   1       2696.32       2700.77        48.97 o                         
  -9   2   1         73.38         89.58         5.17 o                         
  -8   2   1       1507.63       1509.57        27.52 o                         
  -7   2   1       1031.65       1083.00        17.94 o                         
  -6   2   1       3379.72       3208.07        46.50 o                         
  -5   2   1       2592.87       2454.90        35.93 o                         
  -4   2   1        594.22        623.33        11.22 o                         
  -3   2   1       2768.32       2799.89        42.80 o                         
  -2   2   1        623.54        690.30        11.13 o                         
  -1   2   1      23491.96      27809.89       409.16 o                         
   0   2   1         47.42         51.03         2.28 o                         
   1   2   1      35731.80      41247.44       606.32 o                         
   2   2   1      11600.39      13330.43       197.09 o                         
   3   2   1       2647.66       2885.37        44.06 o                         
   4   2   1       6392.88       6720.01        93.98 o                         
   5   2   1       1448.49       1599.15        24.31 o                         
   6   2   1       1601.48       1528.51        23.61 o                         
   7   2   1       3926.88       3822.67        61.76 o                         
   8   2   1          4.33         14.91         3.70 o                         
   9   2   1        439.97        473.23        11.93 o                         
  10   2   1        223.23        217.98        11.68 o                         
  11   2   1       1645.95       1611.19        47.18 o                         
  12   2   1        738.45        711.41        21.33 o                         
  13   2   1          5.82         10.13        16.94 o                         
  14   2   1        216.17        188.99        21.99 o                         
  15   2   1         61.75         56.18        12.50 o                         
  16   2   1        566.75        579.80        43.54 o                         
  17   2   1         54.76         45.48        18.25 o                         
 -17   3   1         16.01        -11.09        18.02 o                         
 -16   3   1         30.49         40.09        19.23 o                         
 -15   3   1         21.26         -9.59        13.13 o                         
 -14   3   1       1454.54       1521.23        61.35 o                         
 -13   3   1         36.73         46.52        10.65 o                         
 -12   3   1        624.28        608.58        18.59 o                         
 -11   3   1          1.42         -1.14         8.06 o                         
 -10   3   1       2120.90       2054.38        39.38 o                         
  -9   3   1        494.73        475.61        14.41 o                         
  -8   3   1        276.41        266.78         9.25 o                         
  -7   3   1        102.99         94.52         4.75 o                         
  -6   3   1       5143.46       5260.33        75.08 o                         
  -5   3   1          1.51         -0.11         4.42 o                         
  -4   3   1       1572.34       1437.31        24.02 o                         
  -3   3   1         43.96         57.00         4.24 o                         
  -2   3   1       7957.54       8401.47       117.36 o                         
  -1   3   1       2412.85       3013.59        43.52 o                         
   0   3   1        841.50        846.79        13.82 o                         
   1   3   1        138.02        157.77         5.10 o                         
   2   3   1       4960.64       5463.39        89.37 o                         
   3   3   1         69.65         60.79         3.85 o                         
   4   3   1       6058.45       6397.85        90.12 o                         
   5   3   1        421.07        412.93         9.33 o                         
   6   3   1       1101.54       1161.43        23.86 o                         
   7   3   1          9.02         10.04         3.29 o                         
   8   3   1       5284.93       5307.55        82.07 o                         
   9   3   1        148.53        167.80         7.59 o                         
  10   3   1        845.40        797.75        20.16 o                         
  11   3   1          0.69         -6.43         7.83 o                         
  12   3   1       2279.32       2357.98        49.58 o                         
  13   3   1         67.12         62.44        11.72 o                         
  14   3   1         32.64         15.18        12.98 o                         
  15   3   1          0.75         -1.81        13.48 o                         
  16   3   1          7.43         24.74        36.16 o                         
  17   3   1         18.72         42.76        26.11 o                         
 -16   4   1         73.50         80.87        24.71 o                         
 -15   4   1         20.00         20.79        13.60 o                         
 -14   4   1        247.80        242.14        16.13 o                         
 -13   4   1          0.66          4.30        11.32 o                         
 -12   4   1          8.51         21.44        10.93 o                         
 -11   4   1          3.83         13.58         9.93 o                         
 -10   4   1       1824.21       1692.77        37.93 o                         
  -9   4   1          1.81         11.37         8.61 o                         
  -8   4   1       1695.73       1699.91        32.34 o                         
  -7   4   1         33.82         42.28         4.57 o                         
  -6   4   1       7159.57       7161.51       101.73 o                         
  -5   4   1          4.00         16.27         3.80 o                         
  -4   4   1        519.57        544.81        12.00 o                         
  -3   4   1         25.65         32.60         3.64 o                         
  -2   4   1        181.23        180.03         5.57 o                         
  -1   4   1       1063.39       1193.64        19.33 o                         
   0   4   1       4891.87       5405.46        76.91 o                         
   1   4   1         65.58         87.51         4.97 o                         
   2   4   1       5130.80       5626.42        85.83 o                         
   3   4   1        152.92        152.72         6.08 o                         
   4   4   1       3704.63       3651.13        57.12 o                         
   5   4   1        107.98        117.19         5.86 o                         
   6   4   1       2109.57       2143.09        33.00 o                         
   7   4   1         45.91         47.45         5.04 o                         
   8   4   1         63.12         73.78        10.41 o                         
   9   4   1        315.26        296.20        23.39 o                         
  10   4   1          2.88          3.53         9.25 o                         
  11   4   1         36.44         29.43         9.97 o                         
  12   4   1       1164.29       1145.35        30.33 o                         
  13   4   1         39.15         37.15        12.05 o                         
  14   4   1         85.82        117.54        15.11 o                         
  15   4   1          0.06          3.02        13.52 o                         
  16   4   1        544.19        577.90        30.94 o                         
 -15   5   1        122.69        162.07        19.78 o                         
 -14   5   1        330.24        343.51        20.41 o                         
 -13   5   1        208.60        177.78        16.66 o                         
 -12   5   1        349.06        330.16        17.17 o                         
 -11   5   1        380.17        381.26        19.94 o                         
 -10   5   1         28.43         36.66        10.48 o                         
  -9   5   1       2052.31       2018.17        55.25 o                         
  -8   5   1        143.31        130.21        10.76 o                         
  -7   5   1       1923.12       1948.65        33.85 o                         
  -6   5   1       1714.05       1612.97        28.60 o                         
  -5   5   1         27.85         29.61         5.12 o                         
  -4   5   1       1417.65       1387.89        27.39 o                         
  -3   5   1          7.65          7.07         4.69 o                         
  -2   5   1       4681.27       4779.23        74.25 o                         
  -1   5   1       4950.77       5619.53        80.53 o                         
   0   5   1        363.92        366.68         8.96 o                         
   1   5   1        518.22        532.27        12.62 o                         
   2   5   1       2214.97       2243.15        37.23 o                         
   3   5   1       4584.28       4942.25        83.17 o                         
   4   5   1         47.93         41.26         8.39 o                         
   5   5   1        421.76        408.85        11.30 o                         
   6   5   1         93.33        112.47         6.78 o                         
   7   5   1       3343.29       3212.84        56.70 o                         
   8   5   1       1553.39       1508.25        39.08 o                         
   9   5   1         63.24         54.47         9.72 o                         
  10   5   1        826.16        775.80        26.54 o                         
  11   5   1         48.45         52.02        11.52 o                         
  12   5   1        571.91        556.18        40.47 o                         
  13   5   1        449.03        454.58        21.65 o                         
  14   5   1         17.94         30.73        15.01 o                         
  15   5   1         83.13        112.23        35.39 o                         
 -14   6   1         18.66         25.27        13.61 o                         
 -13   6   1        199.17        205.74        16.16 o                         
 -12   6   1        130.42        144.83        14.58 o                         
 -11   6   1        922.99        892.23        27.32 o                         
 -10   6   1        764.17        718.06        30.68 o                         
  -9   6   1         51.51         43.46        10.90 o                         
  -8   6   1        846.89        873.43        33.07 o                         
  -7   6   1         59.97         74.27         8.71 o                         
  -6   6   1        782.85        741.82        17.36 o                         
  -5   6   1       2557.53       2559.80        43.17 o                         
  -4   6   1          1.61         10.54         6.64 o                         
  -3   6   1       1302.77       1301.28        24.72 o                         
  -2   6   1         77.43         96.92         9.23 o                         
  -1   6   1       3318.91       3423.10        60.22 o                         
   0   6   1        329.41        347.57        12.16 o                         
   1   6   1        135.17        140.24         9.00 o                         
   2   6   1       1301.66       1368.12        25.56 o                         
   3   6   1         96.25        110.81         8.38 o                         
   4   6   1        532.46        561.48        14.77 o                         
   5   6   1        993.82        981.00        29.39 o                         
   6   6   1        267.42        264.43        10.13 o                         
   7   6   1       1565.87       1473.19        34.10 o                         
   8   6   1         35.35         26.21         9.80 o                         
   9   6   1        113.53        116.15        17.24 o                         
  10   6   1        134.20        116.09        12.93 o                         
  11   6   1        423.58        444.88        26.61 o                         
  12   6   1        217.88        204.76        15.51 o                         
  13   6   1          4.64         24.41        12.83 o                         
  14   6   1        106.22        108.22        15.97 o                         
 -12   7   1         14.30          7.18        13.49 o                         
 -11   7   1        392.30        347.78        18.73 o                         
 -10   7   1         22.77         27.10        12.56 o                         
  -9   7   1       1678.93       1648.92        39.78 o                         
  -8   7   1          0.41          2.84        10.80 o                         
  -7   7   1       1140.01       1114.10        32.76 o                         
  -6   7   1          5.82         15.75         9.45 o                         
  -5   7   1        516.96        524.63        16.51 o                         
  -4   7   1         15.03          4.83         9.50 o                         
  -3   7   1          5.29          8.86         7.50 o                         
  -2   7   1        169.47        197.90        11.19 o                         
  -1   7   1        914.33        954.14        23.27 o                         
   0   7   1        120.75        132.46         9.92 o                         
   1   7   1       1565.09       1543.06        32.10 o                         
   2   7   1        133.13        147.96        10.33 o                         
   3   7   1       4995.33       5167.18        97.64 o                         
   4   7   1          2.84          6.07         8.10 o                         
   5   7   1        642.40        608.74        17.86 o                         
   6   7   1          0.28         10.33        10.78 o                         
   7   7   1       1166.60       1099.70        29.12 o                         
   8   7   1        472.87        449.95        19.19 o                         
   9   7   1         52.81         66.54        12.86 o                         
  10   7   1         38.45         26.12        12.54 o                         
  11   7   1          4.38          1.39        12.93 o                         
  12   7   1          3.13         28.79        13.90 o                         
 -10   8   1         17.82         39.36        14.97 o                         
  -9   8   1          2.11         -1.52        12.70 o                         
  -8   8   1         70.00         66.43        14.65 o                         
  -7   8   1         14.54         16.62        15.81 o                         
  -6   8   1        383.82        364.46        20.09 o                         
  -5   8   1       1190.16       1122.87        30.29 o                         
  -4   8   1          5.03         16.84         9.11 o                         
  -3   8   1       1114.88       1154.39        30.35 o                         
  -2   8   1        133.20        127.97        14.74 o                         
  -1   8   1       1303.40       1323.98        30.04 o                         
   0   8   1        354.67        367.73        15.04 o                         
   1   8   1        647.95        660.01        19.82 o                         
   2   8   1        175.71        180.31        15.96 o                         
   3   8   1         46.88         41.84         9.43 o                         
   4   8   1        350.68        374.50        15.30 o                         
   5   8   1        128.40        154.73        15.40 o                         
   6   8   1        106.98        104.24        14.38 o                         
   7   8   1       1198.00       1116.52        34.97 o                         
   8   8   1         10.77         15.44        12.90 o                         
   9   8   1        527.59        542.25        25.32 o                         
  10   8   1          6.29         13.92        14.22 o                         
  -7   9   1        365.23        349.10        21.62 o                         
  -6   9   1        221.90        270.95        19.90 o                         
  -5   9   1        147.57        166.28        16.94 o                         
  -4   9   1        427.13        425.20        19.03 o                         
  -3   9   1         36.17         56.37        12.55 o                         
  -2   9   1        761.74        760.57        25.56 o                         
  -1   9   1        269.37        263.41        14.96 o                         
   0   9   1        135.09        149.30        12.78 o                         
   1   9   1        355.70        359.43        18.16 o                         
   2   9   1        280.55        290.83        16.67 o                         
   3   9   1        507.59        525.83        19.11 o                         
   4   9   1        186.33        212.97        15.48 o                         
   5   9   1        378.14        368.49        27.32 o                         
   6   9   1         30.22         37.90        14.69 o                         
   7   9   1        305.62        314.47        20.95 o                         
 -18   0   2        249.54        336.76        37.28 o                         
 -16   0   2       1622.89       1858.86        73.40 o                         
 -14   0   2         36.44         35.32        20.28 o                         
 -12   0   2        140.49        122.78        11.71 o                         
 -10   0   2       1828.65       1749.72        40.31 o                         
  -8   0   2       5767.75       6279.73       112.14 o                         
  -6   0   2      11621.98      11224.06       196.91 o                         
  -4   0   2      14191.19      14668.22       294.71 o                         
  -2   0   2         88.94         79.28         2.62 o                         
   0   0   2       2835.48       2629.99       107.41 o                         
   2   0   2      14495.77      15127.24       263.88 o                         
   4   0   2      16390.85      16708.33       326.14 o                         
   6   0   2      26468.63      28006.90       798.51 o                         
   8   0   2       3268.64       3388.11        81.52 o                         
  10   0   2       2006.95       1944.98        91.54 o                         
  12   0   2         47.57         68.27        11.92 o                         
  14   0   2         10.60        -18.52        17.79 o                         
  16   0   2        352.40        392.00        34.16 o                         
 -18   1   2         90.33        111.29        20.49 o                         
 -17   1   2         18.10         17.60        17.03 o                         
 -16   1   2          9.63         -2.83        18.33 o                         
 -15   1   2        265.74        254.32        25.08 o                         
 -14   1   2        315.28        314.07        19.52 o                         
 -13   1   2        298.52        326.34        15.36 o                         
 -12   1   2        771.89        791.89        24.86 o                         
 -11   1   2         94.12         95.76         8.47 o                         
 -10   1   2        517.16        493.36        11.49 o                         
  -9   1   2          3.73          6.72         4.02 o                         
  -8   1   2       2488.57       2434.38        36.57 o                         
  -7   1   2       1007.19        924.92        19.39 o                         
  -6   1   2         29.55         36.23         5.10 o                         
  -5   1   2         17.54         18.99         2.23 o                         
  -4   1   2        991.07        978.20        16.22 o                         
  -3   1   2        738.98        726.29        12.16 o                         
  -2   1   2       4170.98       4804.98        71.47 o                         
  -1   1   2       2252.28       2484.07        34.90 o                         
   0   1   2       3811.02       3832.00        53.41 o                         
   1   1   2        255.35        264.62         5.06 o                         
   2   1   2        964.40       1049.69        15.54 o                         
   3   1   2       4998.77       5459.81        81.53 o                         
   4   1   2       4446.14       4699.40        70.68 o                         
   5   1   2        383.93        361.16         7.92 o                         
   6   1   2       1683.90       1844.18        29.88 o                         
   7   1   2        132.06        114.93         6.64 o                         
   8   1   2        846.29        820.21        17.51 o                         
   9   1   2        476.68        400.38        10.77 o                         
  10   1   2       1944.96       1778.66        31.01 o                         
  11   1   2        192.77        210.62         9.90 o                         
  12   1   2        928.03        880.32        21.24 o                         
  13   1   2          8.56         24.19        10.32 o                         
  14   1   2       1026.38       1028.38        37.84 o                         
  15   1   2        261.83        223.84        19.49 o                         
  16   1   2          2.09         12.21        16.18 o                         
  17   1   2         13.19        -13.63        26.62 o                         
 -17   2   2        181.41        209.89        21.68 o                         
 -16   2   2        677.26        710.28        30.59 o                         
 -15   2   2        878.49        881.90        38.64 o                         
 -14   2   2         23.00         15.43        15.01 o                         
 -13   2   2         46.86         32.00         9.35 o                         
 -12   2   2          2.72          4.94         7.90 o                         
 -11   2   2       2541.92       2388.89        44.82 o                         
 -10   2   2       1425.43       1385.64        33.15 o                         
  -9   2   2        303.48        324.88         8.63 o                         
  -8   2   2        112.30        127.27         7.98 o                         
  -7   2   2       2358.33       2247.70        33.86 o                         
  -6   2   2       3772.92       3662.42        52.68 o                         
  -5   2   2         58.84         72.70         4.98 o                         
  -4   2   2       7799.74       8182.48       114.06 o                         
  -3   2   2       5458.91       5865.72        87.80 o                         
  -2   2   2        792.13        907.30        14.08 o                         
  -1   2   2      10981.33      12632.53       174.77 o                         
   0   2   2       1427.24       1620.07        23.73 o                         
   1   2   2      30513.08      35889.46       569.90 o                         
   2   2   2       3296.31       3552.38        50.31 o                         
   3   2   2         28.81         36.69         2.47 o                         
   4   2   2        423.42        412.01         7.97 o                         
   5   2   2       1381.71       1370.14        22.89 o                         
   6   2   2      12178.11      12397.63       184.67 o                         
   7   2   2       6118.00       6400.15        97.15 o                         
   8   2   2        529.68        505.55        13.11 o                         
   9   2   2        100.69        106.15        12.31 o                         
  10   2   2        930.93        921.43        19.12 o                         
  11   2   2       3149.59       3086.11        50.82 o                         
  12   2   2        196.70        204.36        17.92 o                         
  13   2   2        132.12        131.16        12.55 o                         
  14   2   2          2.99         -7.25        10.89 o                         
  15   2   2        519.41        568.71        22.09 o                         
  16   2   2        322.70        333.00        30.92 o                         
  17   2   2          2.60        -27.40        18.27 o                         
 -17   3   2         53.84         51.57        21.36 o                         
 -16   3   2          4.16         17.72        17.42 o                         
 -15   3   2        317.83        381.34        29.47 o                         
 -14   3   2          6.45         10.94        10.80 o                         
 -13   3   2        524.16        496.14        17.55 o                         
 -12   3   2        128.34        120.53        10.89 o                         
 -11   3   2          2.22          3.42        11.54 o                         
 -10   3   2         83.38         74.86         8.46 o                         
  -9   3   2         85.66         81.82         6.50 o                         
  -8   3   2          0.98          4.62         5.39 o                         
  -7   3   2       3186.33       2939.12        43.62 o                         
  -6   3   2        211.04        260.56        12.91 o                         
  -5   3   2       8222.18       8823.81       142.77 o                         
  -4   3   2          0.97          4.49         2.99 o                         
  -3   3   2       8408.60       8630.83       120.65 o                         
  -2   3   2        139.08        180.18         8.31 o                         
  -1   3   2        546.03        605.91        10.77 o                         
   0   3   2        366.23        377.47         7.70 o                         
   1   3   2        441.21        424.95         9.12 o                         
   2   3   2         76.43         91.71         5.99 o                         
   3   3   2        511.69        391.62         8.87 o                         
   4   3   2        299.76        300.30         6.99 o                         
   5   3   2       5218.95       5372.01        76.35 o                         
   6   3   2       1491.43       1553.28        25.98 o                         
   7   3   2       7350.14       7436.68       112.80 o                         
   8   3   2          2.10         11.47         4.85 o                         
   9   3   2       2181.12       2088.52        38.14 o                         
  10   3   2        159.82        159.53         9.60 o                         
  11   3   2        578.26        577.42        17.26 o                         
  12   3   2         54.19         39.13        11.91 o                         
  13   3   2         32.77         54.03        12.62 o                         
  14   3   2        188.11        177.87        15.99 o                         
  15   3   2        429.56        450.97        28.00 o                         
  16   3   2          0.44          5.22        13.37 o                         
 -16   4   2         49.68         57.13        20.11 o                         
 -15   4   2        335.24        358.85        21.15 o                         
 -14   4   2          6.37          6.46        11.59 o                         
 -13   4   2        589.24        582.98        21.95 o                         
 -12   4   2        498.51        440.32        31.08 o                         
 -11   4   2       2185.89       2091.06        45.77 o                         
 -10   4   2         10.10         23.94         9.35 o                         
  -9   4   2        945.91        925.18        24.27 o                         
  -8   4   2         52.75         62.16         9.51 o                         
  -7   4   2       1393.50       1361.46        22.81 o                         
  -6   4   2        118.61        130.70         6.22 o                         
  -5   4   2        226.53        259.37         7.97 o                         
  -4   4   2        575.98        614.52        11.95 o                         
  -3   4   2       5554.97       6040.42        85.76 o                         
  -2   4   2          5.99          2.87         3.12 o                         
  -1   4   2       5081.82       5495.42        78.22 o                         
   0   4   2         15.17         11.06         3.06 o                         
   1   4   2      12077.97      13489.05       200.94 o                         
   2   4   2       1013.18       1096.03        21.54 o                         
   3   4   2       5071.17       5267.84        80.71 o                         
   4   4   2         74.65         80.43         5.17 o                         
   5   4   2       1490.84       1525.15        26.32 o                         
   6   4   2        543.80        534.90        12.41 o                         
   7   4   2       3194.96       3115.00        54.48 o                         
   8   4   2        743.95        666.00        16.43 o                         
   9   4   2        412.66        428.47        21.18 o                         
  10   4   2         71.02         71.37        12.77 o                         
  11   4   2       2355.59       2322.29        54.48 o                         
  12   4   2        179.55        201.28        14.57 o                         
  13   4   2        434.00        466.29        19.34 o                         
  14   4   2          5.17          1.37        12.95 o                         
  15   4   2        454.85        440.33        30.83 o                         
  16   4   2         11.31          7.87        15.21 o                         
 -15   5   2         73.91         86.06        16.39 o                         
 -14   5   2         40.84         37.67        14.38 o                         
 -13   5   2        222.10        229.48        17.68 o                         
 -12   5   2        654.45        612.83        27.73 o                         
 -11   5   2         18.02         13.67        10.11 o                         
 -10   5   2        417.18        391.21        16.71 o                         
  -9   5   2        144.33        134.97        12.61 o                         
  -8   5   2        929.54        911.49        21.72 o                         
  -7   5   2       3081.80       2944.54        56.55 o                         
  -6   5   2         36.41         40.20         5.57 o                         
  -5   5   2       1704.87       1683.88        29.46 o                         
  -4   5   2         12.44         14.63         5.01 o                         
  -3   5   2       3327.92       3278.85        52.45 o                         
  -2   5   2       2428.09       2553.06        38.59 o                         
  -1   5   2          9.34         13.95         4.00 o                         
   0   5   2        798.36        896.37        17.67 o                         
   1   5   2         99.71         97.81         6.26 o                         
   2   5   2       4089.62       4292.65        72.51 o                         
   3   5   2       1953.46       1834.93        31.46 o                         
   4   5   2         57.68         65.18         5.88 o                         
   5   5   2       2583.78       2539.73        41.93 o                         
   6   5   2         31.10         36.50         6.92 o                         
   7   5   2        835.06        767.23        23.50 o                         
   8   5   2          8.07          8.00         6.50 o                         
   9   5   2        788.46        756.93        22.50 o                         
  10   5   2          9.88         17.48         9.95 o                         
  11   5   2          2.84          3.90        10.56 o                         
  12   5   2        308.48        311.38        19.02 o                         
  13   5   2         82.29         78.11        13.36 o                         
  14   5   2        392.48        451.22        37.75 o                         
  15   5   2        207.25        219.57        20.71 o                         
 -14   6   2         27.43         26.81        14.10 o                         
 -13   6   2         93.02        111.82        15.12 o                         
 -12   6   2         83.33         81.03        13.62 o                         
 -11   6   2         50.02         63.66        12.86 o                         
 -10   6   2        902.39        848.39        31.14 o                         
  -9   6   2        494.27        492.43        19.04 o                         
  -8   6   2        305.56        299.50        16.42 o                         
  -7   6   2        113.49        118.30         9.75 o                         
  -6   6   2       2250.64       2142.18        40.78 o                         
  -5   6   2          6.41         12.71         6.45 o                         
  -4   6   2        984.18        984.35        20.56 o                         
  -3   6   2        783.62        824.74        19.75 o                         
  -2   6   2       1288.63       1363.53        28.02 o                         
  -1   6   2       1355.93       1416.21        28.75 o                         
   0   6   2        339.65        377.20        17.47 o                         
   1   6   2        536.74        532.08        24.04 o                         
   2   6   2       1580.17       1686.05        32.78 o                         
   3   6   2        314.81        331.12        10.69 o                         
   4   6   2       1248.37       1245.26        24.09 o                         
   5   6   2         16.81         11.54         6.16 o                         
   6   6   2       2533.41       2490.51        46.00 o                         
   7   6   2         60.99         65.12         8.39 o                         
   8   6   2         18.46         28.13        10.20 o                         
   9   6   2        443.24        419.86        22.96 o                         
  10   6   2        953.12        928.22        31.40 o                         
  11   6   2        192.02        180.72        14.92 o                         
  12   6   2        208.06        218.51        16.59 o                         
  13   6   2        111.05        137.52        15.49 o                         
 -12   7   2        827.05        775.89        29.78 o                         
 -11   7   2         37.67         37.87        13.53 o                         
 -10   7   2        476.27        499.34        20.85 o                         
  -9   7   2        134.07        155.67        19.11 o                         
  -8   7   2        889.75        908.06        26.76 o                         
  -7   7   2        145.10        172.33        12.81 o                         
  -6   7   2         31.86         45.59        11.91 o                         
  -5   7   2         28.87         23.13         9.21 o                         
  -4   7   2        111.26        120.11        13.97 o                         
  -3   7   2        136.28        148.21        10.32 o                         
  -2   7   2       2456.56       2552.70        47.75 o                         
  -1   7   2        121.65        142.23        10.42 o                         
   0   7   2       2557.81       2666.83        49.60 o                         
   1   7   2        332.56        331.64        13.40 o                         
   2   7   2       2347.71       2326.22        54.32 o                         
   3   7   2         27.46         34.60         8.41 o                         
   4   7   2       1009.13        980.73        23.58 o                         
   5   7   2        182.81        193.46        11.08 o                         
   6   7   2        126.94        121.93        10.49 o                         
   7   7   2         12.19         11.22        10.43 o                         
   8   7   2          9.73          6.78        10.37 o                         
   9   7   2          7.95         15.98        11.73 o                         
  10   7   2        407.15        372.56        18.58 o                         
  11   7   2          3.07          5.53        12.48 o                         
  12   7   2        302.77        357.58        20.24 o                         
 -10   8   2        135.16        148.27        17.26 o                         
  -9   8   2         18.44         16.33        13.88 o                         
  -8   8   2        205.44        191.45        18.88 o                         
  -7   8   2        228.81        220.66        17.49 o                         
  -6   8   2       1109.59       1114.79        48.44 o                         
  -5   8   2         10.56         21.95        10.53 o                         
  -4   8   2        868.54        895.13        26.15 o                         
  -3   8   2          2.35          9.43         9.94 o                         
  -2   8   2        490.92        494.72        17.30 o                         
  -1   8   2        194.44        208.49        12.73 o                         
   0   8   2         10.22         35.10         9.71 o                         
   1   8   2        363.49        425.49        17.68 o                         
   2   8   2        651.97        706.90        22.77 o                         
   3   8   2        116.07        110.51        11.05 o                         
   4   8   2        644.32        656.63        20.81 o                         
   5   8   2        341.03        334.31        16.23 o                         
   6   8   2       1383.04       1369.05        51.34 o                         
   7   8   2        168.54        158.77        16.10 o                         
   8   8   2         45.04         42.00        14.18 o                         
   9   8   2         52.98         51.44        14.91 o                         
  10   8   2         98.16        128.25        17.43 o                         
  -7   9   2        737.35        774.44        30.25 o                         
  -6   9   2          0.49         10.75        13.92 o                         
  -5   9   2        138.04        140.78        14.57 o                         
  -4   9   2        139.53        134.38        14.30 o                         
  -3   9   2        978.45        986.48        29.05 o                         
  -2   9   2        279.43        283.94        15.31 o                         
  -1   9   2         21.97         21.55        10.60 o                         
   0   9   2        439.00        391.43        19.20 o                         
   1   9   2        166.64        167.69        14.49 o                         
   2   9   2        771.49        756.45        23.63 o                         
   3   9   2        117.97        133.40        12.83 o                         
   4   9   2        428.71        378.08        21.15 o                         
   5   9   2        188.53        182.61        18.97 o                         
   6   9   2          1.56         -3.56        13.88 o                         
 -17   0   3        211.48        177.72        30.60 o                         
 -15   0   3         17.47         -6.85        20.81 o                         
 -13   0   3        318.46        331.23        77.05 o                         
 -11   0   3       3986.33       3854.53        81.29 o                         
  -9   0   3       5156.61       5147.19        93.07 o                         
  -7   0   3        450.37        312.90         9.04 o                         
  -5   0   3       9166.39       9279.26       271.19 o                         
  -3   0   3        379.94        421.27        21.60 o                         
  -1   0   3        398.97        385.16        11.22 o                         
   1   0   3      12021.38      12376.90       215.62 o                         
   3   0   3       7326.77       7326.51       128.90 o                         
   5   0   3      19292.81      19793.55       386.56 o                         
   7   0   3       5415.65       5670.64       113.62 o                         
   9   0   3        335.03        359.29        12.68 o                         
  11   0   3        211.19        259.92        15.37 o                         
  13   0   3        601.11        585.03        24.86 o                         
  15   0   3        252.25        262.92        28.99 o                         
  17   0   3        487.87        538.50        39.45 o                         
 -18   1   3         57.27         61.27        30.36 o                         
 -17   1   3          8.00          0.30        17.97 o                         
 -16   1   3         17.36         12.57        19.88 o                         
 -15   1   3         28.46          6.13        14.04 o                         
 -14   1   3         86.47         87.38        18.82 o                         
 -13   1   3       2735.15       2801.51        72.30 o                         
 -12   1   3        586.85        572.91        17.08 o                         
 -11   1   3        529.21        510.08        19.22 o                         
 -10   1   3         86.39         99.03         5.55 o                         
  -9   1   3        461.24        398.44         8.74 o                         
  -8   1   3       2855.50       2820.39        45.16 o                         
  -7   1   3       2283.38       2274.24        34.04 o                         
  -6   1   3       3292.35       3593.77        55.49 o                         
  -5   1   3       1260.42       1242.24        20.48 o                         
  -4   1   3       5316.78       5413.76        81.02 o                         
  -3   1   3      10571.55      11421.98       157.93 o                         
  -2   1   3       6824.40       7351.82        96.20 o                         
  -1   1   3       3902.91       4373.62        65.16 o                         
   0   1   3      10694.49      12120.01       167.26 o                         
   1   1   3        482.56        512.89         8.20 o                         
   2   1   3        241.55        231.35         5.67 o                         
   3   1   3        794.99        865.06        14.51 o                         
   4   1   3        894.68        851.32        14.67 o                         
   5   1   3          8.86         13.80         3.90 o                         
   6   1   3        924.93        883.81        16.05 o                         
   7   1   3        142.37        129.07         6.92 o                         
   8   1   3       1522.66       1431.85        24.93 o                         
   9   1   3       2983.49       2828.75        45.79 o                         
  10   1   3        108.54        107.62         6.92 o                         
  11   1   3        618.63        572.01        15.78 o                         
  12   1   3          8.61          6.47         7.36 o                         
  13   1   3       1491.60       1384.75        53.95 o                         
  14   1   3        250.16        249.06        14.92 o                         
  15   1   3          8.89         10.05        15.08 o                         
  16   1   3          9.57          1.18        20.79 o                         
  17   1   3         22.49         47.58        18.74 o                         
 -17   2   3         76.84        106.69        20.03 o                         
 -16   2   3        533.86        612.25        37.12 o                         
 -15   2   3          2.34         24.08        14.66 o                         
 -14   2   3        510.97        520.94        30.62 o                         
 -13   2   3        264.84        255.42        20.63 o                         
 -12   2   3       1304.39       1263.86        36.03 o                         
 -11   2   3       2893.41       2729.82        53.73 o                         
 -10   2   3         14.67         27.28         8.26 o                         
  -9   2   3       3074.07       3038.04        49.34 o                         
  -8   2   3        101.26        123.85         7.54 o                         
  -7   2   3       3689.49       3667.67        57.35 o                         
  -6   2   3        484.14        493.94        11.56 o                         
  -5   2   3       1017.65        935.46        16.53 o                         
  -4   2   3       5122.31       5269.39        79.55 o                         
  -3   2   3        607.85        629.53        11.31 o                         
  -2   2   3      14458.29      16458.91       227.32 o                         
  -1   2   3       2808.86       3061.36        43.61 o                         
   0   2   3      12178.89      13604.82       201.01 o                         
   1   2   3       6750.45       7359.61       102.45 o                         
   2   2   3       2833.24       3084.56        43.97 o                         
   3   2   3       4440.12       4543.83        64.19 o                         
   4   2   3        599.17        606.04        10.61 o                         
   5   2   3       3725.10       3631.51        55.93 o                         
   6   2   3       5647.36       5557.37        84.49 o                         
   7   2   3       1923.15       2005.92        33.18 o                         
   8   2   3       1723.68       1600.66        27.75 o                         
   9   2   3       1536.54       1507.07        28.67 o                         
  10   2   3       2432.23       2347.91        39.69 o                         
  11   2   3         28.68         20.24         6.51 o                         
  12   2   3         65.37         71.04        10.72 o                         
  13   2   3         32.00         52.09        11.59 o                         
  14   2   3         52.32         51.71        12.39 o                         
  15   2   3        206.63        214.47        16.03 o                         
  16   2   3         20.09          6.26        16.17 o                         
  17   2   3        154.75        161.95        33.46 o                         
 -17   3   3          0.54        -12.49        20.22 o                         
 -16   3   3          2.83        -26.68        17.79 o                         
 -15   3   3        107.88         72.80        16.53 o                         
 -14   3   3        431.46        405.13        17.77 o                         
 -13   3   3        121.24        138.09        17.90 o                         
 -12   3   3        960.93        942.63        30.36 o                         
 -11   3   3          4.54          5.40         8.08 o                         
 -10   3   3        307.45        332.63        12.80 o                         
  -9   3   3         20.62         21.29         5.74 o                         
  -8   3   3       6840.78       6641.93       101.73 o                         
  -7   3   3         26.50         34.84         4.37 o                         
  -6   3   3       2483.22       2564.67        41.03 o                         
  -5   3   3          5.75         15.19         3.13 o                         
  -4   3   3       3092.21       3085.62        44.87 o                         
  -3   3   3        533.73        579.70        10.69 o                         
  -2   3   3         18.89         18.46         2.76 o                         
  -1   3   3       1047.74       1101.60        17.49 o                         
   0   3   3       4982.00       5733.43        80.86 o                         
   1   3   3         59.54         70.79         4.35 o                         
   2   3   3       5978.62       5929.02        89.45 o                         
   3   3   3         13.60         13.31         3.19 o                         
   4   3   3      13913.67      14890.32       206.60 o                         
   5   3   3        722.30        833.19        14.46 o                         
   6   3   3       1227.95       1069.84        23.41 o                         
   7   3   3        133.58        155.79         6.72 o                         
   8   3   3       1513.00       1434.35        25.73 o                         
   9   3   3        683.52        657.35        15.14 o                         
  10   3   3       1003.28        974.03        20.42 o                         
  11   3   3        146.54        158.91        11.30 o                         
  12   3   3        103.94         81.60        11.33 o                         
  13   3   3          4.71         -6.56        11.32 o                         
  14   3   3       1350.16       1271.91        46.14 o                         
  15   3   3         17.07          4.81        14.68 o                         
  16   3   3         83.80         95.95        16.55 o                         
 -16   4   3        364.59        336.02        67.72 o                         
 -15   4   3          3.07          8.66        13.22 o                         
 -14   4   3        492.10        423.14        19.61 o                         
 -13   4   3        104.83         91.50        13.93 o                         
 -12   4   3        842.20        862.18        25.75 o                         
 -11   4   3          0.58         16.45         9.78 o                         
 -10   4   3        883.86        822.00        22.89 o                         
  -9   4   3          3.31         11.77         6.83 o                         
  -8   4   3         70.83         68.16         7.19 o                         
  -7   4   3        102.32        109.96         5.57 o                         
  -6   4   3        336.59        336.06         9.48 o                         
  -5   4   3         47.27         37.25         4.60 o                         
  -4   4   3       7061.04       7139.67       101.01 o                         
  -3   4   3         71.39         67.44         4.31 o                         
  -2   4   3       9046.90      10200.50       142.80 o                         
  -1   4   3       1960.74       2326.26        34.93 o                         
   0   4   3      10959.44      12085.16       168.54 o                         
   1   4   3        243.23        214.47         7.56 o                         
   2   4   3        177.77        192.25         6.73 o                         
   3   4   3         12.02          6.18         3.71 o                         
   4   4   3         29.05         47.16         4.66 o                         
   5   4   3        955.00        880.36        17.06 o                         
   6   4   3       2844.52       2755.19        44.45 o                         
   7   4   3        756.93        652.47        16.12 o                         
   8   4   3       3579.36       3351.74        63.99 o                         
   9   4   3         31.58         21.26         7.14 o                         
  10   4   3       1276.90       1215.83        36.20 o                         
  11   4   3         47.47         39.54        11.21 o                         
  12   4   3        283.58        288.51        16.74 o                         
  13   4   3         18.59          1.17        11.46 o                         
  14   4   3         41.19         46.11        14.33 o                         
  15   4   3         32.25         50.71        14.78 o                         
 -15   5   3         16.43          0.04        14.54 o                         
 -14   5   3         13.82         39.08        14.16 o                         
 -13   5   3        326.03        338.44        19.55 o                         
 -12   5   3        222.04        225.71        23.83 o                         
 -11   5   3          9.30         12.30        10.12 o                         
 -10   5   3       1231.73       1170.34        30.18 o                         
  -9   5   3        623.75        545.00        21.59 o                         
  -8   5   3       2941.36       2878.93        52.24 o                         
  -7   5   3        910.43        897.03        20.98 o                         
  -6   5   3        667.92        655.51        15.18 o                         
  -5   5   3        275.50        273.39        10.40 o                         
  -4   5   3       2257.08       2279.26        38.04 o                         
  -3   5   3       3435.70       3603.33        53.12 o                         
  -2   5   3        409.70        408.53         9.90 o                         
  -1   5   3       1040.69       1068.36        18.62 o                         
   0   5   3        327.66        352.75        10.06 o                         
   1   5   3        630.13        648.16        15.70 o                         
   2   5   3       4048.96       3985.98        62.69 o                         
   3   5   3        182.93        213.00         8.10 o                         
   4   5   3       2421.35       2371.61        39.46 o                         
   5   5   3         30.80         31.45         5.44 o                         
   6   5   3       3257.99       3059.82        49.73 o                         
   7   5   3        165.21        176.98         9.19 o                         
   8   5   3        483.42        440.50        13.92 o                         
   9   5   3       2311.73       2123.68        45.20 o                         
  10   5   3         45.97         31.80        11.98 o                         
  11   5   3         65.57         77.67        11.95 o                         
  12   5   3          5.47        -14.83        10.96 o                         
  13   5   3        315.92        302.59        17.52 o                         
  14   5   3        284.30        250.93        18.92 o                         
  15   5   3         32.57         32.21        16.78 o                         
 -14   6   3        229.93        245.94        18.51 o                         
 -13   6   3          0.61          1.98        12.92 o                         
 -12   6   3         61.53         89.83        17.62 o                         
 -11   6   3         24.67         30.13        11.83 o                         
 -10   6   3          1.30         13.58        11.08 o                         
  -9   6   3        402.60        366.96        16.66 o                         
  -8   6   3        187.19        182.39        11.01 o                         
  -7   6   3        442.67        431.49        14.78 o                         
  -6   6   3        300.90        296.46        13.35 o                         
  -5   6   3       2429.30       2416.89        44.86 o                         
  -4   6   3       1185.02       1194.57        23.36 o                         
  -3   6   3        201.89        205.20         9.93 o                         
  -2   6   3       1530.67       1607.44        31.84 o                         
  -1   6   3          8.97         13.01         6.37 o                         
   0   6   3        670.78        694.47        17.98 o                         
   1   6   3       2234.05       2253.03        45.25 o                         
   2   6   3        890.53        923.39        24.08 o                         
   3   6   3        849.33        805.02        17.87 o                         
   4   6   3         59.19         70.94         7.14 o                         
   5   6   3       2300.72       2271.04        39.01 o                         
   6   6   3        239.90        245.93        16.72 o                         
   7   6   3        191.22        188.87        10.58 o                         
   8   6   3        859.75        848.60        24.68 o                         
   9   6   3         43.80         30.85        15.17 o                         
  10   6   3         24.21         32.36        13.89 o                         
  11   6   3        302.43        318.51        17.53 o                         
  12   6   3        207.63        206.99        20.81 o                         
  13   6   3        102.37        114.82        15.14 o                         
 -12   7   3         12.72         10.54        20.01 o                         
 -11   7   3         36.36         50.16        13.16 o                         
 -10   7   3          1.92          7.94        11.99 o                         
  -9   7   3        489.21        500.62        20.28 o                         
  -8   7   3        395.64        356.02        18.93 o                         
  -7   7   3        397.60        374.76        18.43 o                         
  -6   7   3        354.26        374.25        15.91 o                         
  -5   7   3        546.16        576.11        22.94 o                         
  -4   7   3         11.67         23.29         8.35 o                         
  -3   7   3       3979.19       4115.30        72.25 o                         
  -2   7   3        258.20        241.04        12.19 o                         
  -1   7   3       1310.50       1321.64        28.70 o                         
   0   7   3         48.48         45.13         8.29 o                         
   1   7   3       1075.47       1092.97        27.60 o                         
   2   7   3          0.21         14.76         8.48 o                         
   3   7   3        443.31        437.98        20.06 o                         
   4   7   3        137.36        125.03         9.96 o                         
   5   7   3        341.73        353.76        13.80 o                         
   6   7   3         74.84         87.00         9.98 o                         
   7   7   3        354.73        332.59        16.61 o                         
   8   7   3          0.98         19.69        11.57 o                         
   9   7   3       1549.33       1419.12        35.73 o                         
  10   7   3         71.61         69.52        13.32 o                         
  11   7   3        219.11        264.41        19.81 o                         
  12   7   3          5.92         14.48        14.27 o                         
 -10   8   3        117.55        111.69        16.92 o                         
  -9   8   3        491.70        499.05        23.88 o                         
  -8   8   3         11.03        -10.92        15.37 o                         
  -7   8   3        801.74        777.00        28.69 o                         
  -6   8   3         29.90         28.20        11.95 o                         
  -5   8   3        438.32        439.03        18.44 o                         
  -4   8   3        348.05        349.20        16.91 o                         
  -3   8   3          5.53          6.07         9.02 o                         
  -2   8   3          8.26         12.06         9.18 o                         
  -1   8   3        173.89        181.50        14.15 o                         
   0   8   3        899.34        935.90        26.42 o                         
   1   8   3        484.82        508.61        20.79 o                         
   2   8   3         12.50         16.51         9.27 o                         
   3   8   3        888.42        897.78        23.65 o                         
   4   8   3         22.36         26.07         9.42 o                         
   5   8   3       1024.12       1034.89        35.53 o                         
   6   8   3        517.20        493.47        23.80 o                         
   7   8   3        143.35        176.07        16.53 o                         
   8   8   3          8.53         12.14        13.44 o                         
   9   8   3          0.61         14.02        14.22 o                         
  -7   9   3         59.38         71.55        16.08 o                         
  -6   9   3        173.01        188.72        18.14 o                         
  -5   9   3        328.59        281.61        17.34 o                         
  -4   9   3        449.35        452.35        20.30 o                         
  -3   9   3        574.73        524.34        21.26 o                         
  -2   9   3        260.79        295.68        15.69 o                         
  -1   9   3        781.76        794.48        25.34 o                         
   0   9   3         66.21         79.24        12.68 o                         
   1   9   3        557.10        557.56        31.24 o                         
   2   9   3        562.39        550.61        19.39 o                         
   3   9   3        118.33        115.64        12.19 o                         
   4   9   3        444.67        464.21        20.18 o                         
   5   9   3          0.95         -6.35        12.86 o                         
   6   9   3        110.37        141.39        18.00 o                         
 -18   0   4          4.73        -13.84        24.96 o                         
 -16   0   4         53.73         33.23        58.13 o                         
 -14   0   4        488.13        536.90        69.18 o                         
 -12   0   4       1244.72       1267.80        48.43 o                         
 -10   0   4      10761.13      11268.06       199.65 o                         
  -8   0   4        803.79        792.07        17.70 o                         
  -6   0   4       3336.35       3369.52        98.04 o                         
  -4   0   4       5696.11       5694.11       100.53 o                         
  -2   0   4        147.26        136.62         8.21 o                         
   0   0   4      62787.02      60097.98      1196.23 o                         
   2   0   4       8189.59       8598.73       150.29 o                         
   4   0   4       4542.42       4327.95        76.84 o                         
   6   0   4        240.75        308.23         9.94 o                         
   8   0   4        203.22        157.16         7.80 o                         
  10   0   4        133.03        134.51        11.47 o                         
  12   0   4       1057.24       1013.82        33.65 o                         
  14   0   4        192.80        226.01        17.67 o                         
  16   0   4        811.67        854.60        63.81 o                         
 -18   1   4        250.86        292.77        24.83 o                         
 -17   1   4         12.48         27.74        17.56 o                         
 -16   1   4         43.52         37.71        22.89 o                         
 -15   1   4         30.29         37.61        14.88 o                         
 -14   1   4       1638.43       1679.73        56.79 o                         
 -13   1   4        350.50        365.74        24.12 o                         
 -12   1   4       1188.32       1194.10        26.69 o                         
 -11   1   4        134.48        125.08        10.32 o                         
 -10   1   4        824.47        810.65        15.99 o                         
  -9   1   4       1746.04       1676.55        38.36 o                         
  -8   1   4       1601.69       1561.65        32.14 o                         
  -7   1   4         40.90         42.84         4.36 o                         
  -6   1   4       3497.42       3421.35        52.83 o                         
  -5   1   4         33.34         40.39         3.28 o                         
  -4   1   4       5722.69       5835.56        81.73 o                         
  -3   1   4          7.48         16.54         2.78 o                         
  -2   1   4      14862.89      15929.51       219.67 o                         
  -1   1   4        859.45        975.50        13.70 o                         
   0   1   4       4538.36       4947.02        65.01 o                         
   1   1   4        603.53        552.40        10.08 o                         
   2   1   4        114.67        106.57         3.77 o                         
   3   1   4       3434.42       3449.70        49.69 o                         
   4   1   4       2264.20       2108.83        33.08 o                         
   5   1   4        848.28        868.88        15.41 o                         
   6   1   4        497.25        417.65        11.13 o                         
   7   1   4        190.58        189.28         6.11 o                         
   8   1   4       3788.78       3532.13        55.53 o                         
   9   1   4       1437.07       1290.62        23.51 o                         
  10   1   4        831.39        829.66        24.60 o                         
  11   1   4        188.88        180.91        13.36 o                         
  12   1   4        339.09        345.07        14.54 o                         
  13   1   4        484.14        470.10        25.59 o                         
  14   1   4        144.45        141.80        13.72 o                         
  15   1   4         16.83          9.98        12.32 o                         
  16   1   4        314.41        356.57        22.99 o                         
  17   1   4         13.58         39.63        18.50 o                         
 -18   2   4          0.93         10.95        19.73 o                         
 -17   2   4        302.99        357.67        34.64 o                         
 -16   2   4        152.27        189.07        20.22 o                         
 -15   2   4        329.26        343.75        43.67 o                         
 -14   2   4        158.87        178.05        15.59 o                         
 -13   2   4          4.29          0.94         8.72 o                         
 -12   2   4        660.84        606.59        18.03 o                         
 -11   2   4        121.02        145.69        11.64 o                         
 -10   2   4       1715.02       1636.19        32.27 o                         
  -9   2   4       1511.57       1521.79        27.40 o                         
  -8   2   4        514.65        463.36        12.73 o                         
  -7   2   4       1411.65       1400.76        26.17 o                         
  -6   2   4          3.63          9.76         3.33 o                         
  -5   2   4       4348.99       4186.43        64.02 o                         
  -4   2   4        393.25        358.50         7.23 o                         
  -3   2   4       2004.23       2115.79        35.58 o                         
  -2   2   4        252.71        202.83         4.90 o                         
  -1   2   4        646.15        604.33        11.29 o                         
   0   2   4       2501.46       2469.48        35.51 o                         
   1   2   4       2160.29       2196.53        31.80 o                         
   2   2   4       1816.64       1703.82        25.18 o                         
   3   2   4       2461.12       2591.35        37.54 o                         
   4   2   4       2810.44       2753.72        42.59 o                         
   5   2   4       1742.90       1647.26        27.08 o                         
   6   2   4         98.51        121.56         5.44 o                         
   7   2   4       2639.45       2506.26        40.41 o                         
   8   2   4         37.99         38.00         5.26 o                         
   9   2   4        439.88        447.15        12.56 o                         
  10   2   4        887.35        844.78        18.87 o                         
  11   2   4         24.81         26.06         7.23 o                         
  12   2   4        583.96        649.30        18.19 o                         
  13   2   4        238.44        255.65        15.13 o                         
  14   2   4        105.59        113.07        18.20 o                         
  15   2   4          1.91        -17.02        11.96 o                         
  16   2   4         78.78         70.66        16.97 o                         
 -17   3   4        128.80        115.23        25.52 o                         
 -16   3   4          2.64         10.53        29.39 o                         
 -15   3   4         60.00         41.62        16.12 o                         
 -14   3   4         56.40         65.27        11.46 o                         
 -13   3   4       1213.03       1167.18        28.41 o                         
 -12   3   4        529.30        459.44        27.88 o                         
 -11   3   4       1178.12       1093.17        25.96 o                         
 -10   3   4        326.30        299.27        12.21 o                         
  -9   3   4       6844.39       6832.30       105.17 o                         
  -8   3   4         25.54         20.12         6.99 o                         
  -7   3   4       2198.17       2122.86        38.35 o                         
  -6   3   4        320.23        310.16        15.06 o                         
  -5   3   4        535.54        556.29        12.82 o                         
  -4   3   4        250.31        279.59         6.93 o                         
  -3   3   4       1341.00       1385.04        21.61 o                         
  -2   3   4        326.97        390.44         8.35 o                         
  -1   3   4      16940.16      18790.84       259.88 o                         
   0   3   4         44.46         56.93         3.98 o                         
   1   3   4       5773.60       5900.05        83.17 o                         
   2   3   4         24.15         23.81         2.79 o                         
   3   3   4       8311.55       8523.74       119.28 o                         
   4   3   4         91.91         86.18         4.03 o                         
   5   3   4        170.11        165.57         5.39 o                         
   6   3   4        266.66        254.58         8.52 o                         
   7   3   4       2033.31       1995.05        33.43 o                         
   8   3   4        164.00        172.94         7.67 o                         
   9   3   4       1610.48       1547.97        29.07 o                         
  10   3   4         23.70         25.69         6.64 o                         
  11   3   4        471.61        458.51        13.57 o                         
  12   3   4          2.66          2.82        10.61 o                         
  13   3   4       1259.16       1306.42        37.32 o                         
  14   3   4          8.63         -6.01        12.77 o                         
  15   3   4        142.18        188.33        21.07 o                         
  16   3   4         21.81         24.71        14.54 o                         
 -16   4   4         11.56         22.25        19.56 o                         
 -15   4   4        529.20        600.89        23.68 o                         
 -14   4   4         42.46         50.84        12.79 o                         
 -13   4   4        157.24        136.58        13.85 o                         
 -12   4   4         12.10         -9.47        10.44 o                         
 -11   4   4         41.64         47.25        14.71 o                         
 -10   4   4         30.28         19.58         8.37 o                         
  -9   4   4       3601.88       3497.46        61.39 o                         
  -8   4   4        391.31        358.50        11.87 o                         
  -7   4   4        565.39        577.84        15.20 o                         
  -6   4   4        219.55        214.30         6.78 o                         
  -5   4   4       6377.28       6162.46        87.90 o                         
  -4   4   4         88.20        113.02         5.12 o                         
  -3   4   4        373.26        382.43         9.01 o                         
  -2   4   4        382.42        430.81         9.62 o                         
  -1   4   4       6156.92       6509.33        92.25 o                         
   0   4   4        372.14        353.50        14.05 o                         
   1   4   4        335.46        327.89         8.79 o                         
   2   4   4         14.34         24.36         4.16 o                         
   3   4   4        360.66        407.64        10.22 o                         
   4   4   4         68.23         74.04         5.55 o                         
   5   4   4       5814.94       5799.04        88.95 o                         
   6   4   4          4.86          8.71         4.25 o                         
   7   4   4       2181.48       2082.19        38.45 o                         
   8   4   4         49.79         58.99         6.97 o                         
   9   4   4        603.47        587.59        17.18 o                         
  10   4   4        349.62        351.72        16.74 o                         
  11   4   4        119.82        121.09        12.75 o                         
  12   4   4        156.33        155.21        14.34 o                         
  13   4   4        339.28        326.87        20.71 o                         
  14   4   4          7.76          7.48        12.83 o                         
  15   4   4         23.38         34.32        15.06 o                         
 -15   5   4         50.67         79.36        15.70 o                         
 -14   5   4        350.68        361.68        21.20 o                         
 -13   5   4        249.46        235.27        18.19 o                         
 -12   5   4         13.66         13.66        11.37 o                         
 -11   5   4       1109.48       1058.71        30.14 o                         
 -10   5   4         64.55         42.51        13.01 o                         
  -9   5   4        496.85        521.01        16.04 o                         
  -8   5   4        228.45        250.42        14.76 o                         
  -7   5   4        510.96        478.84        20.01 o                         
  -6   5   4       1659.00       1668.69        29.52 o                         
  -5   5   4        193.77        199.85        11.25 o                         
  -4   5   4       2910.74       2998.90        45.05 o                         
  -3   5   4        105.86         98.15         5.76 o                         
  -2   5   4       1885.94       1884.75        29.82 o                         
  -1   5   4       1275.78       1222.43        20.74 o                         
   0   5   4          2.13          0.85         4.63 o                         
   1   5   4       4346.68       4433.23        74.92 o                         
   2   5   4        209.57        212.05         8.14 o                         
   3   5   4       1216.67       1124.90        21.31 o                         
   4   5   4       1811.21       1753.48        30.44 o                         
   5   5   4       1093.96       1049.85        20.54 o                         
   6   5   4        833.62        824.01        19.52 o                         
   7   5   4         23.26         17.91         7.01 o                         
   8   5   4       2464.49       2401.69        44.60 o                         
   9   5   4         34.79         50.41        10.24 o                         
  10   5   4        215.90        208.83        13.73 o                         
  11   5   4        950.24        934.00        29.84 o                         
  12   5   4        412.21        376.87        21.71 o                         
  13   5   4        415.06        394.71        21.25 o                         
  14   5   4         26.14         22.03        14.60 o                         
 -14   6   4        273.41        302.57        19.58 o                         
 -13   6   4         32.82         34.89        13.74 o                         
 -12   6   4        152.49        148.56        15.10 o                         
 -11   6   4          0.45          4.86        11.49 o                         
 -10   6   4       1280.52       1261.23        32.88 o                         
  -9   6   4         43.41         36.09        10.86 o                         
  -8   6   4         23.15         18.59         8.31 o                         
  -7   6   4        280.31        288.73        12.50 o                         
  -6   6   4       1635.11       1596.37        32.48 o                         
  -5   6   4        395.04        380.42        17.10 o                         
  -4   6   4       1094.78       1104.86        24.11 o                         
  -3   6   4        503.02        535.85        15.39 o                         
  -2   6   4        136.20        123.05         8.67 o                         
  -1   6   4        615.61        618.28        16.81 o                         
   0   6   4       3931.66       3999.63        63.81 o                         
   1   6   4        221.32        237.85        14.13 o                         
   2   6   4       1049.07       1085.46        21.78 o                         
   3   6   4        116.25        120.05        10.87 o                         
   4   6   4       1836.71       1756.45        38.83 o                         
   5   6   4        158.08        148.16         8.44 o                         
   6   6   4         39.56         47.01         8.21 o                         
   7   6   4        281.93        272.95        12.03 o                         
   8   6   4        634.76        576.95        19.80 o                         
   9   6   4        444.73        418.87        17.86 o                         
  10   6   4        368.29        397.79        21.94 o                         
  11   6   4          2.62          2.60        11.68 o                         
  12   6   4        622.27        568.60        22.69 o                         
  13   6   4         34.21         31.13        15.37 o                         
 -12   7   4         16.39         14.88        15.13 o                         
 -11   7   4         23.88         36.64        12.88 o                         
 -10   7   4          6.40          7.25        12.17 o                         
  -9   7   4         15.15         42.98        13.30 o                         
  -8   7   4        940.64        919.05        37.83 o                         
  -7   7   4         22.69         27.36        10.14 o                         
  -6   7   4       1921.27       1907.60        42.29 o                         
  -5   7   4          1.34          0.52         9.53 o                         
  -4   7   4       3108.92       3117.44        56.69 o                         
  -3   7   4         41.84         34.08         8.46 o                         
  -2   7   4       2830.51       2809.42        51.83 o                         
  -1   7   4         79.53         90.54         9.42 o                         
   0   7   4        171.67        160.45        14.72 o                         
   1   7   4        107.19        113.45        10.61 o                         
   2   7   4          5.18          9.53         8.03 o                         
   3   7   4          1.22          3.09         8.15 o                         
   4   7   4        802.39        882.37        22.21 o                         
   5   7   4        176.14        184.61        11.25 o                         
   6   7   4        918.19        887.89        22.57 o                         
   7   7   4         17.90         32.93        11.06 o                         
   8   7   4       3442.83       3441.18        70.04 o                         
   9   7   4          1.00         -9.05        14.28 o                         
  10   7   4        597.51        527.56        21.72 o                         
  11   7   4         49.99         40.67        13.68 o                         
 -10   8   4        502.27        489.16        24.90 o                         
  -9   8   4        244.54        275.58        19.59 o                         
  -8   8   4        141.71        125.35        15.95 o                         
  -7   8   4         38.09         27.86        11.64 o                         
  -6   8   4         97.32        112.29        12.73 o                         
  -5   8   4        644.66        643.30        21.91 o                         
  -4   8   4         27.84         28.39        10.67 o                         
  -3   8   4         16.48         29.44         9.62 o                         
  -2   8   4        229.04        247.58        13.22 o                         
  -1   8   4        615.80        627.79        19.07 o                         
   0   8   4       1810.95       1816.40        50.81 o                         
   1   8   4        603.02        639.26        19.58 o                         
   2   8   4        544.99        592.08        18.52 o                         
   3   8   4        101.46        109.74        10.86 o                         
   4   8   4        301.93        320.11        15.88 o                         
   5   8   4        297.31        309.87        16.05 o                         
   6   8   4         28.98         29.17        12.81 o                         
   7   8   4         32.34         31.37        13.06 o                         
   8   8   4         38.38         59.29        15.06 o                         
   9   8   4          3.04          4.33        13.87 o                         
  -7   9   4        197.01        198.76        22.09 o                         
  -6   9   4        246.52        298.89        17.89 o                         
  -5   9   4         52.35         50.18        13.53 o                         
  -4   9   4        711.70        709.50        24.48 o                         
  -3   9   4         87.74         98.45        13.62 o                         
  -2   9   4        425.74        409.76        19.08 o                         
  -1   9   4       1169.61       1194.03        32.03 o                         
   0   9   4        119.33        136.61        15.63 o                         
   1   9   4        483.70        491.38        19.81 o                         
   2   9   4        113.51        125.97        12.69 o                         
   3   9   4        538.40        516.67        20.72 o                         
   4   9   4        142.79        138.05        14.01 o                         
   5   9   4          3.36          7.77        13.76 o                         
   6   9   4        465.16        470.91        23.72 o                         
 -17   0   5         71.01         84.16        26.09 o                         
 -15   0   5       2479.92       2621.25       116.89 o                         
 -13   0   5        109.55         94.75        15.41 o                         
 -11   0   5       1577.83       1587.26        49.80 o                         
  -9   0   5         85.54         69.53         8.21 o                         
  -7   0   5        685.28        696.34        33.69 o                         
  -5   0   5      14492.39      15575.92       304.66 o                         
  -3   0   5       5240.89       5487.35       108.27 o                         
  -1   0   5      24135.60      24798.58       432.03 o                         
   1   0   5       6107.63       5957.01       105.68 o                         
   3   0   5       1556.76       1456.31        27.27 o                         
   5   0   5       1049.18       1169.67        22.79 o                         
   7   0   5       6473.57       6255.65       125.15 o                         
   9   0   5       3401.60       3317.07        81.42 o                         
  11   0   5       5688.14       5588.45       133.82 o                         
  13   0   5          9.75         13.07        12.73 o                         
  15   0   5        100.21        105.18        24.65 o                         
  17   0   5         11.28        -22.80        56.55 o                         
 -18   1   5         15.70         19.72        19.17 o                         
 -17   1   5         63.19         40.97        18.44 o                         
 -16   1   5         19.21          8.00        15.52 o                         
 -15   1   5        259.83        257.13        19.53 o                         
 -14   1   5         55.08         64.03        23.89 o                         
 -13   1   5         69.02         68.69        11.73 o                         
 -12   1   5        163.76        194.00        13.38 o                         
 -11   1   5         71.73         80.76         7.63 o                         
 -10   1   5        616.05        616.41        20.63 o                         
  -9   1   5        295.16        280.33         8.60 o                         
  -8   1   5        269.34        247.57         7.12 o                         
  -7   1   5       8640.98       8779.87       123.13 o                         
  -6   1   5        395.20        378.44         9.51 o                         
  -5   1   5       4168.70       4221.43        60.03 o                         
  -4   1   5       3071.75       3136.64        42.20 o                         
  -3   1   5       3030.33       3018.87        42.94 o                         
  -2   1   5       4119.35       4200.83        59.05 o                         
  -1   1   5       7890.96       8486.29       110.99 o                         
   0   1   5       5044.11       5548.11        73.01 o                         
   1   1   5       1729.01       1769.99        24.17 o                         
   2   1   5        643.83        583.52        11.10 o                         
   3   1   5      15947.32      16350.59       237.14 o                         
   4   1   5        545.48        529.82         9.92 o                         
   5   1   5       1457.02       1402.88        23.37 o                         
   6   1   5         39.45         34.96         4.96 o                         
   7   1   5       2803.00       2634.85        46.15 o                         
   8   1   5         60.16         56.27         5.35 o                         
   9   1   5         13.13         15.43         6.25 o                         
  10   1   5        140.87        137.63         8.65 o                         
  11   1   5         87.68         58.36         8.29 o                         
  12   1   5        491.83        497.92        16.34 o                         
  13   1   5        671.23        606.45        18.51 o                         
  14   1   5         22.92         30.74        15.12 o                         
  15   1   5        467.76        469.95        26.28 o                         
  16   1   5          6.71         -5.75        21.36 o                         
 -18   2   5         13.55          1.34        25.53 o                         
 -17   2   5         35.01         15.75        17.16 o                         
 -16   2   5        584.96        669.10        37.14 o                         
 -15   2   5        246.71        291.48        20.87 o                         
 -14   2   5        249.31        221.90        21.40 o                         
 -13   2   5         20.45         28.51         8.93 o                         
 -12   2   5         17.59         23.10         8.71 o                         
 -11   2   5        950.57        926.18        23.61 o                         
 -10   2   5       4285.78       4224.22        67.24 o                         
  -9   2   5        309.97        310.21        10.83 o                         
  -8   2   5        777.77        735.13        16.56 o                         
  -7   2   5         63.26         71.99         7.88 o                         
  -6   2   5       1639.91       1506.21        25.41 o                         
  -5   2   5       3764.87       3844.76        59.14 o                         
  -4   2   5         70.95        117.85         4.06 o                         
  -3   2   5      11300.26      11878.16       164.66 o                         
  -2   2   5         65.79         71.04         3.24 o                         
  -1   2   5      11826.33      12639.31       175.02 o                         
   0   2   5       1457.62       1635.92        24.26 o                         
   1   2   5       8047.86       8415.62       117.08 o                         
   2   2   5       6782.55       7274.96       101.64 o                         
   3   2   5        590.84        581.86        10.39 o                         
   4   2   5       3798.67       3843.30        58.70 o                         
   5   2   5        326.26        368.21         8.95 o                         
   6   2   5       6795.37       6725.48       101.79 o                         
   7   2   5       3548.99       3480.01        54.76 o                         
   8   2   5         67.31         55.12         5.56 o                         
   9   2   5        971.77        879.85        18.21 o                         
  10   2   5        384.31        373.10        11.62 o                         
  11   2   5        369.55        376.37        12.90 o                         
  12   2   5        750.98        738.31        19.78 o                         
  13   2   5        105.91        118.58        12.75 o                         
  14   2   5         30.75         47.45        12.21 o                         
  15   2   5        220.07        252.69        22.93 o                         
  16   2   5        282.70        293.51        20.59 o                         
 -17   3   5         36.24         17.38        20.17 o                         
 -16   3   5         12.58        -10.03        17.63 o                         
 -15   3   5         17.55         18.20        14.19 o                         
 -14   3   5        836.63        844.41        36.40 o                         
 -13   3   5          4.43          6.70         9.98 o                         
 -12   3   5        712.28        702.10        20.13 o                         
 -11   3   5         82.97         80.11         9.71 o                         
 -10   3   5        982.89       1006.19        23.50 o                         
  -9   3   5         80.68         79.44         7.08 o                         
  -8   3   5          1.25          6.68         4.97 o                         
  -7   3   5         79.83         81.06         5.63 o                         
  -6   3   5       3073.34       3001.85        51.54 o                         
  -5   3   5          5.59          0.34         2.90 o                         
  -4   3   5        804.58        811.12        14.13 o                         
  -3   3   5         38.68         32.79         3.64 o                         
  -2   3   5       6548.20       6527.41        98.38 o                         
  -1   3   5        343.57        364.42        10.47 o                         
   0   3   5         55.97         65.05         6.00 o                         
   1   3   5         88.92         95.86         3.93 o                         
   2   3   5       4773.64       4708.57        67.00 o                         
   3   3   5       1008.98        995.54        16.50 o                         
   4   3   5       1025.47        997.38        16.64 o                         
   5   3   5        307.20        320.55         8.26 o                         
   6   3   5        193.74        193.40         7.63 o                         
   7   3   5        202.71        195.00        13.75 o                         
   8   3   5       3456.41       3365.56        54.03 o                         
   9   3   5         47.58         50.47         6.55 o                         
  10   3   5        836.08        787.70        19.78 o                         
  11   3   5         82.55         71.27         8.12 o                         
  12   3   5       1786.23       1784.34        50.74 o                         
  13   3   5         40.75         42.96        13.07 o                         
  14   3   5        198.90        205.63        17.27 o                         
  15   3   5          3.48          3.94        13.42 o                         
  16   3   5          2.27         -5.35        14.97 o                         
 -16   4   5        286.76        299.43        47.06 o                         
 -15   4   5         86.44         94.92        14.15 o                         
 -14   4   5        202.90        204.61        31.14 o                         
 -13   4   5         79.28         64.10        12.13 o                         
 -12   4   5         29.55         24.39        11.92 o                         
 -11   4   5        497.63        488.83        22.30 o                         
 -10   4   5       1543.52       1449.64        28.13 o                         
  -9   4   5          1.38         13.44         7.11 o                         
  -8   4   5       1217.05       1202.41        27.66 o                         
  -7   4   5        237.73        236.56         9.12 o                         
  -6   4   5       3709.37       3601.90        57.16 o                         
  -5   4   5        137.65        152.56         6.92 o                         
  -4   4   5        228.70        218.04         6.69 o                         
  -3   4   5        313.49        367.87         9.06 o                         
  -2   4   5        170.15        177.55         6.18 o                         
  -1   4   5        731.98        752.49        13.89 o                         
   0   4   5       3841.29       4007.86        58.07 o                         
   1   4   5       1176.86       1264.07        22.43 o                         
   2   4   5       4209.81       4302.77        66.69 o                         
   3   4   5          3.07          1.76         4.00 o                         
   4   4   5       2302.98       2210.79        36.40 o                         
   5   4   5         22.95         27.94         4.55 o                         
   6   4   5       1741.21       1612.30        30.72 o                         
   7   4   5        493.78        467.54        18.33 o                         
   8   4   5        780.27        761.26        18.55 o                         
   9   4   5          4.30          1.01         6.65 o                         
  10   4   5         99.89        100.28         9.72 o                         
  11   4   5         97.84        112.63        12.86 o                         
  12   4   5        727.48        729.82        28.97 o                         
  13   4   5         35.54         53.56        15.22 o                         
  14   4   5        140.66        162.78        18.22 o                         
  15   4   5          3.86         -8.76        16.36 o                         
 -15   5   5         29.56         31.36        15.78 o                         
 -14   5   5        315.91        299.69        23.33 o                         
 -13   5   5          7.58         17.12        13.71 o                         
 -12   5   5        299.49        319.25        20.05 o                         
 -11   5   5        358.68        309.33        16.05 o                         
 -10   5   5        192.27        171.52        13.06 o                         
  -9   5   5        865.88        844.53        21.59 o                         
  -8   5   5        470.68        469.77        15.91 o                         
  -7   5   5       2742.58       2680.17        49.05 o                         
  -6   5   5       1435.95       1373.45        28.06 o                         
  -5   5   5         81.06         91.22         5.92 o                         
  -4   5   5        479.88        466.14        11.24 o                         
  -3   5   5       2178.95       2167.87        33.91 o                         
  -2   5   5       5937.30       6152.19        88.20 o                         
  -1   5   5        378.42        379.81        13.47 o                         
   0   5   5       1636.22       1613.13        30.67 o                         
   1   5   5        105.07        127.94         6.79 o                         
   2   5   5       1926.53       1848.35        31.84 o                         
   3   5   5       3247.91       3140.99        50.64 o                         
   4   5   5        106.22        100.59         6.63 o                         
   5   5   5        163.52        187.48        13.35 o                         
   6   5   5         58.41         64.46         7.31 o                         
   7   5   5       1594.61       1525.31        30.64 o                         
   8   5   5        755.79        754.40        23.16 o                         
   9   5   5        270.10        256.40        13.07 o                         
  10   5   5       1684.06       1602.58        37.58 o                         
  11   5   5          2.85         -1.68        10.73 o                         
  12   5   5        460.00        491.65        21.37 o                         
  13   5   5        173.83        172.58        16.90 o                         
  14   5   5        109.18        158.29        27.63 o                         
 -14   6   5          3.30        -20.86        13.91 o                         
 -13   6   5        152.61        136.89        15.58 o                         
 -12   6   5        213.10        206.52        15.78 o                         
 -11   6   5       1737.55       1614.72        39.50 o                         
 -10   6   5        266.46        254.93        15.95 o                         
  -9   6   5         29.19         31.71         9.35 o                         
  -8   6   5        425.05        443.09        15.56 o                         
  -7   6   5          1.47         10.15         7.89 o                         
  -6   6   5        176.88        184.42        10.54 o                         
  -5   6   5       1072.62       1093.42        24.48 o                         
  -4   6   5         51.80         51.38         7.70 o                         
  -3   6   5        325.09        347.02        12.30 o                         
  -2   6   5         37.46         35.80         7.16 o                         
  -1   6   5       2460.95       2513.87        45.99 o                         
   0   6   5        233.55        257.27        10.71 o                         
   1   6   5       2542.27       2615.43        43.89 o                         
   2   6   5         36.01         33.84         6.36 o                         
   3   6   5         35.11         31.30         6.64 o                         
   4   6   5       1230.73       1200.08        23.86 o                         
   5   6   5         61.49         59.16         8.37 o                         
   6   6   5        118.24        110.28         9.49 o                         
   7   6   5       1217.83       1195.38        26.63 o                         
   8   6   5        281.87        311.99        13.32 o                         
   9   6   5        266.70        246.98        15.11 o                         
  10   6   5          1.61         -8.98        10.99 o                         
  11   6   5       1121.98       1128.95        31.48 o                         
  12   6   5          1.76         -2.67        12.41 o                         
  13   6   5          3.46         20.57        15.07 o                         
 -12   7   5          1.12          8.02        12.98 o                         
 -11   7   5        193.40        219.42        17.12 o                         
 -10   7   5          2.36         17.84        12.54 o                         
  -9   7   5       1180.73       1062.14        43.68 o                         
  -8   7   5        199.84        217.40        14.13 o                         
  -7   7   5       2731.16       2641.58        55.02 o                         
  -6   7   5         16.90         32.49         9.78 o                         
  -5   7   5        767.04        792.37        37.45 o                         
  -4   7   5         93.56        102.77        11.44 o                         
  -3   7   5       1276.56       1246.63        27.63 o                         
  -2   7   5        124.09        131.90        10.38 o                         
  -1   7   5        458.23        498.22        17.45 o                         
   0   7   5         61.62         64.80        12.03 o                         
   1   7   5        272.59        282.41        12.59 o                         
   2   7   5          0.90          4.47         7.75 o                         
   3   7   5       5241.09       5205.04        89.44 o                         
   4   7   5         42.73         39.28         8.55 o                         
   5   7   5       1184.85       1130.62        26.32 o                         
   6   7   5         33.11         38.63         9.39 o                         
   7   7   5       1264.76       1204.54        28.06 o                         
   8   7   5         13.65         16.23        11.39 o                         
   9   7   5         24.81         38.52        12.02 o                         
  10   7   5          6.56         -2.35        12.55 o                         
  11   7   5         12.34         20.87        13.21 o                         
 -10   8   5        114.01        135.75        17.53 o                         
  -9   8   5         25.53         33.63        14.09 o                         
  -8   8   5         42.98         38.13        14.02 o                         
  -7   8   5          0.55         -3.66        10.64 o                         
  -6   8   5        337.85        394.60        27.90 o                         
  -5   8   5        277.91        306.99        16.46 o                         
  -4   8   5        291.14        310.72        16.41 o                         
  -3   8   5        933.46        949.53        27.44 o                         
  -2   8   5         47.67         56.72        10.21 o                         
  -1   8   5       1282.31       1273.84        32.13 o                         
   0   8   5          2.02        -12.46         8.99 o                         
   1   8   5        758.34        771.26        21.64 o                         
   2   8   5        100.77        113.76        11.09 o                         
   3   8   5         41.63         27.40        11.68 o                         
   4   8   5        161.16        173.29        13.46 o                         
   5   8   5        121.88        123.21        12.61 o                         
   6   8   5        332.29        365.73        20.24 o                         
   7   8   5        436.14        437.88        32.34 o                         
   8   8   5          0.98         14.12        13.84 o                         
   9   8   5        417.05        430.01        27.36 o                         
  -7   9   5        542.18        548.12        25.75 o                         
  -6   9   5        223.83        249.76        17.09 o                         
  -5   9   5        348.86        331.78        18.22 o                         
  -4   9   5         43.02         42.76        14.74 o                         
  -3   9   5        160.09        151.71        16.52 o                         
  -2   9   5       1813.14       1871.32        57.36 o                         
  -1   9   5          5.24         -1.67        11.14 o                         
   0   9   5         11.53          7.02        10.36 o                         
   1   9   5        428.71        448.16        28.25 o                         
   2   9   5        489.76        536.67        19.17 o                         
   3   9   5        680.94        692.41        24.06 o                         
   4   9   5        102.37        111.74        13.84 o                         
   5   9   5        405.86        403.24        22.33 o                         
 -18   0   6         70.75         44.05        54.97 o                         
 -16   0   6        783.77        869.81        46.75 o                         
 -14   0   6         14.96         13.45        18.84 o                         
 -12   0   6        195.12        212.51        16.95 o                         
 -10   0   6        988.95        927.52        25.20 o                         
  -8   0   6       2190.19       2319.66        48.60 o                         
  -6   0   6       8629.66       9379.75       185.17 o                         
  -4   0   6      11268.78      11520.72       201.77 o                         
  -2   0   6      15200.17      16037.92       279.81 o                         
   0   0   6       9692.84       9309.02       182.80 o                         
   2   0   6         10.49         18.38         2.61 o                         
   4   0   6         48.08         51.35         3.52 o                         
   6   0   6      12913.22      13185.51       231.49 o                         
   8   0   6       2585.37       2563.67        64.01 o                         
  10   0   6       1927.68       1813.08        54.22 o                         
  12   0   6        132.64        165.59        15.57 o                         
  14   0   6        140.86        138.75        16.74 o                         
  16   0   6         32.96         56.00        49.91 o                         
 -18   1   6        174.23        183.44        21.66 o                         
 -17   1   6        148.53        156.14        19.96 o                         
 -16   1   6         32.09         25.73        16.50 o                         
 -15   1   6          2.10        -24.50        17.14 o                         
 -14   1   6         56.61         52.93        13.08 o                         
 -13   1   6        989.23       1037.64        28.85 o                         
 -12   1   6       2574.34       2664.36        61.56 o                         
 -11   1   6         14.76         13.26         5.42 o                         
 -10   1   6        450.05        446.76        11.23 o                         
  -9   1   6         21.48         35.39         4.47 o                         
  -8   1   6       8974.44       9312.07       130.76 o                         
  -7   1   6       2784.05       2759.32        40.50 o                         
  -6   1   6       1320.17       1437.31        24.09 o                         
  -5   1   6        414.82        414.19         7.74 o                         
  -4   1   6       1700.93       1703.85        25.38 o                         
  -3   1   6       1962.43       1887.19        26.03 o                         
  -2   1   6      11158.44      11625.47       151.73 o                         
  -1   1   6       1223.61       1315.28        18.49 o                         
   0   1   6      10624.66      11194.43       146.18 o                         
   1   1   6        674.49        732.18        11.18 o                         
   2   1   6      16712.73      17404.52       240.25 o                         
   3   1   6         10.20          9.08         2.06 o                         
   4   1   6       4234.08       4230.65        60.08 o                         
   5   1   6       1647.94       1604.94        24.42 o                         
   6   1   6        266.73        285.20         7.21 o                         
   7   1   6        254.89        249.96         8.27 o                         
   8   1   6         11.24         20.68         4.72 o                         
   9   1   6       1282.85       1184.00        24.39 o                         
  10   1   6       2164.48       1992.70        37.72 o                         
  11   1   6          1.93          0.93         7.35 o                         
  12   1   6        634.25        546.45        16.76 o                         
  13   1   6        225.73        224.70        12.62 o                         
  14   1   6       1005.38       1012.38        29.16 o                         
  15   1   6         87.95         91.14        14.07 o                         
  16   1   6         17.05          1.61        16.20 o                         
 -17   2   6        367.69        356.32        24.43 o                         
 -16   2   6        878.70        924.02        34.21 o                         
 -15   2   6        341.56        337.62        19.89 o                         
 -14   2   6         65.75         64.46        13.12 o                         
 -13   2   6         47.22         31.75        13.41 o                         
 -12   2   6          7.62          8.55         9.71 o                         
 -11   2   6       1970.52       1930.98        31.83 o                         
 -10   2   6       1013.92        971.42        29.15 o                         
  -9   2   6        177.63        174.65        13.93 o                         
  -8   2   6        378.09        388.53        12.86 o                         
  -7   2   6       1105.76       1114.09        20.26 o                         
  -6   2   6       1997.26       1914.29        33.72 o                         
  -5   2   6          3.83          9.00         3.25 o                         
  -4   2   6       6887.53       7074.79        99.17 o                         
  -3   2   6        388.35        340.76         7.74 o                         
  -2   2   6        587.65        493.65         9.10 o                         
  -1   2   6        210.38        196.04         5.43 o                         
   0   2   6       4750.09       5100.32        71.76 o                         
   1   2   6       9427.16       9911.88       137.83 o                         
   2   2   6       2053.23       2229.30        32.71 o                         
   3   2   6         99.01         81.86         3.67 o                         
   4   2   6        368.77        385.06         8.83 o                         
   5   2   6       3636.80       3454.03        53.75 o                         
   6   2   6       3949.67       3801.65        59.21 o                         
   7   2   6        600.11        579.56        13.16 o                         
   8   2   6        111.46         97.33         6.56 o                         
   9   2   6        787.34        735.63        16.57 o                         
  10   2   6       1701.12       1638.48        32.37 o                         
  11   2   6       1230.91       1204.85        26.49 o                         
  12   2   6         13.52          7.10         8.30 o                         
  13   2   6         57.72         70.49        11.84 o                         
  14   2   6         25.05          3.47        11.94 o                         
  15   2   6        442.03        480.21        30.82 o                         
  16   2   6          7.77         40.43        15.50 o                         
 -17   3   6        417.44        484.94        30.79 o                         
 -16   3   6         34.78          8.89        17.05 o                         
 -15   3   6        280.39        301.24        19.37 o                         
 -14   3   6         10.35          6.21        16.16 o                         
 -13   3   6        880.93        850.38        23.64 o                         
 -12   3   6         89.29        117.05        15.73 o                         
 -11   3   6         70.92         68.76         9.60 o                         
 -10   3   6         65.66         83.05         7.56 o                         
  -9   3   6        324.38        296.76        18.40 o                         
  -8   3   6         13.22         16.22         5.02 o                         
  -7   3   6       4973.51       4951.22        76.72 o                         
  -6   3   6        534.09        548.65        13.57 o                         
  -5   3   6       7932.54       8420.38       118.38 o                         
  -4   3   6        265.48        288.92         7.79 o                         
  -3   3   6      14100.08      14869.96       220.76 o                         
  -2   3   6        212.15        201.64         6.06 o                         
  -1   3   6       3883.77       4100.62        58.66 o                         
   0   3   6        476.42        449.72         9.20 o                         
   1   3   6       2234.47       2266.44        33.71 o                         
   2   3   6        619.78        638.57        12.87 o                         
   3   3   6       1001.38        926.63        15.77 o                         
   4   3   6          3.46         -0.77         3.17 o                         
   5   3   6       3600.86       3544.53        51.68 o                         
   6   3   6          0.55          1.83         4.41 o                         
   7   3   6       2270.13       2288.11        40.85 o                         
   8   3   6         71.10         77.88         7.20 o                         
   9   3   6       3084.12       3028.32        49.70 o                         
  10   3   6          0.86         -0.26         6.82 o                         
  11   3   6       1151.24       1102.12        27.33 o                         
  12   3   6        155.30        138.77        13.89 o                         
  13   3   6        298.02        301.84        18.27 o                         
  14   3   6         23.11         34.47        13.56 o                         
  15   3   6        378.68        362.89        21.37 o                         
 -16   4   6         80.72         89.36        19.01 o                         
 -15   4   6        343.06        341.04        27.05 o                         
 -14   4   6         23.98         23.21        12.21 o                         
 -13   4   6        253.44        263.18        17.84 o                         
 -12   4   6        179.62        175.74        13.89 o                         
 -11   4   6       1777.41       1711.14        36.08 o                         
 -10   4   6        209.64        208.21        10.62 o                         
  -9   4   6       1345.17       1275.67        29.54 o                         
  -8   4   6          6.18          3.55         6.05 o                         
  -7   4   6        922.15        912.86        18.66 o                         
  -6   4   6         87.20         81.97         6.14 o                         
  -5   4   6         80.33         81.08         6.06 o                         
  -4   4   6          2.37          7.09         4.48 o                         
  -3   4   6       2515.59       2694.63        40.47 o                         
  -2   4   6       1434.06       1550.24        26.38 o                         
  -1   4   6         46.21         51.08         4.57 o                         
   0   4   6          9.12         11.42         3.96 o                         
   1   4   6       4538.17       4560.41        65.68 o                         
   2   4   6        240.46        241.13         9.28 o                         
   3   4   6       2663.62       2712.03        40.50 o                         
   4   4   6          2.63          7.03         4.48 o                         
   5   4   6       6127.38       6043.84        92.67 o                         
   6   4   6        182.36        157.08         8.16 o                         
   7   4   6        151.71        137.53         8.30 o                         
   8   4   6        196.55        196.25        10.03 o                         
   9   4   6          6.95         13.97         7.39 o                         
  10   4   6          1.67          4.01         7.62 o                         
  11   4   6        543.81        566.09        21.70 o                         
  12   4   6         55.34         66.66        14.71 o                         
  13   4   6        126.16        115.30        28.96 o                         
  14   4   6         15.36         31.37        16.78 o                         
  15   4   6        198.46        213.53        24.72 o                         
 -15   5   6        160.20        187.88        18.58 o                         
 -14   5   6         69.29         55.93        15.03 o                         
 -13   5   6        481.64        464.03        22.65 o                         
 -12   5   6        653.13        643.61        27.03 o                         
 -11   5   6         21.33         17.69        10.79 o                         
 -10   5   6        344.68        335.37        13.73 o                         
  -9   5   6          2.36         12.20         7.81 o                         
  -8   5   6       3147.13       3057.80        55.21 o                         
  -7   5   6       3318.13       3298.49        58.75 o                         
  -6   5   6         39.35         46.95         6.36 o                         
  -5   5   6       2254.93       2242.92        35.24 o                         
  -4   5   6          6.63         16.31         4.85 o                         
  -3   5   6       5328.09       5529.98        79.79 o                         
  -2   5   6       3170.10       3239.96        48.51 o                         
  -1   5   6         18.18         23.27         5.69 o                         
   0   5   6       1489.09       1542.53        27.44 o                         
   1   5   6        217.46        208.09         8.21 o                         
   2   5   6       2052.97       1917.76        32.97 o                         
   3   5   6        517.30        474.27        12.33 o                         
   4   5   6       1318.67       1293.21        24.18 o                         
   5   5   6        526.63        537.02        17.61 o                         
   6   5   6          7.22         23.16         7.07 o                         
   7   5   6       1477.95       1363.25        28.47 o                         
   8   5   6          3.40          0.73         9.37 o                         
   9   5   6        855.88        813.58        20.91 o                         
  10   5   6        358.69        347.35        17.11 o                         
  11   5   6        195.47        209.91        14.75 o                         
  12   5   6         42.17         42.49        17.24 o                         
  13   5   6        227.25        227.28        18.22 o                         
  14   5   6        740.41        844.64        38.67 o                         
 -14   6   6        121.41        124.91        16.59 o                         
 -13   6   6        110.86        116.10        15.41 o                         
 -12   6   6        392.90        389.80        20.71 o                         
 -11   6   6        108.54        116.09        15.40 o                         
 -10   6   6        132.48        120.98        13.16 o                         
  -9   6   6        431.32        427.42        15.90 o                         
  -8   6   6        138.68        147.89        11.11 o                         
  -7   6   6        137.60        148.63        10.58 o                         
  -6   6   6        378.48        372.78        13.74 o                         
  -5   6   6          7.80         12.11         7.33 o                         
  -4   6   6       1537.61       1519.30        30.77 o                         
  -3   6   6        551.95        515.21        15.29 o                         
  -2   6   6        478.91        492.12        14.69 o                         
  -1   6   6        464.78        471.69        19.26 o                         
   0   6   6       1737.14       1701.99        30.75 o                         
   1   6   6       1072.05       1079.13        21.88 o                         
   2   6   6        465.51        483.28        13.38 o                         
   3   6   6        216.31        216.36         9.57 o                         
   4   6   6         90.04         98.33         7.89 o                         
   5   6   6         74.10         66.30        11.63 o                         
   6   6   6       3469.23       3322.30        59.68 o                         
   7   6   6         54.81         49.20         8.70 o                         
   8   6   6        112.02        124.29        10.60 o                         
   9   6   6          8.33          7.38        10.78 o                         
  10   6   6        458.80        466.73        19.39 o                         
  11   6   6         27.52         32.73        12.79 o                         
  12   6   6         49.89         55.73        14.33 o                         
 -12   7   6        729.38        758.81        27.19 o                         
 -11   7   6          1.84        -12.65        12.27 o                         
 -10   7   6        852.82        788.92        32.01 o                         
  -9   7   6        192.72        213.40        16.87 o                         
  -8   7   6       2155.04       2121.06        46.50 o                         
  -7   7   6          8.37          2.69        10.50 o                         
  -6   7   6        231.94        231.28        13.85 o                         
  -5   7   6         89.35         89.64        11.16 o                         
  -4   7   6         15.94         27.41         9.67 o                         
  -3   7   6         16.42         31.21         8.28 o                         
  -2   7   6       1701.40       1705.64        38.17 o                         
  -1   7   6         99.49         97.45        10.58 o                         
   0   7   6       2609.21       2688.28        50.11 o                         
   1   7   6        104.53        107.18         9.69 o                         
   2   7   6       4015.64       4013.77        70.86 o                         
   3   7   6         18.92         21.89         8.49 o                         
   4   7   6       1276.75       1239.28        28.90 o                         
   5   7   6          0.20         -4.92         8.28 o                         
   6   7   6        204.13        203.40        12.05 o                         
   7   7   6         53.20         54.19        13.73 o                         
   8   7   6          3.46         17.09        11.46 o                         
   9   7   6          8.63         17.20        12.47 o                         
  10   7   6        192.13        211.63        16.47 o                         
  11   7   6         97.26        116.52        15.65 o                         
 -10   8   6         23.34          5.81        14.89 o                         
  -9   8   6         22.63         26.74        14.44 o                         
  -8   8   6        184.66        187.94        16.95 o                         
  -7   8   6          3.94         13.92        11.04 o                         
  -6   8   6        877.83        874.51        26.76 o                         
  -5   8   6        190.42        167.01        14.06 o                         
  -4   8   6       1178.36       1269.28        32.72 o                         
  -3   8   6         16.61         30.69        12.02 o                         
  -2   8   6         43.58         59.80        11.45 o                         
  -1   8   6        161.41        158.20        13.27 o                         
   0   8   6        476.30        483.13        17.27 o                         
   1   8   6        520.12        570.04        27.30 o                         
   2   8   6        220.83        227.61        13.32 o                         
   3   8   6          7.06          6.22        10.17 o                         
   4   8   6        115.57        115.88        12.67 o                         
   5   8   6        299.55        266.75        15.43 o                         
   6   8   6       1084.89       1093.92        34.43 o                         
   7   8   6         72.61         75.02        20.93 o                         
   8   8   6         66.47         92.12        15.62 o                         
  -6   9   6         21.26         33.87        13.37 o                         
  -5   9   6        163.36        170.63        15.31 o                         
  -4   9   6         17.15          9.37        13.03 o                         
  -3   9   6        715.90        713.11        38.12 o                         
  -2   9   6        331.25        341.90        20.12 o                         
  -1   9   6        123.97        124.07        13.14 o                         
   0   9   6        246.85        280.52        15.54 o                         
   1   9   6        219.94        205.98        13.88 o                         
   2   9   6        940.12        935.70        28.42 o                         
   3   9   6        137.46        152.74        14.77 o                         
   4   9   6        721.72        662.08        23.79 o                         
   5   9   6        235.50        272.87        20.24 o                         
 -17   0   7         95.10        136.54        28.11 o                         
 -15   0   7       1170.45       1322.16        56.62 o                         
 -13   0   7        651.64        638.78        34.23 o                         
 -11   0   7        493.88        494.15        29.09 o                         
  -9   0   7       7516.70       8044.14       222.90 o                         
  -7   0   7        131.46         94.11         5.44 o                         
  -5   0   7       9592.98      10048.57       176.96 o                         
  -3   0   7        553.87        633.08        15.52 o                         
  -1   0   7       1411.28       1417.79        30.32 o                         
   1   0   7        601.73        509.63        38.16 o                         
   3   0   7      11452.42      11702.45       205.22 o                         
   5   0   7       9558.23       9662.89       189.75 o                         
   7   0   7       1762.89       1661.94        40.85 o                         
   9   0   7         93.16         68.41        10.27 o                         
  11   0   7        144.55        133.52        33.41 o                         
  13   0   7        869.38        872.87        32.74 o                         
  15   0   7        135.24        139.71        29.06 o                         
 -18   1   7         74.85        116.80        24.78 o                         
 -17   1   7        221.01        223.26        21.24 o                         
 -16   1   7         15.86         34.85        15.69 o                         
 -15   1   7          6.50        -10.07        14.01 o                         
 -14   1   7        402.70        432.30        19.45 o                         
 -13   1   7       2698.37       2870.23        71.99 o                         
 -12   1   7        946.58        972.48        24.23 o                         
 -11   1   7        693.97        717.99        15.45 o                         
 -10   1   7         95.68         93.88         5.86 o                         
  -9   1   7       2968.71       2976.58        44.50 o                         
  -8   1   7       1251.26       1268.21        20.89 o                         
  -7   1   7        166.80        161.18         7.17 o                         
  -6   1   7       2062.27       2065.73        30.95 o                         
  -5   1   7         29.17         57.58         3.14 o                         
  -4   1   7       9206.18       9874.86       129.52 o                         
  -3   1   7       3818.81       3992.97        53.46 o                         
  -2   1   7        177.48        181.91         4.85 o                         
  -1   1   7       2365.82       2224.31        32.41 o                         
   0   1   7        350.72        348.02         7.13 o                         
   1   1   7       1371.90       1312.20        22.75 o                         
   2   1   7         21.42         39.56         3.44 o                         
   3   1   7       2462.34       2407.14        33.13 o                         
   4   1   7       2495.92       2403.08        35.33 o                         
   5   1   7       1866.57       1840.36        26.18 o                         
   6   1   7         12.28         10.64         4.36 o                         
   7   1   7         85.93         76.80         4.60 o                         
   8   1   7       1646.02       1530.61        26.83 o                         
   9   1   7       2918.39       2919.32        55.75 o                         
  10   1   7          3.25          6.23         6.95 o                         
  11   1   7         44.55         49.83         8.50 o                         
  12   1   7        313.17        306.16        13.36 o                         
  13   1   7       1511.58       1488.01        32.44 o                         
  14   1   7        730.24        698.94        23.74 o                         
  15   1   7         36.58         23.72        13.07 o                         
  16   1   7          6.69          6.21        24.38 o                         
 -17   2   7         69.08         96.76        18.68 o                         
 -16   2   7         31.50         44.16        16.95 o                         
 -15   2   7          3.10        -14.10        12.77 o                         
 -14   2   7       1054.45       1093.00        36.57 o                         
 -13   2   7         14.44         28.31        11.36 o                         
 -12   2   7        359.70        392.29        13.06 o                         
 -11   2   7        466.15        437.40        12.41 o                         
 -10   2   7       1271.60       1185.19        29.20 o                         
  -9   2   7       4407.31       4372.04        74.61 o                         
  -8   2   7          2.17          2.18         4.44 o                         
  -7   2   7       1317.84       1216.39        23.28 o                         
  -6   2   7        717.82        698.86        14.82 o                         
  -5   2   7       1801.91       1723.26        26.26 o                         
  -4   2   7       3850.15       3706.88        53.04 o                         
  -3   2   7         39.82         29.51         2.96 o                         
  -2   2   7       2867.69       3073.76        44.28 o                         
  -1   2   7       1386.11       1509.93        22.91 o                         
   0   2   7       4191.30       3904.34        55.62 o                         
   1   2   7       2170.09       2123.47        31.34 o                         
   2   2   7       1957.76       2032.37        30.14 o                         
   3   2   7         75.37         57.49         3.46 o                         
   4   2   7       1358.45       1321.12        20.93 o                         
   5   2   7       3193.39       3056.49        51.90 o                         
   6   2   7        408.54        385.31        10.25 o                         
   7   2   7       1589.41       1489.51        26.14 o                         
   8   2   7       1876.70       1771.64        30.68 o                         
   9   2   7        603.17        585.76        14.46 o                         
  10   2   7       1011.58       1045.03        23.63 o                         
  11   2   7          4.19          3.75         7.76 o                         
  12   2   7        439.65        450.21        18.22 o                         
  13   2   7         42.70         52.32        11.90 o                         
  14   2   7          3.82         -6.05        11.73 o                         
  15   2   7         43.32         49.49        15.05 o                         
  16   2   7         10.37         -1.68        14.71 o                         
 -17   3   7         53.94         61.69        22.88 o                         
 -16   3   7         15.34         15.82        21.06 o                         
 -15   3   7         62.95         58.80        17.32 o                         
 -14   3   7       1079.92       1104.54        58.34 o                         
 -13   3   7        278.02        267.60        14.24 o                         
 -12   3   7         42.90         25.75         9.23 o                         
 -11   3   7         14.22         19.47         8.53 o                         
 -10   3   7         18.38         18.32         6.73 o                         
  -9   3   7          2.31         10.74         5.73 o                         
  -8   3   7       4456.25       4318.02        67.90 o                         
  -7   3   7         90.68         92.47         8.96 o                         
  -6   3   7       3754.67       3718.92        63.07 o                         
  -5   3   7        170.24        187.48         6.23 o                         
  -4   3   7       6790.47       7176.41       101.24 o                         
  -3   3   7        197.74        263.92         9.07 o                         
  -2   3   7       1778.56       1817.40        27.82 o                         
  -1   3   7       1017.08       1091.32        17.90 o                         
   0   3   7       3044.49       3149.17        45.87 o                         
   1   3   7         34.42         27.03         3.84 o                         
   2   3   7       1587.21       1430.25        22.50 o                         
   3   3   7        126.33        134.92         5.43 o                         
   4   3   7       7489.36       7541.25       106.35 o                         
   5   3   7        114.49        114.31         6.78 o                         
   6   3   7        826.17        806.41        16.56 o                         
   7   3   7          0.81          2.02         6.28 o                         
   8   3   7       3086.40       2946.88        51.94 o                         
   9   3   7        233.17        246.23         9.93 o                         
  10   3   7        559.88        531.84        15.66 o                         
  11   3   7        101.26        107.58        10.72 o                         
  12   3   7         42.57         39.75        16.32 o                         
  13   3   7          1.52         -4.91        13.04 o                         
  14   3   7        547.43        578.46        26.54 o                         
  15   3   7         36.56         60.93        15.69 o                         
 -16   4   7          6.56          5.63        16.76 o                         
 -15   4   7         44.58         65.76        16.86 o                         
 -14   4   7        710.72        732.75        25.43 o                         
 -13   4   7          0.73         11.64        11.20 o                         
 -12   4   7        821.40        832.63        25.24 o                         
 -11   4   7         23.93         26.19         7.98 o                         
 -10   4   7       2305.39       2193.06        45.67 o                         
  -9   4   7        721.18        693.73        17.82 o                         
  -8   4   7         37.14         45.10         6.50 o                         
  -7   4   7         12.37          5.14         5.30 o                         
  -6   4   7        156.97        145.93         7.24 o                         
  -5   4   7        304.93        274.03         7.93 o                         
  -4   4   7       4319.06       4305.36        62.61 o                         
  -3   4   7         48.56         51.83         5.13 o                         
  -2   4   7       1690.69       1697.58        31.13 o                         
  -1   4   7        176.54        165.20         6.11 o                         
   0   4   7       8187.81       8365.51       117.80 o                         
   1   4   7        325.39        320.22         9.75 o                         
   2   4   7        698.42        702.10        13.51 o                         
   3   4   7          3.00          9.36         4.22 o                         
   4   4   7        410.96        370.97        12.92 o                         
   5   4   7        176.04        154.35         8.36 o                         
   6   4   7        755.00        725.57        17.53 o                         
   7   4   7        272.41        268.68        10.85 o                         
   8   4   7       1100.00       1122.94        24.34 o                         
   9   4   7         45.78         42.27         7.96 o                         
  10   4   7        688.24        690.76        21.80 o                         
  11   4   7         31.67         20.14        13.87 o                         
  12   4   7        798.20        826.56        45.07 o                         
  13   4   7         36.73         46.72        15.20 o                         
  14   4   7         76.03         55.53        16.72 o                         
 -15   5   7         24.03         15.45        24.08 o                         
 -14   5   7        256.14        240.77        19.09 o                         
 -13   5   7        627.93        710.44        30.30 o                         
 -12   5   7        184.93        159.46        16.78 o                         
 -11   5   7         23.99         30.57        10.94 o                         
 -10   5   7        216.52        213.29        11.91 o                         
  -9   5   7        577.57        567.59        17.18 o                         
  -8   5   7       1868.37       1792.86        35.77 o                         
  -7   5   7         49.90         50.00         6.95 o                         
  -6   5   7       2446.02       2396.68        40.52 o                         
  -5   5   7         91.22         99.56         7.13 o                         
  -4   5   7       2080.46       1980.11        31.64 o                         
  -3   5   7       2765.11       2738.63        41.85 o                         
  -2   5   7        262.71        292.70         9.33 o                         
  -1   5   7       2976.02       3106.90        50.27 o                         
   0   5   7         63.66         68.27         6.42 o                         
   1   5   7        620.68        567.19        13.77 o                         
   2   5   7        660.61        578.72        14.20 o                         
   3   5   7        506.93        520.21        13.41 o                         
   4   5   7       4036.20       3933.40        62.64 o                         
   5   5   7         75.70         75.09         7.76 o                         
   6   5   7       1023.10        983.82        22.32 o                         
   7   5   7        171.83        149.24         9.58 o                         
   8   5   7        582.64        575.83        17.06 o                         
   9   5   7        872.82        809.47        21.03 o                         
  10   5   7          5.48          6.09        10.45 o                         
  11   5   7          9.87         -0.98        11.12 o                         
  12   5   7         34.29          7.99        13.02 o                         
  13   5   7        379.33        383.29        21.91 o                         
 -14   6   7         29.57         33.36        15.96 o                         
 -13   6   7         30.62         32.19        13.88 o                         
 -12   6   7        169.03        185.47        15.72 o                         
 -11   6   7         18.11         21.27        11.75 o                         
 -10   6   7        157.44        161.84        14.18 o                         
  -9   6   7        497.92        497.11        18.51 o                         
  -8   6   7         39.95         43.46         9.32 o                         
  -7   6   7        520.50        482.36        15.96 o                         
  -6   6   7          6.23          7.87         7.58 o                         
  -5   6   7       2831.27       2871.20        57.50 o                         
  -4   6   7        622.09        621.42        17.07 o                         
  -3   6   7          8.19         14.31         7.68 o                         
  -2   6   7        246.84        257.29        11.96 o                         
  -1   6   7         46.14         47.28         7.07 o                         
   0   6   7        414.49        392.10        12.12 o                         
   1   6   7       1340.86       1351.30        25.90 o                         
   2   6   7         61.34         80.09         9.06 o                         
   3   6   7        496.58        485.70        13.75 o                         
   4   6   7        310.28        296.20        12.01 o                         
   5   6   7       1447.70       1389.39        30.23 o                         
   6   6   7         90.01         95.71         9.41 o                         
   7   6   7        363.84        378.68        16.44 o                         
   8   6   7         39.27         35.88         9.15 o                         
   9   6   7          6.94          5.20        11.93 o                         
  10   6   7         19.70         14.55        11.86 o                         
  11   6   7         61.14         49.85        12.89 o                         
  12   6   7          7.04          7.33        14.26 o                         
 -12   7   7         16.50         16.02        13.81 o                         
 -11   7   7        130.69        151.21        16.95 o                         
 -10   7   7        125.32        111.23        14.81 o                         
  -9   7   7        462.29        481.56        21.69 o                         
  -8   7   7         11.62         16.19        10.30 o                         
  -7   7   7          5.48          0.72         9.72 o                         
  -6   7   7        148.26        158.84        12.76 o                         
  -5   7   7        767.50        746.43        23.66 o                         
  -4   7   7         11.62         21.22        11.53 o                         
  -3   7   7       2566.57       2504.80        59.13 o                         
  -2   7   7          0.17          1.40         8.89 o                         
  -1   7   7       4211.25       4166.08        73.29 o                         
   0   7   7        190.37        191.85        11.44 o                         
   1   7   7        320.49        312.59        13.16 o                         
   2   7   7         53.84         67.13         9.27 o                         
   3   7   7       1297.73       1292.42        26.34 o                         
   4   7   7         39.17         54.21         9.41 o                         
   5   7   7        168.15        180.02        14.40 o                         
   6   7   7          5.16          8.41         9.05 o                         
   7   7   7         44.68         59.08        10.29 o                         
   8   7   7         66.52         92.40        13.26 o                         
   9   7   7       1381.04       1386.85        36.16 o                         
  10   7   7          0.15        -14.38        14.58 o                         
 -10   8   7        139.76        151.44        20.06 o                         
  -9   8   7        290.56        313.59        42.11 o                         
  -8   8   7         69.74         73.44        15.15 o                         
  -7   8   7        143.97        170.93        14.36 o                         
  -6   8   7          0.15          5.15        11.43 o                         
  -5   8   7        629.18        598.85        21.32 o                         
  -4   8   7        298.98        274.01        17.52 o                         
  -3   8   7         59.28         58.77        12.79 o                         
  -2   8   7          4.01          3.58         9.39 o                         
  -1   8   7         36.73         36.79        10.03 o                         
   0   8   7        787.80        811.24        24.30 o                         
   1   8   7        454.22        502.98        17.55 o                         
   2   8   7        155.37        163.81        11.96 o                         
   3   8   7        112.18        102.68        12.42 o                         
   4   8   7        300.02        281.83        15.62 o                         
   5   8   7       1017.11        988.07        27.84 o                         
   6   8   7        110.68        111.31        12.73 o                         
   7   8   7        211.96        232.31        18.28 o                         
   8   8   7        193.66        205.50        18.69 o                         
  -6   9   7        406.62        418.33        20.26 o                         
  -5   9   7        226.53        251.46        19.06 o                         
  -4   9   7        400.06        408.71        21.84 o                         
  -3   9   7        641.84        609.94        44.50 o                         
  -2   9   7        146.52        156.68        14.90 o                         
  -1   9   7        677.81        703.60        24.32 o                         
   0   9   7        177.69        195.95        14.46 o                         
   1   9   7        561.27        557.56        19.88 o                         
   2   9   7        162.92        157.00        15.95 o                         
   3   9   7        242.82        232.31        16.83 o                         
   4   9   7        680.35        630.80        32.38 o                         
 -18   0   8         28.82         70.63        26.06 o                         
 -16   0   8         98.37         98.54        38.22 o                         
 -14   0   8        669.48        725.86        33.65 o                         
 -12   0   8         21.40         36.56        12.60 o                         
 -10   0   8      11150.42      11604.18       283.59 o                         
  -8   0   8        404.63        387.71        11.41 o                         
  -6   0   8       2289.74       2248.05        74.19 o                         
  -4   0   8       4644.32       5314.80        94.76 o                         
  -2   0   8         68.34         91.82         4.14 o                         
   0   0   8       6698.82       6501.40       128.89 o                         
   2   0   8       2737.66       2435.52        44.85 o                         
   4   0   8       1849.88       1576.92        35.82 o                         
   6   0   8       9717.74       9755.80       172.37 o                         
   8   0   8         86.91         98.65        19.98 o                         
  10   0   8        339.59        299.57        17.08 o                         
  12   0   8       1958.76       1946.87        54.82 o                         
  14   0   8         12.13         -1.05        14.28 o                         
  16   0   8       1543.09       1643.79       102.35 o                         
 -18   1   8        166.59        179.67        21.90 o                         
 -17   1   8         25.35         16.56        16.64 o                         
 -16   1   8        409.23        498.54        25.38 o                         
 -15   1   8        100.29         89.10        14.46 o                         
 -14   1   8        285.85        309.14        17.05 o                         
 -13   1   8         30.34         43.73        10.72 o                         
 -12   1   8        851.64        880.26        22.59 o                         
 -11   1   8          4.93          2.93         5.09 o                         
 -10   1   8        211.25        193.26         8.66 o                         
  -9   1   8        822.15        793.10        15.03 o                         
  -8   1   8         35.60         37.31         5.00 o                         
  -7   1   8        565.35        587.00        14.07 o                         
  -6   1   8       5726.69       5491.18        69.66 o                         
  -5   1   8          1.24          5.59         3.12 o                         
  -4   1   8       1024.38        916.46        14.18 o                         
  -3   1   8          1.78          6.67         2.15 o                         
  -2   1   8       9309.50       9671.44       126.92 o                         
  -1   1   8       1971.81       1919.12        28.58 o                         
   0   1   8        492.86        513.02         9.64 o                         
   1   1   8       5268.26       5387.85        71.60 o                         
   2   1   8        161.23        213.91         5.24 o                         
   3   1   8       1915.75       1820.11        25.83 o                         
   4   1   8       2596.69       2366.41        31.29 o                         
   5   1   8        297.97        345.96         7.52 o                         
   6   1   8       1718.05       1665.54        24.35 o                         
   7   1   8        114.23        115.68         5.35 o                         
   8   1   8       2563.49       2449.90        40.35 o                         
   9   1   8       1324.52       1263.17        26.25 o                         
  10   1   8        801.81        788.75        23.12 o                         
  11   1   8        676.19        622.86        17.88 o                         
  12   1   8         81.50        105.20        11.49 o                         
  13   1   8         57.76         57.21        10.57 o                         
  14   1   8         14.33         26.12        10.77 o                         
  15   1   8          1.41         11.27        12.88 o                         
 -17   2   8          3.29        -26.33        19.61 o                         
 -16   2   8         39.26         39.07        16.32 o                         
 -15   2   8        590.15        614.06        33.17 o                         
 -14   2   8        202.48        216.23        16.31 o                         
 -13   2   8         61.97         59.26        10.96 o                         
 -12   2   8        230.35        233.86        10.62 o                         
 -11   2   8       1942.23       1840.10        30.78 o                         
 -10   2   8        558.51        548.94        13.71 o                         
  -9   2   8        797.96        733.86        24.10 o                         
  -8   2   8         15.12         15.76         4.95 o                         
  -7   2   8         21.41         34.89         4.88 o                         
  -6   2   8        698.16        641.83        14.53 o                         
  -5   2   8       3952.26       3855.23        55.65 o                         
  -4   2   8        151.20        166.78         5.38 o                         
  -3   2   8       1481.72       1393.37        20.53 o                         
  -2   2   8       1092.58       1100.73        16.74 o                         
  -1   2   8       4252.53       4295.12        61.17 o                         
   0   2   8       1104.70        958.78        15.54 o                         
   1   2   8        235.75        238.45         7.37 o                         
   2   2   8       2520.73       2430.68        35.78 o                         
   3   2   8        237.26        231.64         6.23 o                         
   4   2   8       4301.26       4217.46        64.46 o                         
   5   2   8        255.85        231.59         7.61 o                         
   6   2   8       1286.49       1252.49        23.45 o                         
   7   2   8       4860.86       4727.49        73.39 o                         
   8   2   8        117.82        123.37         7.45 o                         
   9   2   8        501.04        467.96        14.24 o                         
  10   2   8         17.67         35.28         7.95 o                         
  11   2   8       1028.90       1042.42        35.22 o                         
  12   2   8        362.85        364.70        14.81 o                         
  13   2   8        144.57        117.62        11.62 o                         
  14   2   8        132.38        120.24        14.40 o                         
  15   2   8        104.77         96.56        16.26 o                         
 -17   3   8          3.27          8.50        18.54 o                         
 -16   3   8          1.27         -3.36        14.91 o                         
 -15   3   8          4.86         10.15        14.01 o                         
 -14   3   8         33.71         33.07        13.13 o                         
 -13   3   8        389.11        387.61        16.12 o                         
 -12   3   8         11.98         18.15        10.42 o                         
 -11   3   8       2888.18       2779.35        56.86 o                         
 -10   3   8        325.17        296.16        11.73 o                         
  -9   3   8       1444.92       1404.74        26.25 o                         
  -8   3   8         51.63         65.58         6.55 o                         
  -7   3   8       5898.06       5790.54        89.25 o                         
  -6   3   8        628.77        611.62        16.08 o                         
  -5   3   8        107.92        114.88         5.52 o                         
  -4   3   8        301.35        315.26         8.53 o                         
  -3   3   8         18.43         28.52         4.19 o                         
  -2   3   8        401.39        400.40         9.00 o                         
  -1   3   8      16791.76      17702.32       245.44 o                         
   0   3   8       1451.19       1550.20        24.21 o                         
   1   3   8       3864.83       4001.17        57.76 o                         
   2   3   8        257.58        286.36         7.40 o                         
   3   3   8       9379.37       9186.29       128.89 o                         
   4   3   8         25.53         24.10         4.03 o                         
   5   3   8        446.19        420.78        10.95 o                         
   6   3   8         92.24         90.42         6.43 o                         
   7   3   8        163.32        151.73         7.66 o                         
   8   3   8        653.00        603.50        17.71 o                         
   9   3   8        458.33        444.45        13.87 o                         
  10   3   8          1.61          3.30         8.04 o                         
  11   3   8        433.13        448.76        17.60 o                         
  12   3   8          9.77         15.40         9.83 o                         
  13   3   8        564.95        541.41        23.15 o                         
  14   3   8          0.09         17.58        13.43 o                         
  15   3   8        567.97        684.64        45.91 o                         
 -16   4   8        101.49        108.92        19.26 o                         
 -15   4   8        636.85        625.41        29.12 o                         
 -14   4   8          0.60          9.92        12.29 o                         
 -13   4   8         76.18         87.67        12.66 o                         
 -12   4   8          0.39         -7.68         9.56 o                         
 -11   4   8        670.18        689.25        18.41 o                         
 -10   4   8         46.84         52.28         9.24 o                         
  -9   4   8        782.85        721.29        18.39 o                         
  -8   4   8        657.02        613.97        15.31 o                         
  -7   4   8         32.31         30.06         6.18 o                         
  -6   4   8        908.22        875.21        18.11 o                         
  -5   4   8       3830.47       3772.79        55.68 o                         
  -4   4   8          5.64          5.73         4.53 o                         
  -3   4   8       2926.47       3004.36        48.01 o                         
  -2   4   8       1421.36       1493.24        24.26 o                         
  -1   4   8       5185.34       5026.29        72.34 o                         
   0   4   8        201.32        184.55         8.47 o                         
   1   4   8        840.43        867.75        18.00 o                         
   2   4   8         49.18         46.88         4.65 o                         
   3   4   8        184.18        218.61         7.84 o                         
   4   4   8        258.06        218.40         9.40 o                         
   5   4   8       1053.44        953.43        20.86 o                         
   6   4   8         37.97         42.29         6.92 o                         
   7   4   8       4449.48       4295.79        73.84 o                         
   8   4   8        115.28        115.16         9.49 o                         
   9   4   8        636.19        633.37        17.76 o                         
  10   4   8         11.11        -11.90         7.93 o                         
  11   4   8        821.95        824.09        23.82 o                         
  12   4   8        197.86        202.61        16.48 o                         
  13   4   8        114.47        120.68        17.30 o                         
  14   4   8          7.26         10.72        15.81 o                         
 -15   5   8          1.59         -6.13        18.59 o                         
 -14   5   8         64.64         69.41        15.22 o                         
 -13   5   8         28.64         45.37        13.19 o                         
 -12   5   8        173.91        179.73        14.67 o                         
 -11   5   8        657.71        639.93        19.33 o                         
 -10   5   8          0.97          9.93         8.85 o                         
  -9   5   8        656.61        659.37        21.21 o                         
  -8   5   8         18.30         19.88         6.95 o                         
  -7   5   8        643.96        634.99        19.78 o                         
  -6   5   8       1870.84       1828.95        32.63 o                         
  -5   5   8         30.95         42.82         6.63 o                         
  -4   5   8       1393.56       1392.70        25.62 o                         
  -3   5   8         66.34         84.63         8.77 o                         
  -2   5   8       2441.50       2417.01        37.62 o                         
  -1   5   8       3396.13       3409.13        54.78 o                         
   0   5   8          9.88          7.55         5.56 o                         
   1   5   8       3727.87       3659.87        58.53 o                         
   2   5   8         45.73         61.43         6.31 o                         
   3   5   8       3113.32       3060.84        49.98 o                         
   4   5   8        706.67        674.55        15.95 o                         
   5   5   8        202.39        190.61        10.72 o                         
   6   5   8        255.95        222.50        10.65 o                         
   7   5   8         93.55        101.09         9.75 o                         
   8   5   8        643.51        643.41        18.21 o                         
   9   5   8        387.43        385.37        19.78 o                         
  10   5   8        210.77        235.88        13.42 o                         
  11   5   8        634.59        620.63        22.31 o                         
  12   5   8         95.20         87.67        14.88 o                         
  13   5   8        271.54        312.27        20.62 o                         
 -14   6   8        123.08        140.66        16.49 o                         
 -13   6   8         45.45         24.18        13.86 o                         
 -12   6   8          7.16         35.93        12.26 o                         
 -11   6   8          3.09         20.25        12.40 o                         
 -10   6   8       1996.24       1906.37        42.37 o                         
  -9   6   8          8.13          4.51         9.09 o                         
  -8   6   8        128.85        134.52        11.12 o                         
  -7   6   8        166.49        172.09        11.18 o                         
  -6   6   8        724.14        719.17        19.81 o                         
  -5   6   8         76.34         79.62         9.88 o                         
  -4   6   8          3.17          0.26         8.73 o                         
  -3   6   8        863.85        873.18        23.28 o                         
  -2   6   8         20.38          8.57         6.55 o                         
  -1   6   8        345.90        355.26        16.44 o                         
   0   6   8        539.51        526.60        14.25 o                         
   1   6   8          0.74          9.13         6.48 o                         
   2   6   8       1458.51       1459.64        27.83 o                         
   3   6   8        350.44        342.90        13.24 o                         
   4   6   8        323.31        307.05        12.50 o                         
   5   6   8        252.64        246.39        12.01 o                         
   6   6   8       1203.81       1116.84        25.66 o                         
   7   6   8        297.98        310.46        13.30 o                         
   8   6   8         45.04         57.55        10.00 o                         
   9   6   8        236.57        247.15        15.93 o                         
  10   6   8          4.33         -3.06        11.11 o                         
  11   6   8         86.42         73.70        14.33 o                         
  12   6   8        482.20        529.19        32.28 o                         
 -12   7   8         52.27         79.04        20.41 o                         
 -11   7   8          0.32         -4.20        13.06 o                         
 -10   7   8          7.27          3.92        13.13 o                         
  -9   7   8         11.89         22.13        11.14 o                         
  -8   7   8        393.63        421.90        18.07 o                         
  -7   7   8          8.58         26.20        10.48 o                         
  -6   7   8       1521.95       1547.54        42.29 o                         
  -5   7   8         12.71         10.91         9.65 o                         
  -4   7   8       1376.27       1341.78        40.49 o                         
  -3   7   8         63.66         86.80        12.58 o                         
  -2   7   8       4266.77       4386.72        77.06 o                         
  -1   7   8          0.12          5.61         8.29 o                         
   0   7   8        127.80        148.49        10.89 o                         
   1   7   8          0.67         -4.17         7.80 o                         
   2   7   8        152.35        164.93        10.94 o                         
   3   7   8         12.44         11.22         8.88 o                         
   4   7   8       1231.27       1269.01        32.68 o                         
   5   7   8        175.82        208.12        12.54 o                         
   6   7   8        173.69        165.49        12.01 o                         
   7   7   8          0.17         -3.33         9.71 o                         
   8   7   8       1522.86       1558.00        38.40 o                         
   9   7   8          9.33          4.18        12.86 o                         
  10   7   8        228.63        256.18        17.79 o                         
 -10   8   8        303.25        281.81        20.98 o                         
  -9   8   8        118.45        119.17        17.15 o                         
  -8   8   8        217.05        217.17        15.95 o                         
  -7   8   8         11.40         32.47        11.93 o                         
  -6   8   8        199.59        171.25        15.87 o                         
  -5   8   8        255.65        249.40        17.63 o                         
  -4   8   8         57.26         73.37        12.85 o                         
  -3   8   8         19.26         31.99        11.18 o                         
  -2   8   8        148.57        161.78        14.41 o                         
  -1   8   8        443.18        420.89        22.18 o                         
   0   8   8        494.58        530.91        18.13 o                         
   1   8   8         15.32         23.32         9.84 o                         
   2   8   8        640.74        643.19        23.69 o                         
   3   8   8          0.31          2.49        10.32 o                         
   4   8   8        236.53        262.58        15.36 o                         
   5   8   8         29.17         48.45        12.00 o                         
   6   8   8        193.59        196.37        14.81 o                         
   7   8   8         69.32         63.22        18.71 o                         
  -5   9   8          6.09         -0.05        13.89 o                         
  -4   9   8        334.30        368.24        23.87 o                         
  -3   9   8          7.11          0.24        12.09 o                         
  -2   9   8        534.34        502.64        21.28 o                         
  -1   9   8        775.55        761.85        25.78 o                         
   0   9   8        155.21        144.37        13.74 o                         
   1   9   8        137.87        150.06        17.49 o                         
   2   9   8         21.70          2.72        13.96 o                         
   3   9   8        771.34        740.38        39.92 o                         
 -17   0   9          1.34         -5.65        23.30 o                         
 -15   0   9        411.64        500.23       133.28 o                         
 -13   0   9       1702.18       1695.45       127.72 o                         
 -11   0   9       1066.70       1055.71        29.11 o                         
  -9   0   9         96.61         97.09         8.89 o                         
  -7   0   9         23.48         22.76         4.81 o                         
  -5   0   9          8.38         17.76         4.62 o                         
  -3   0   9       5738.03       5815.51       141.00 o                         
  -1   0   9       8942.03       9343.79       184.54 o                         
   1   0   9      10463.15       9923.64       174.70 o                         
   3   0   9       2507.60       2681.61        49.64 o                         
   5   0   9       1746.02       1599.69        31.40 o                         
   7   0   9        448.04        394.78        13.23 o                         
   9   0   9        671.47        684.98        24.99 o                         
  11   0   9       2558.35       2567.75       116.83 o                         
  13   0   9        378.58        379.87        25.20 o                         
  15   0   9        135.87        167.36        19.66 o                         
 -18   1   9          6.22         13.64        18.05 o                         
 -17   1   9        276.68        321.02        22.54 o                         
 -16   1   9          0.83         -6.97        15.06 o                         
 -15   1   9         91.24        111.83        14.59 o                         
 -14   1   9         55.87         77.93        11.78 o                         
 -13   1   9        302.01        303.28        18.07 o                         
 -12   1   9       1503.63       1571.27        28.02 o                         
 -11   1   9        485.08        481.57        19.93 o                         
 -10   1   9        369.83        366.78        10.60 o                         
  -9   1   9         23.19         21.79         5.54 o                         
  -8   1   9        512.12        498.01        13.26 o                         
  -7   1   9       9396.72       9456.52       124.93 o                         
  -6   1   9        123.31        136.77         4.56 o                         
  -5   1   9       2259.15       2325.39        30.90 o                         
  -4   1   9        630.91        622.05        10.17 o                         
  -3   1   9       9574.83      10007.06       131.44 o                         
  -2   1   9       4484.71       4678.29        71.02 o                         
  -1   1   9       1005.34       1073.09        17.41 o                         
   0   1   9       2100.71       2146.50        31.93 o                         
   1   1   9        945.75        977.94        15.81 o                         
   2   1   9       1668.25       1685.44        22.95 o                         
   3   1   9       3016.89       2802.96        38.75 o                         
   4   1   9         86.70        101.70         4.00 o                         
   5   1   9       1182.14       1076.41        17.38 o                         
   6   1   9        382.76        388.32         9.35 o                         
   7   1   9       1104.50       1044.54        18.27 o                         
   8   1   9         10.34          1.08         8.27 o                         
   9   1   9       1848.37       1838.17        35.39 o                         
  10   1   9         15.34         25.16         7.96 o                         
  11   1   9         82.91         63.01         9.42 o                         
  12   1   9         25.14         27.91        12.29 o                         
  13   1   9          3.49          0.00         9.75 o                         
  14   1   9        312.87        309.40        15.36 o                         
  15   1   9        530.46        556.18        23.15 o                         
 -17   2   9         10.39         -8.94        20.15 o                         
 -16   2   9        270.35        294.47        19.85 o                         
 -15   2   9        211.14        229.49        21.24 o                         
 -14   2   9          4.45         14.88        12.18 o                         
 -13   2   9        279.31        275.36        15.45 o                         
 -12   2   9          5.84          9.04         7.26 o                         
 -11   2   9       1242.79       1149.19        22.85 o                         
 -10   2   9        758.21        706.27        15.00 o                         
  -9   2   9       2480.36       2443.95        44.30 o                         
  -8   2   9       2931.23       2793.24        53.57 o                         
  -7   2   9         89.99         90.84         6.59 o                         
  -6   2   9       1313.01       1176.91        18.46 o                         
  -5   2   9        999.96       1021.68        16.28 o                         
  -4   2   9       1660.27       1433.47        22.84 o                         
  -3   2   9       5059.31       5319.17        71.27 o                         
  -2   2   9         32.12         34.49         3.08 o                         
  -1   2   9       3582.54       3701.07        50.30 o                         
   0   2   9       1330.09       1247.27        19.79 o                         
   1   2   9       6152.52       6334.38        89.29 o                         
   2   2   9       2506.90       2297.12        34.17 o                         
   3   2   9        189.87        177.61         6.96 o                         
   4   2   9       1520.50       1559.23        24.64 o                         
   5   2   9        692.87        698.40        15.60 o                         
   6   2   9       3814.97       3631.84        61.95 o                         
   7   2   9         84.82         95.64         5.72 o                         
   8   2   9        126.44        117.64         7.59 o                         
   9   2   9        119.12        133.84         9.22 o                         
  10   2   9        110.26        112.84         9.61 o                         
  11   2   9        550.63        599.31        17.99 o                         
  12   2   9        250.30        268.61        13.46 o                         
  13   2   9        117.77        153.50        12.50 o                         
  14   2   9         52.12         34.15        14.17 o                         
  15   2   9         67.64         68.43        19.94 o                         
 -17   3   9         25.43         10.66        20.59 o                         
 -16   3   9        549.35        575.34        38.07 o                         
 -15   3   9         33.09         32.45        14.54 o                         
 -14   3   9        250.41        248.97        17.31 o                         
 -13   3   9          0.01        -10.11         9.33 o                         
 -12   3   9        919.78        972.47        23.70 o                         
 -11   3   9          7.06         -6.89         8.98 o                         
 -10   3   9        374.83        385.39        12.19 o                         
  -9   3   9        791.76        741.08        18.16 o                         
  -8   3   9       2074.24       1964.93        34.02 o                         
  -7   3   9          2.77         10.31         5.93 o                         
  -6   3   9       2587.24       2533.27        54.62 o                         
  -5   3   9        244.38        220.52         6.77 o                         
  -4   3   9         34.97         35.59         4.15 o                         
  -3   3   9          1.00          4.59         3.72 o                         
  -2   3   9       8341.81       8138.91       114.23 o                         
  -1   3   9       1185.55       1184.15        19.52 o                         
   0   3   9       3849.38       3811.67        55.33 o                         
   1   3   9        674.27        726.57        13.59 o                         
   2   3   9       7146.86       6868.16        97.27 o                         
   3   3   9         90.45         88.83         5.73 o                         
   4   3   9          6.23         12.63         4.01 o                         
   5   3   9         89.88         83.29         6.16 o                         
   6   3   9         28.65         31.62         5.84 o                         
   7   3   9          9.25          5.13         5.73 o                         
   8   3   9        641.82        593.75        16.20 o                         
   9   3   9         13.16          9.04         7.73 o                         
  10   3   9       2561.36       2568.30        65.59 o                         
  11   3   9          0.30         13.25        10.24 o                         
  12   3   9        230.93        204.23        14.59 o                         
  13   3   9         22.36         29.20        12.87 o                         
  14   3   9        272.88        271.48        19.25 o                         
 -16   4   9        308.46        317.67        25.21 o                         
 -15   4   9          0.12        -17.30        15.13 o                         
 -14   4   9         20.99         20.16        19.15 o                         
 -13   4   9          0.49          1.75        11.07 o                         
 -12   4   9          1.54         -7.00         9.49 o                         
 -11   4   9         19.89         30.05         9.94 o                         
 -10   4   9        773.10        740.34        20.90 o                         
  -9   4   9        540.54        537.56        18.13 o                         
  -8   4   9       2833.33       2791.85        49.10 o                         
  -7   4   9          7.70          6.91         5.83 o                         
  -6   4   9       1852.45       1857.95        35.21 o                         
  -5   4   9          1.47          5.00         5.28 o                         
  -4   4   9       2169.22       2160.27        38.89 o                         
  -3   4   9          3.95         10.56         4.46 o                         
  -2   4   9        278.11        270.27        10.86 o                         
  -1   4   9         21.05         30.29         5.13 o                         
   0   4   9          4.72          5.54         4.10 o                         
   1   4   9         69.72         73.75         5.25 o                         
   2   4   9       3743.44       3822.42        56.21 o                         
   3   4   9          7.93          5.43         4.96 o                         
   4   4   9        878.66        837.24        17.22 o                         
   5   4   9        129.11        125.53         7.94 o                         
   6   4   9       3170.69       3165.39        55.86 o                         
   7   4   9         13.64         15.87         7.32 o                         
   8   4   9        755.41        711.60        18.67 o                         
   9   4   9        130.86        119.90        11.96 o                         
  10   4   9        415.34        408.03        15.54 o                         
  11   4   9         45.03         31.08        10.30 o                         
  12   4   9        175.82        211.12        17.11 o                         
  13   4   9          4.29         -4.75        13.55 o                         
  14   4   9        110.48        130.68        17.45 o                         
 -15   5   9          4.19        -23.05        21.82 o                         
 -14   5   9        322.28        341.80        21.45 o                         
 -13   5   9         83.22        119.14        16.21 o                         
 -12   5   9        842.67        880.89        29.38 o                         
 -11   5   9        187.55        195.36        13.58 o                         
 -10   5   9        213.88        202.41        12.18 o                         
  -9   5   9         17.88         16.99         8.51 o                         
  -8   5   9        414.21        392.14        15.87 o                         
  -7   5   9       2008.59       2007.11        35.75 o                         
  -6   5   9         43.50         36.45         7.03 o                         
  -5   5   9         17.28         24.93         7.02 o                         
  -4   5   9       1019.31        991.91        20.24 o                         
  -3   5   9       3409.46       3448.59        51.97 o                         
  -2   5   9       4615.21       4602.09        67.53 o                         
  -1   5   9        145.61        153.93         8.07 o                         
   0   5   9       3834.26       3763.88        60.13 o                         
   1   5   9         44.82         39.09         6.28 o                         
   2   5   9       1011.59        932.13        19.52 o                         
   3   5   9       2219.36       2085.62        35.91 o                         
   4   5   9        243.68        233.03        11.41 o                         
   5   5   9       1012.57       1040.29        23.63 o                         
   6   5   9        134.07        136.87         9.39 o                         
   7   5   9        487.95        451.69        14.99 o                         
   8   5   9        228.85        234.90        12.27 o                         
   9   5   9        316.84        352.51        14.21 o                         
  10   5   9        679.22        669.92        19.77 o                         
  11   5   9          0.03          9.59        12.49 o                         
  12   5   9        113.54        117.79        16.48 o                         
 -14   6   9          9.83         10.02        14.44 o                         
 -13   6   9         24.97         24.59        13.95 o                         
 -12   6   9         81.63        100.69        14.68 o                         
 -11   6   9        958.88        923.17        28.61 o                         
 -10   6   9         44.48         38.78        10.69 o                         
  -9   6   9        124.57        118.85        11.16 o                         
  -8   6   9        283.50        287.69        13.82 o                         
  -7   6   9          4.92         23.92         8.90 o                         
  -6   6   9        383.55        400.90        15.82 o                         
  -5   6   9         47.92         60.59        14.14 o                         
  -4   6   9        540.89        542.87        20.16 o                         
  -3   6   9        411.62        431.86        13.19 o                         
  -2   6   9        283.34        256.81        10.47 o                         
  -1   6   9         50.35         64.35         7.50 o                         
   0   6   9        141.37        156.48         9.11 o                         
   1   6   9       2350.99       2406.04        45.71 o                         
   2   6   9         71.32         78.32         8.10 o                         
   3   6   9        108.75         97.32         8.99 o                         
   4   6   9        364.52        353.01        13.34 o                         
   5   6   9        604.03        565.09        17.35 o                         
   6   6   9        499.37        461.85        15.50 o                         
   7   6   9       1231.23       1197.58        27.62 o                         
   8   6   9        333.16        321.78        14.26 o                         
   9   6   9        127.27        127.01        11.54 o                         
  10   6   9         59.54         62.77        15.99 o                         
  11   6   9        785.41        782.13        36.96 o                         
 -12   7   9          3.52         10.31        14.96 o                         
 -11   7   9         28.12         48.98        14.91 o                         
 -10   7   9         27.35         45.91        14.39 o                         
  -9   7   9        414.50        427.26        24.98 o                         
  -8   7   9        380.97        336.31        16.70 o                         
  -7   7   9       2362.25       2330.89        50.10 o                         
  -6   7   9         53.30         34.43        12.09 o                         
  -5   7   9       1167.31       1185.45        34.07 o                         
  -4   7   9         98.13         95.81        11.30 o                         
  -3   7   9        861.47        844.07        37.02 o                         
  -2   7   9        297.86        302.56        13.60 o                         
  -1   7   9          0.47          4.80         8.15 o                         
   0   7   9        132.90        150.23        11.03 o                         
   1   7   9        135.33        139.59        10.84 o                         
   2   7   9         27.67         21.60         8.05 o                         
   3   7   9       2101.18       2078.61        41.12 o                         
   4   7   9         58.06         55.04        10.05 o                         
   5   7   9       1432.45       1379.69        30.78 o                         
   6   7   9          3.61          7.03        10.85 o                         
   7   7   9        843.86        850.82        26.38 o                         
   8   7   9          1.42         -2.93        12.35 o                         
   9   7   9        221.02        226.81        20.62 o                         
  -9   8   9        359.51        369.97        22.65 o                         
  -8   8   9         59.06         75.02        13.78 o                         
  -7   8   9          8.85          8.61        16.96 o                         
  -6   8   9        167.58        193.34        18.33 o                         
  -5   8   9         22.35         17.42        13.50 o                         
  -4   8   9         93.52         94.70        14.73 o                         
  -3   8   9        393.72        416.15        18.61 o                         
  -2   8   9         81.63        116.96        12.99 o                         
  -1   8   9        359.69        372.66        15.88 o                         
   0   8   9          0.28         -1.73        10.62 o                         
   1   8   9       1467.25       1397.76        35.24 o                         
   2   8   9        150.08        165.64        16.21 o                         
   3   8   9         93.35         67.06        14.59 o                         
   4   8   9          3.10         -4.73        15.69 o                         
   5   8   9         28.12         17.85        13.61 o                         
   6   8   9        208.80        204.42        18.09 o                         
   7   8   9        109.95        109.92        20.61 o                         
  -4   9   9          3.49         -3.47        15.26 o                         
  -3   9   9         89.34        120.52        17.27 o                         
  -2   9   9        917.57        932.07        40.39 o                         
  -1   9   9          4.77         12.02        18.79 o                         
   0   9   9        173.35        172.18        18.04 o                         
   1   9   9        203.89        226.90        19.55 o                         
   2   9   9        358.33        336.37        21.84 o                         
 -16   0  10        578.15        599.83        38.45 o                         
 -14   0  10        510.29        522.25        26.25 o                         
 -12   0  10       1030.02       1057.55        43.13 o                         
 -10   0  10       3715.00       3756.22        79.04 o                         
  -8   0  10        179.68        173.25         8.86 o                         
  -6   0  10       3343.23       3762.70       110.56 o                         
  -4   0  10      16241.72      17105.47       318.92 o                         
  -2   0  10       3804.65       3776.41        68.46 o                         
   0   0  10      15160.19      15878.14       311.29 o                         
   2   0  10        760.70        880.08        21.69 o                         
   4   0  10          6.57          5.23         4.79 o                         
   6   0  10       2630.31       2448.98        46.54 o                         
   8   0  10       2259.74       2245.47        58.52 o                         
  10   0  10       2114.45       2182.81        58.99 o                         
  12   0  10        661.85        717.68        30.08 o                         
  14   0  10         50.66         49.63        16.35 o                         
 -17   1  10        288.74        348.94        22.90 o                         
 -16   1  10          0.49         -8.23        14.40 o                         
 -15   1  10         95.89        115.47        14.74 o                         
 -14   1  10          2.93          7.88        10.30 o                         
 -13   1  10         16.13         12.04        10.18 o                         
 -12   1  10        244.05        243.01        13.70 o                         
 -11   1  10         61.03         55.95         7.34 o                         
 -10   1  10        587.66        581.74        14.84 o                         
  -9   1  10          7.57          4.45         4.63 o                         
  -8   1  10       3523.11       3449.96        48.04 o                         
  -7   1  10        338.94        331.58         7.87 o                         
  -6   1  10       1564.28       1586.93        27.10 o                         
  -5   1  10        662.32        642.43        10.83 o                         
  -4   1  10        351.04        333.53         7.83 o                         
  -3   1  10         11.23         20.82         2.55 o                         
  -2   1  10         66.67         65.20         4.60 o                         
  -1   1  10        700.20        621.57        10.99 o                         
   0   1  10       2224.27       2077.83        29.47 o                         
   1   1  10         98.47        120.14         4.66 o                         
   2   1  10       5564.25       5653.33        71.68 o                         
   3   1  10        209.49        243.47         5.93 o                         
   4   1  10       2120.80       1945.24        28.06 o                         
   5   1  10        887.08        806.09        13.09 o                         
   6   1  10        128.11        120.03         5.82 o                         
   7   1  10          5.33         -0.07         5.86 o                         
   8   1  10         80.37         75.88         7.61 o                         
   9   1  10        478.65        476.68        14.80 o                         
  10   1  10        673.99        664.61        18.55 o                         
  11   1  10         56.25         70.80         9.93 o                         
  12   1  10        144.15        147.56        11.94 o                         
  13   1  10         10.24         34.90        10.56 o                         
  14   1  10        454.33        490.49        18.65 o                         
  15   1  10         35.63         42.61        14.05 o                         
 -17   2  10        443.83        487.31        31.23 o                         
 -16   2  10         65.06         91.69        16.74 o                         
 -15   2  10          7.47          2.58        13.31 o                         
 -14   2  10        412.44        440.59        20.94 o                         
 -13   2  10         43.51         60.02        13.70 o                         
 -12   2  10        641.93        596.84        29.93 o                         
 -11   2  10        894.99        892.04        19.84 o                         
 -10   2  10          2.97          6.56         6.35 o                         
  -9   2  10       2636.53       2453.15        48.20 o                         
  -8   2  10        476.16        493.16        11.78 o                         
  -7   2  10        346.61        376.95        12.53 o                         
  -6   2  10        129.81        112.41         4.99 o                         
  -5   2  10       1374.83       1175.78        18.49 o                         
  -4   2  10       2415.46       2306.13        32.83 o                         
  -3   2  10        612.75        526.23        13.03 o                         
  -2   2  10       1878.98       1845.06        28.62 o                         
  -1   2  10        731.82        795.36        14.44 o                         
   0   2  10       3897.45       3825.08        52.07 o                         
   1   2  10       5051.15       4918.33        70.15 o                         
   2   2  10         62.33         67.09         4.15 o                         
   3   2  10        502.03        451.52         9.86 o                         
   4   2  10        220.84        232.77         8.30 o                         
   5   2  10       3208.16       3067.22        48.90 o                         
   6   2  10       1575.14       1499.88        26.43 o                         
   7   2  10        104.21        113.29         6.67 o                         
   8   2  10        535.12        522.61        16.79 o                         
   9   2  10        151.86        174.11        10.12 o                         
  10   2  10        461.14        486.51        15.81 o                         
  11   2  10        141.07        161.04        11.24 o                         
  12   2  10        511.48        532.95        17.86 o                         
  13   2  10        627.09        698.47        23.24 o                         
  14   2  10          3.57          8.85        13.82 o                         
 -17   3  10        326.48        352.88        25.81 o                         
 -16   3  10         43.60         57.51        17.76 o                         
 -15   3  10        332.50        368.82        20.61 o                         
 -14   3  10         59.32         54.22        13.57 o                         
 -13   3  10        879.81        885.05        27.64 o                         
 -12   3  10         24.78         20.85         7.61 o                         
 -11   3  10         23.32         20.96         8.53 o                         
 -10   3  10         53.68         54.18         7.61 o                         
  -9   3  10          1.15         10.00         7.19 o                         
  -8   3  10          8.79         10.23         6.44 o                         
  -7   3  10        692.13        694.29        27.08 o                         
  -6   3  10        273.93        238.95        11.58 o                         
  -5   3  10       2712.10       2568.91        38.79 o                         
  -4   3  10         50.11         51.13         4.89 o                         
  -3   3  10       4964.14       4948.22        71.10 o                         
  -2   3  10         20.25         25.88         3.99 o                         
  -1   3  10       2488.31       2469.98        37.16 o                         
   0   3  10        318.85        318.02         8.05 o                         
   1   3  10        232.01        206.32         7.35 o                         
   2   3  10          3.44          9.21         3.75 o                         
   3   3  10         47.10         48.04         4.47 o                         
   4   3  10         58.95         62.16         4.97 o                         
   5   3  10       2017.84       1963.79        41.43 o                         
   6   3  10        232.49        233.59         8.97 o                         
   7   3  10        660.02        678.13        15.97 o                         
   8   3  10          0.25          6.13         6.64 o                         
   9   3  10        593.00        607.99        21.03 o                         
  10   3  10          0.16         20.10         9.84 o                         
  11   3  10         42.76         38.58        12.76 o                         
  12   3  10        100.18        110.23        18.69 o                         
  13   3  10        185.18        188.26        18.68 o                         
  14   3  10         41.43         49.39        20.87 o                         
 -16   4  10          1.64          2.90        21.60 o                         
 -15   4  10         16.95         19.04        16.22 o                         
 -14   4  10        125.71        131.18        18.29 o                         
 -13   4  10        282.66        279.42        15.32 o                         
 -12   4  10          0.61         -6.08        10.44 o                         
 -11   4  10        531.84        548.96        17.85 o                         
 -10   4  10        117.76        123.23         9.73 o                         
  -9   4  10       1735.32       1686.64        31.40 o                         
  -8   4  10        334.51        306.06        13.22 o                         
  -7   4  10       1861.32       1736.11        33.77 o                         
  -6   4  10        425.50        445.93        14.52 o                         
  -5   4  10       1647.35       1588.29        30.65 o                         
  -4   4  10        855.48        834.76        16.12 o                         
  -3   4  10        543.01        543.66        12.28 o                         
  -2   4  10        686.67        728.90        14.63 o                         
  -1   4  10         14.58         17.97         4.60 o                         
   0   4  10         58.74         58.61         5.07 o                         
   1   4  10       1813.84       1687.96        27.30 o                         
   2   4  10         57.43         52.14         5.35 o                         
   3   4  10       1777.13       1737.01        30.20 o                         
   4   4  10        496.84        485.07        13.81 o                         
   5   4  10       3431.79       3402.59        59.89 o                         
   6   4  10        148.53        131.18         8.85 o                         
   7   4  10        238.01        215.05        10.62 o                         
   8   4  10        480.70        451.96        15.72 o                         
   9   4  10          4.50          6.93         9.75 o                         
  10   4  10         11.12         11.01         9.67 o                         
  11   4  10        256.68        239.37        14.84 o                         
  12   4  10         31.18         22.68        20.42 o                         
  13   4  10        493.20        495.11        30.42 o                         
 -15   5  10        186.53        181.07        28.36 o                         
 -14   5  10          1.52          6.45        12.79 o                         
 -13   5  10        209.47        208.85        16.05 o                         
 -12   5  10        468.18        470.42        30.58 o                         
 -11   5  10          3.10         -3.65         9.32 o                         
 -10   5  10          8.59          7.60         9.13 o                         
  -9   5  10         33.15         26.05         8.65 o                         
  -8   5  10       1054.39       1050.30        22.68 o                         
  -7   5  10       1217.01       1190.04        28.61 o                         
  -6   5  10        705.72        694.38        18.56 o                         
  -5   5  10       1677.47       1641.77        30.06 o                         
  -4   5  10         76.87         79.60         6.84 o                         
  -3   5  10        391.26        409.34        12.11 o                         
  -2   5  10       1033.00        997.24        20.58 o                         
  -1   5  10        181.91        195.36         8.80 o                         
   0   5  10       1542.75       1506.12        27.49 o                         
   1   5  10         59.60         58.51         6.68 o                         
   2   5  10        755.39        702.89        20.32 o                         
   3   5  10         43.80         46.00         8.65 o                         
   4   5  10       1641.81       1552.07        30.98 o                         
   5   5  10        879.87        877.40        21.08 o                         
   6   5  10         53.56         39.01         8.34 o                         
   7   5  10        155.84        148.46        10.25 o                         
   8   5  10        204.38        217.36        12.00 o                         
   9   5  10        837.90        824.16        24.63 o                         
  10   5  10        151.23        159.23        14.09 o                         
  11   5  10        108.58        111.19        21.02 o                         
  12   5  10         10.99        -15.74        17.85 o                         
 -13   6  10         14.44         32.95        14.33 o                         
 -12   6  10        388.90        401.74        20.11 o                         
 -11   6  10        123.51        133.91        14.35 o                         
 -10   6  10        199.69        207.94        17.38 o                         
  -9   6  10        233.67        224.35        13.36 o                         
  -8   6  10          4.53         -3.96         8.94 o                         
  -7   6  10        308.60        286.51        14.80 o                         
  -6   6  10        244.05        255.96        16.14 o                         
  -5   6  10          3.85         24.88        11.08 o                         
  -4   6  10       2216.64       2212.53        46.38 o                         
  -3   6  10         35.30         40.00         7.38 o                         
  -2   6  10        742.32        714.06        17.66 o                         
  -1   6  10        195.09        195.51         9.84 o                         
   0   6  10       3167.01       2972.60        54.03 o                         
   1   6  10        158.11        166.91         9.58 o                         
   2   6  10          6.02          6.62         7.08 o                         
   3   6  10        498.51        507.63        18.20 o                         
   4   6  10          3.18         10.74        10.20 o                         
   5   6  10         28.01         30.10        10.47 o                         
   6   6  10       1688.70       1590.12        37.51 o                         
   7   6  10         85.68        106.07        15.53 o                         
   8   6  10        299.41        300.47        16.43 o                         
   9   6  10          0.02         -4.58        11.22 o                         
  10   6  10        874.55        846.99        32.11 o                         
  11   6  10         15.43         39.84        19.37 o                         
 -11   7  10         19.60          9.64        15.55 o                         
 -10   7  10        466.23        484.95        20.59 o                         
  -9   7  10         83.55         89.42        13.06 o                         
  -8   7  10       1157.34       1092.59        33.56 o                         
  -7   7  10         26.53         32.22        12.48 o                         
  -6   7  10        529.08        594.00        23.18 o                         
  -5   7  10          0.42          8.00        10.28 o                         
  -4   7  10         58.02         59.18        11.21 o                         
  -3   7  10          6.29         19.53        11.82 o                         
  -2   7  10         44.37         49.93        10.89 o                         
  -1   7  10         14.96         28.93        10.56 o                         
   0   7  10       2003.86       1948.16        43.22 o                         
   1   7  10         34.32         37.88        10.96 o                         
   2   7  10       1430.56       1338.82        33.23 o                         
   3   7  10         10.87         16.61        11.06 o                         
   4   7  10       2205.78       2127.56        53.67 o                         
   5   7  10         34.40         43.88        12.19 o                         
   6   7  10         96.82         96.39        13.52 o                         
   7   7  10         97.29         88.48        15.61 o                         
   8   7  10        125.81        142.94        18.69 o                         
   9   7  10          0.23         -8.84        17.69 o                         
  -9   8  10        234.32        257.68        25.29 o                         
  -8   8  10          3.11          7.84        16.21 o                         
  -7   8  10          2.45         13.64        23.14 o                         
  -6   8  10        270.77        301.73        20.03 o                         
  -5   8  10        176.13        193.79        17.48 o                         
  -4   8  10        925.03        979.35        57.98 o                         
  -3   8  10        185.35        183.07        16.89 o                         
  -2   8  10        382.89        424.97        32.14 o                         
  -1   8  10          7.74         33.84        13.43 o                         
   0   8  10        259.48        292.57        16.79 o                         
   1   8  10        557.02        542.72        23.18 o                         
   2   8  10          5.39          4.78        13.32 o                         
   3   8  10          6.84         27.80        14.03 o                         
   4   8  10          3.68         -3.86        13.18 o                         
   5   8  10        339.63        358.36        20.88 o                         
   6   8  10        328.06        328.19        20.16 o                         
  -3   9  10        829.93        823.19        30.96 o                         
  -2   9  10        215.98        252.21        40.33 o                         
  -1   9  10        398.55        410.59        22.78 o                         
   0   9  10        179.00        213.29        26.72 o                         
 -17   0  11         15.93         31.17        23.17 o                         
 -15   0  11        373.13        417.86        26.00 o                         
 -13   0  11         76.50         81.25        15.63 o                         
 -11   0  11          4.46          9.57        11.04 o                         
  -9   0  11       3396.78       3645.67        87.36 o                         
  -7   0  11       1659.38       1790.98        60.01 o                         
  -5   0  11       6837.75       7334.82       166.11 o                         
  -3   0  11        825.06        740.16        22.87 o                         
  -1   0  11        541.06        523.24        24.39 o                         
   1   0  11        424.87        387.33        12.92 o                         
   3   0  11       3562.21       3551.21        65.41 o                         
   5   0  11       9183.75       9293.45       164.86 o                         
   7   0  11       4319.33       4266.09       103.17 o                         
   9   0  11         57.30         81.33        12.45 o                         
  11   0  11        185.70        235.12        21.46 o                         
  13   0  11         32.91         31.67        15.39 o                         
 -17   1  11        103.12        104.99        18.38 o                         
 -16   1  11          9.01        -15.30        17.05 o                         
 -15   1  11         12.76         -5.03        12.65 o                         
 -14   1  11        364.15        366.50        16.25 o                         
 -13   1  11        804.88        844.20        30.72 o                         
 -12   1  11        115.47        122.32         9.31 o                         
 -11   1  11        226.13        262.64        10.40 o                         
 -10   1  11         89.69        109.41         6.78 o                         
  -9   1  11        796.35        774.99        14.72 o                         
  -8   1  11        240.13        273.65         7.86 o                         
  -7   1  11        428.61        408.93         9.26 o                         
  -6   1  11        559.09        490.53         9.54 o                         
  -5   1  11        499.93        480.01         9.13 o                         
  -4   1  11       1022.47       1039.18        15.62 o                         
  -3   1  11       2808.01       2782.78        38.87 o                         
  -2   1  11       1530.12       1564.67        23.19 o                         
  -1   1  11       4954.20       4706.61        63.64 o                         
   0   1  11        518.74        577.56        11.89 o                         
   1   1  11       1581.25       1434.02        21.65 o                         
   2   1  11        298.38        309.90         6.86 o                         
   3   1  11       3842.02       3688.40        47.95 o                         
   4   1  11       1439.86       1364.43        20.99 o                         
   5   1  11        376.88        333.11         8.24 o                         
   6   1  11        139.71        127.00         6.26 o                         
   7   1  11        931.80        922.01        21.00 o                         
   8   1  11        998.75       1011.58        23.03 o                         
   9   1  11       1992.34       1945.52        37.67 o                         
  10   1  11          0.65          4.70         8.50 o                         
  11   1  11        237.28        249.14        12.85 o                         
  12   1  11         34.34         48.01        10.43 o                         
  13   1  11        335.53        332.86        15.62 o                         
  14   1  11         24.20         22.37        11.86 o                         
 -17   2  11        149.79        148.94        19.54 o                         
 -16   2  11          0.55         15.72        14.65 o                         
 -15   2  11         63.75         55.37        14.24 o                         
 -14   2  11        398.12        400.22        17.95 o                         
 -13   2  11        117.98        122.37        11.88 o                         
 -12   2  11        376.87        365.41        13.68 o                         
 -11   2  11          0.45          7.11         6.42 o                         
 -10   2  11        581.05        514.69        13.53 o                         
  -9   2  11        369.40        376.13        16.41 o                         
  -8   2  11        154.90        154.21         6.58 o                         
  -7   2  11       1270.86       1239.76        21.52 o                         
  -6   2  11        669.48        633.01        12.07 o                         
  -5   2  11       5065.59       5138.20        73.97 o                         
  -4   2  11       1452.51       1310.42        20.39 o                         
  -3   2  11        786.17        683.33        12.33 o                         
  -2   2  11       1596.10       1617.18        25.84 o                         
  -1   2  11        556.30        552.94        11.67 o                         
   0   2  11       1933.09       1746.75        27.51 o                         
   1   2  11         21.98         27.27         4.29 o                         
   2   2  11        430.71        394.14         9.11 o                         
   3   2  11        622.23        604.77        12.21 o                         
   4   2  11       1196.38       1140.75        19.57 o                         
   5   2  11       2814.04       2725.57        41.23 o                         
   6   2  11         76.07         79.34         5.81 o                         
   7   2  11       2290.53       2157.82        39.67 o                         
   8   2  11        130.16        136.55        10.29 o                         
   9   2  11        453.10        469.61        15.28 o                         
  10   2  11        337.62        340.07        13.90 o                         
  11   2  11        107.15        156.79        17.20 o                         
  12   2  11        671.11        706.68        24.86 o                         
  13   2  11         81.78         90.24        12.88 o                         
  14   2  11         67.47         76.22        19.61 o                         
 -16   3  11         51.07         50.21        15.95 o                         
 -15   3  11          6.08          3.12        15.99 o                         
 -14   3  11        251.19        266.91        17.99 o                         
 -13   3  11          8.68          4.17        10.47 o                         
 -12   3  11        194.59        191.60        11.62 o                         
 -11   3  11        103.89         84.76        11.42 o                         
 -10   3  11         69.46         73.95         9.04 o                         
  -9   3  11        166.02        180.49        10.20 o                         
  -8   3  11        936.29        861.44        19.75 o                         
  -7   3  11         51.09         46.21         6.79 o                         
  -6   3  11       3927.15       3686.47        58.50 o                         
  -5   3  11         23.39         27.05         4.60 o                         
  -4   3  11       1376.67       1380.20        22.87 o                         
  -3   3  11        118.76        103.19         5.48 o                         
  -2   3  11        944.11        846.76        21.48 o                         
  -1   3  11          3.75          5.21         3.82 o                         
   0   3  11       1432.92       1398.87        22.75 o                         
   1   3  11         95.45         79.44         5.67 o                         
   2   3  11        301.25        306.51         8.30 o                         
   3   3  11         19.70         31.93         4.79 o                         
   4   3  11       4786.36       4690.95        72.87 o                         
   5   3  11         25.90         24.59         5.51 o                         
   6   3  11        706.06        664.94        17.67 o                         
   7   3  11         81.58         77.28         7.45 o                         
   8   3  11       1326.87       1350.00        30.31 o                         
   9   3  11        301.87        285.57        13.61 o                         
  10   3  11         69.73         78.41        10.64 o                         
  11   3  11          0.98          9.16        13.82 o                         
  12   3  11         59.75         79.86        16.47 o                         
  13   3  11          4.33          4.57        21.34 o                         
 -16   4  11         65.68         28.38        24.99 o                         
 -15   4  11        144.49        158.76        19.14 o                         
 -14   4  11        255.10        282.44        19.33 o                         
 -13   4  11          9.75         16.73        10.68 o                         
 -12   4  11        446.06        407.65        23.21 o                         
 -11   4  11        167.32        154.36        14.93 o                         
 -10   4  11       2382.38       2357.87        49.79 o                         
  -9   4  11        181.73        165.13        10.59 o                         
  -8   4  11         15.79         29.52         8.11 o                         
  -7   4  11         28.15         29.12         6.92 o                         
  -6   4  11          0.09         -2.50         6.24 o                         
  -5   4  11        560.26        585.73        14.56 o                         
  -4   4  11       1472.77       1454.02        24.43 o                         
  -3   4  11        166.81        168.34         9.61 o                         
  -2   4  11        852.83        834.46        16.17 o                         
  -1   4  11        479.81        424.11        10.70 o                         
   0   4  11       2537.48       2482.22        38.21 o                         
   1   4  11          4.49          5.08         4.71 o                         
   2   4  11       2069.11       2053.46        35.13 o                         
   3   4  11         27.20         28.43         6.56 o                         
   4   4  11        727.05        652.55        19.15 o                         
   5   4  11          2.28         -4.04         7.91 o                         
   6   4  11        104.31        121.24        10.35 o                         
   7   4  11          1.85          8.24         8.93 o                         
   8   4  11        544.29        565.95        19.25 o                         
   9   4  11         19.61         27.88        11.17 o                         
  10   4  11        229.03        239.63        16.98 o                         
  11   4  11         14.40          9.62        12.60 o                         
  12   4  11        833.08        900.23        56.44 o                         
  13   4  11        201.80        228.72        25.61 o                         
 -14   5  11        169.66        200.01        16.95 o                         
 -13   5  11        561.53        526.97        34.82 o                         
 -12   5  11        103.06        104.61        11.82 o                         
 -11   5  11        374.70        374.22        20.85 o                         
 -10   5  11        139.86        141.68        12.90 o                         
  -9   5  11        532.83        481.49        16.45 o                         
  -8   5  11       1284.78       1284.96        28.45 o                         
  -7   5  11        113.32         96.30         9.56 o                         
  -6   5  11        417.57        435.73        15.74 o                         
  -5   5  11         49.35         40.40         7.34 o                         
  -4   5  11       1373.71       1283.01        26.88 o                         
  -3   5  11        108.30        103.92         7.72 o                         
  -2   5  11        198.14        204.32        10.42 o                         
  -1   5  11       4223.26       4139.03        71.65 o                         
   0   5  11         37.12         53.20         7.97 o                         
   1   5  11        844.97        769.67        19.62 o                         
   2   5  11        333.34        342.08        12.75 o                         
   3   5  11       1316.12       1266.85        29.93 o                         
   4   5  11       1482.49       1400.67        32.70 o                         
   5   5  11        145.16        140.73        11.68 o                         
   6   5  11        769.28        727.32        27.02 o                         
   7   5  11         73.22         67.96        11.17 o                         
   8   5  11        593.45        612.81        26.10 o                         
   9   5  11        475.17        536.37        35.32 o                         
  10   5  11          3.62         15.38        13.76 o                         
  11   5  11         23.47         38.94        18.98 o                         
 -13   6  11         71.27         79.99        14.59 o                         
 -12   6  11        136.41        127.29        21.44 o                         
 -11   6  11         25.43         30.97        12.78 o                         
 -10   6  11         57.34         49.83        12.37 o                         
  -9   6  11        684.27        663.77        22.92 o                         
  -8   6  11         83.78         69.44        11.80 o                         
  -7   6  11        334.87        345.79        20.56 o                         
  -6   6  11         59.95         70.51        12.53 o                         
  -5   6  11       1466.28       1427.10        43.15 o                         
  -4   6  11        360.32        356.64        17.40 o                         
  -3   6  11        669.09        661.57        25.54 o                         
  -2   6  11        673.23        660.71        18.84 o                         
  -1   6  11          4.24         15.98         9.11 o                         
   0   6  11        256.01        254.03        13.43 o                         
   1   6  11        302.00        279.56        12.85 o                         
   2   6  11        356.18        338.65        16.61 o                         
   3   6  11        312.05        296.74        15.36 o                         
   4   6  11        210.01        187.31        13.36 o                         
   5   6  11        118.88        125.93        12.70 o                         
   6   6  11          5.12         12.23        10.81 o                         
   7   6  11        869.82        857.00        25.99 o                         
   8   6  11         55.37         46.56        15.69 o                         
   9   6  11         99.35        102.61        13.98 o                         
  10   6  11         33.29         71.98        20.70 o                         
 -11   7  11        133.41        149.81        25.31 o                         
 -10   7  11         33.82         56.44        17.38 o                         
  -9   7  11        331.21        339.80        26.76 o                         
  -8   7  11         70.05         75.79        16.59 o                         
  -7   7  11        124.34        112.98        14.98 o                         
  -6   7  11          9.43         32.65        12.98 o                         
  -5   7  11         73.47        101.92        16.42 o                         
  -4   7  11          1.05          0.71        11.76 o                         
  -3   7  11       1432.36       1501.98        44.97 o                         
  -2   7  11       1074.49        999.83        31.58 o                         
  -1   7  11       3521.38       3419.45        68.59 o                         
   0   7  11         20.30         14.50        10.93 o                         
   1   7  11        692.16        664.55        20.04 o                         
   2   7  11        133.09        151.80        14.61 o                         
   3   7  11       1163.91       1218.74        31.97 o                         
   4   7  11        145.93        137.59        13.82 o                         
   5   7  11         59.16         74.43        12.81 o                         
   6   7  11         41.22         49.47        12.80 o                         
   7   7  11          1.72        -16.93        12.27 o                         
   8   7  11         67.39         61.09        14.17 o                         
  -8   8  11         12.05          5.31        14.31 o                         
  -7   8  11        182.18        187.56        21.77 o                         
  -6   8  11        147.99        148.49        16.51 o                         
  -5   8  11        829.69        848.76        30.78 o                         
  -4   8  11         86.33        117.06        15.85 o                         
  -3   8  11        381.95        369.79        20.48 o                         
  -2   8  11         38.19         42.87        14.41 o                         
  -1   8  11        208.98        196.61        17.12 o                         
   0   8  11         27.89         29.13        11.81 o                         
   1   8  11          4.54          8.13        13.03 o                         
   2   8  11        111.34        115.90        15.74 o                         
   3   8  11        407.65        375.73        21.06 o                         
   4   8  11         85.21         95.68        16.10 o                         
   5   8  11        714.53        665.18        27.14 o                         
 -16   0  12        689.60        767.29        76.77 o                         
 -14   0  12        745.32        710.03        41.83 o                         
 -12   0  12       1023.30       1040.55        67.88 o                         
 -10   0  12       7076.90       7527.21       157.75 o                         
  -8   0  12       1792.53       1838.79        44.95 o                         
  -6   0  12       4605.53       5130.37        93.22 o                         
  -4   0  12       1023.01        893.75        30.34 o                         
  -2   0  12        299.47        256.22        12.51 o                         
   0   0  12       2595.05       2600.22        55.43 o                         
   2   0  12       4704.10       4553.32        82.76 o                         
   4   0  12       1692.73       1599.09        36.30 o                         
   6   0  12       7450.38       7464.47       150.35 o                         
   8   0  12        492.21        500.16        21.78 o                         
  10   0  12         99.31         94.71        14.45 o                         
  12   0  12       1087.91       1128.78        39.37 o                         
  14   0  12        242.45        243.31        28.15 o                         
 -17   1  12         15.34         25.13        16.21 o                         
 -16   1  12        303.31        363.45        36.28 o                         
 -15   1  12          0.30         -2.59        11.29 o                         
 -14   1  12        394.24        436.48        24.06 o                         
 -13   1  12         43.98         53.68        11.31 o                         
 -12   1  12        480.98        516.88        15.02 o                         
 -11   1  12         56.08         42.64         7.55 o                         
 -10   1  12        222.18        186.94         9.22 o                         
  -9   1  12         35.91         44.23         5.45 o                         
  -8   1  12         27.85         16.73         4.72 o                         
  -7   1  12        716.60        693.48        13.01 o                         
  -6   1  12       1129.77       1082.88        17.71 o                         
  -5   1  12        504.82        529.19        10.11 o                         
  -4   1  12        152.87        154.61         5.02 o                         
  -3   1  12        156.54        143.58         5.36 o                         
  -2   1  12       7208.37       6954.60        92.82 o                         
  -1   1  12       1486.35       1452.16        22.79 o                         
   0   1  12        220.67        182.14         5.99 o                         
   1   1  12        392.09        387.08         8.85 o                         
   2   1  12        452.46        383.80         8.19 o                         
   3   1  12       1669.00       1673.20        23.82 o                         
   4   1  12        399.24        368.00         8.29 o                         
   5   1  12         29.97         23.37         6.03 o                         
   6   1  12        173.87        187.91         7.33 o                         
   7   1  12        186.18        193.71        10.79 o                         
   8   1  12        891.32        885.79        21.60 o                         
   9   1  12        212.13        225.08        17.45 o                         
  10   1  12        268.57        261.59        17.51 o                         
  11   1  12          5.44          3.06        10.50 o                         
  12   1  12         10.73          2.14        11.55 o                         
  13   1  12          4.21          2.67        12.69 o                         
  14   1  12         26.73         35.48        14.25 o                         
 -17   2  12         28.90         28.84        16.04 o                         
 -16   2  12         22.20         44.65        21.19 o                         
 -15   2  12        470.65        448.44        21.06 o                         
 -14   2  12        164.02        201.27        18.79 o                         
 -13   2  12        146.84        173.45        11.64 o                         
 -12   2  12         89.04         90.97         8.94 o                         
 -11   2  12       2075.90       1963.10        38.11 o                         
 -10   2  12       1943.42       1804.45        29.97 o                         
  -9   2  12          9.87         15.98         5.82 o                         
  -8   2  12        414.00        411.42        10.25 o                         
  -7   2  12        420.28        385.47        12.24 o                         
  -6   2  12       1900.05       1789.54        26.91 o                         
  -5   2  12       2488.61       2476.47        38.04 o                         
  -4   2  12        103.01         97.10         4.96 o                         
  -3   2  12       3661.11       3665.52        54.05 o                         
  -2   2  12         27.85         31.59         4.63 o                         
  -1   2  12       1671.27       1610.87        26.06 o                         
   0   2  12       2573.14       2595.75        39.46 o                         
   1   2  12       2245.87       2245.96        34.69 o                         
   2   2  12       2326.81       2383.27        39.14 o                         
   3   2  12          2.39          4.94         5.08 o                         
   4   2  12       2000.93       1957.13        31.01 o                         
   5   2  12         78.35         65.87         6.63 o                         
   6   2  12       2147.16       2139.88        36.46 o                         
   7   2  12       2457.64       2428.10        45.08 o                         
   8   2  12         26.57         30.10        10.90 o                         
   9   2  12        952.27        965.77        36.01 o                         
  10   2  12         23.08         17.69        10.46 o                         
  11   2  12        829.02        843.74        25.81 o                         
  12   2  12        265.42        266.64        18.37 o                         
  13   2  12         10.56         10.84        15.87 o                         
 -16   3  12         12.85         -1.07        14.99 o                         
 -15   3  12          0.75         -8.77        14.13 o                         
 -14   3  12        128.89        141.43        15.23 o                         
 -13   3  12         11.26         -6.96        10.78 o                         
 -12   3  12          0.64         -5.15         8.46 o                         
 -11   3  12       1597.24       1514.79        30.90 o                         
 -10   3  12          3.74          6.78         7.16 o                         
  -9   3  12        759.48        752.85        18.87 o                         
  -8   3  12         15.41         19.41         7.14 o                         
  -7   3  12       3295.81       3181.62        51.53 o                         
  -6   3  12         10.95         12.86         5.71 o                         
  -5   3  12        114.24        114.41         6.16 o                         
  -4   3  12        624.61        591.86        14.03 o                         
  -3   3  12       2043.83       1979.07        33.60 o                         
  -2   3  12         10.80         22.48         5.51 o                         
  -1   3  12       1804.55       1668.85        29.13 o                         
   0   3  12         69.18         78.18         6.22 o                         
   1   3  12        641.27        653.67        14.81 o                         
   2   3  12         14.77         20.24         5.57 o                         
   3   3  12       3334.57       3114.57        50.37 o                         
   4   3  12        133.06        114.92         8.21 o                         
   5   3  12        797.17        816.76        19.82 o                         
   6   3  12          3.41         -0.90         7.47 o                         
   7   3  12        726.70        676.53        18.67 o                         
   8   3  12        306.60        308.40        14.50 o                         
   9   3  12         18.30         34.36        12.00 o                         
  10   3  12         44.23         51.09        16.14 o                         
  11   3  12         83.09        100.13        15.00 o                         
  12   3  12          4.43         -1.17        15.86 o                         
  13   3  12          6.28          1.91        18.91 o                         
 -15   4  12        725.92        707.88        35.09 o                         
 -14   4  12        133.21        117.67        18.53 o                         
 -13   4  12        329.00        348.79        24.62 o                         
 -12   4  12        157.07        137.12        15.64 o                         
 -11   4  12       1410.34       1390.12        54.75 o                         
 -10   4  12        106.03        122.81         9.65 o                         
  -9   4  12        138.00        142.22         9.63 o                         
  -8   4  12         19.66         27.81         7.44 o                         
  -7   4  12         92.52         96.29         8.94 o                         
  -6   4  12          1.24          2.19         7.02 o                         
  -5   4  12       2684.12       2631.38        47.52 o                         
  -4   4  12         26.48         26.74         6.34 o                         
  -3   4  12       4622.34       4686.98        79.60 o                         
  -2   4  12         16.66         24.22         6.26 o                         
  -1   4  12       4622.28       4473.05        70.40 o                         
   0   4  12        100.85         83.01         7.16 o                         
   1   4  12       1375.89       1362.50        25.43 o                         
   2   4  12        269.50        259.75        10.84 o                         
   3   4  12          7.91         22.01         6.91 o                         
   4   4  12          5.85         10.07         8.38 o                         
   5   4  12         15.76         16.50         8.81 o                         
   6   4  12         31.11         18.34         8.80 o                         
   7   4  12       1844.66       1802.42        39.91 o                         
   8   4  12        180.01        160.38        13.19 o                         
   9   4  12        349.76        378.34        27.17 o                         
  10   4  12          3.35         29.99        13.29 o                         
  11   4  12       1127.91       1174.70        41.75 o                         
  12   4  12         83.10        112.13        16.59 o                         
 -14   5  12         45.59         18.25        23.84 o                         
 -13   5  12         13.99         -2.85        23.90 o                         
 -12   5  12        224.42        221.45        17.63 o                         
 -11   5  12        610.82        579.81        25.68 o                         
 -10   5  12         35.13         27.36        11.35 o                         
  -9   5  12        324.69        358.29        14.52 o                         
  -8   5  12         42.21         18.65         9.24 o                         
  -7   5  12        962.32        974.70        23.96 o                         
  -6   5  12        787.95        757.24        20.21 o                         
  -5   5  12        365.81        369.90        14.89 o                         
  -4   5  12        341.52        330.08        13.95 o                         
  -3   5  12         77.49         73.61         8.66 o                         
  -2   5  12       1611.77       1572.85        31.77 o                         
  -1   5  12        784.53        795.86        26.32 o                         
   0   5  12         24.79         13.56         7.91 o                         
   1   5  12       1173.89       1107.88        24.95 o                         
   2   5  12        186.82        171.43        13.66 o                         
   3   5  12       1241.84       1228.57        29.83 o                         
   4   5  12        207.57        211.63        12.67 o                         
   5   5  12        494.27        457.03        17.41 o                         
   6   5  12        211.50        214.08        15.43 o                         
   7   5  12         57.81         57.67        11.59 o                         
   8   5  12        151.47        165.56        15.35 o                         
   9   5  12          0.04          9.12        11.68 o                         
  10   5  12         97.40        129.17        16.33 o                         
  11   5  12         12.94         22.21        15.66 o                         
 -13   6  12         54.07         46.44        20.22 o                         
 -12   6  12         44.14         32.14        19.09 o                         
 -11   6  12        299.43        295.98        19.32 o                         
 -10   6  12       1095.57       1052.32        33.96 o                         
  -9   6  12         51.37         62.62        12.44 o                         
  -8   6  12        640.07        617.74        23.98 o                         
  -7   6  12         77.00         95.20        13.46 o                         
  -6   6  12       1120.62       1048.45        31.22 o                         
  -5   6  12        745.14        733.15        26.25 o                         
  -4   6  12         19.76         13.40         9.58 o                         
  -3   6  12        192.38        203.45        13.05 o                         
  -2   6  12        288.62        305.31        13.35 o                         
  -1   6  12       1217.55       1179.36        46.73 o                         
   0   6  12         34.32         50.35        10.05 o                         
   1   6  12         31.49         33.21         9.13 o                         
   2   6  12       1374.66       1309.74        34.23 o                         
   3   6  12          8.58        -14.10         9.40 o                         
   4   6  12        267.57        274.23        26.66 o                         
   5   6  12         67.20         81.71        12.43 o                         
   6   6  12       1234.91       1208.68        31.93 o                         
   7   6  12         66.87         91.93        13.05 o                         
   8   6  12        121.56        135.12        14.57 o                         
   9   6  12        111.57        120.87        14.74 o                         
 -11   7  12          5.46         17.31        21.58 o                         
 -10   7  12         14.87         23.22        15.92 o                         
  -9   7  12        173.51        168.42        16.58 o                         
  -8   7  12         19.90         24.68        13.28 o                         
  -7   7  12          2.19         12.80        13.13 o                         
  -6   7  12       1048.73       1027.49        43.86 o                         
  -5   7  12          6.67         -2.01        12.44 o                         
  -4   7  12        427.27        422.23        27.08 o                         
  -3   7  12         65.99         82.48        13.63 o                         
  -2   7  12       1862.52       1910.85        48.33 o                         
  -1   7  12          2.09         13.23        10.43 o                         
   0   7  12        595.54        551.40        20.88 o                         
   1   7  12         59.53         65.53        11.98 o                         
   2   7  12        221.03        196.39        14.63 o                         
   3   7  12         42.46         41.37        12.13 o                         
   4   7  12        156.54        148.34        14.31 o                         
   5   7  12          8.22         16.57        12.35 o                         
   6   7  12        235.10        267.02        19.17 o                         
   7   7  12         23.44         10.79        12.95 o                         
  -7   8  12          0.52          2.87        14.39 o                         
  -6   8  12        409.12        407.80        22.64 o                         
  -5   8  12         43.86         45.45        15.18 o                         
  -4   8  12         35.28         21.14        14.86 o                         
  -3   8  12          2.85         32.92        16.87 o                         
  -2   8  12          1.51          2.78        12.75 o                         
  -1   8  12        105.51        116.72        15.62 o                         
   0   8  12        578.16        580.73        33.31 o                         
   1   8  12        134.44        140.96        16.79 o                         
   2   8  12        593.62        578.91        24.98 o                         
   3   8  12         44.45         43.88        21.70 o                         
   4   8  12        207.19        265.38        19.77 o                         
 -17   0  13         11.27         27.17        23.17 o                         
 -15   0  13        179.76        210.02        21.56 o                         
 -13   0  13        301.64        334.22        19.47 o                         
 -11   0  13       1301.06       1390.09        49.52 o                         
  -9   0  13       2322.81       2251.53        80.23 o                         
  -7   0  13          9.35         14.74         5.89 o                         
  -5   0  13        218.54        240.56         9.24 o                         
  -3   0  13       3246.71       3041.24        74.51 o                         
  -1   0  13        669.04        751.23        20.84 o                         
   1   0  13      10118.63       9891.71       196.86 o                         
   3   0  13        187.69        216.49         9.04 o                         
   5   0  13       1827.98       1777.85        36.27 o                         
   7   0  13         50.11         80.12        13.23 o                         
   9   0  13         36.79         16.10        16.34 o                         
  11   0  13       1582.70       1653.10        82.77 o                         
  13   0  13        492.44        513.81        34.76 o                         
 -17   1  13        497.93        542.76        43.51 o                         
 -16   1  13         13.40         20.57        13.92 o                         
 -15   1  13         45.66         62.88        12.51 o                         
 -14   1  13          6.70          5.21        12.88 o                         
 -13   1  13        849.87        888.74        21.23 o                         
 -12   1  13        548.56        568.71        15.89 o                         
 -11   1  13        505.60        509.09        15.18 o                         
 -10   1  13        815.79        801.26        17.11 o                         
  -9   1  13          6.44          9.66         5.31 o                         
  -8   1  13        391.66        425.73        10.55 o                         
  -7   1  13       2297.18       2322.79        36.07 o                         
  -6   1  13         14.04         28.51         4.31 o                         
  -5   1  13         53.91         69.39         4.28 o                         
  -4   1  13        221.10        216.34         6.82 o                         
  -3   1  13       2511.03       2496.98        35.71 o                         
  -2   1  13         19.20         20.55         3.75 o                         
  -1   1  13         18.93         26.72         4.84 o                         
   0   1  13        519.32        513.71        14.09 o                         
   1   1  13         50.66         57.04         4.54 o                         
   2   1  13        890.92        859.44        15.32 o                         
   3   1  13        894.23        801.73        14.75 o                         
   4   1  13        191.72        197.09         8.49 o                         
   5   1  13        670.15        674.61        14.42 o                         
   6   1  13         42.85         52.47         7.58 o                         
   7   1  13         89.95        109.01        10.53 o                         
   8   1  13         32.30         42.23         9.91 o                         
   9   1  13        845.67        896.53        28.09 o                         
  10   1  13         47.08         37.76        11.19 o                         
  11   1  13         34.70         24.47        12.02 o                         
  12   1  13         48.30         56.09        15.43 o                         
  13   1  13          0.38          1.86        14.75 o                         
 -16   2  13        291.22        309.33        22.56 o                         
 -15   2  13         54.92         44.89        12.59 o                         
 -14   2  13        127.96        158.58        20.06 o                         
 -13   2  13        623.14        604.19        20.29 o                         
 -12   2  13        422.08        426.97        13.97 o                         
 -11   2  13       1611.38       1504.25        33.63 o                         
 -10   2  13          1.20          1.68         6.28 o                         
  -9   2  13       1432.92       1373.22        25.91 o                         
  -8   2  13       1275.32       1167.00        25.81 o                         
  -7   2  13          3.99          4.42         4.61 o                         
  -6   2  13        693.71        689.61        13.58 o                         
  -5   2  13          0.36          0.16         4.76 o                         
  -4   2  13       5297.67       5188.97        75.30 o                         
  -3   2  13        736.05        745.79        14.93 o                         
  -2   2  13        124.01        149.83         6.74 o                         
  -1   2  13        840.48        806.93        15.62 o                         
   0   2  13       1813.09       1677.54        27.40 o                         
   1   2  13       1883.53       1859.35        29.79 o                         
   2   2  13       2031.59       1861.00        28.16 o                         
   3   2  13        139.39        123.08         6.54 o                         
   4   2  13        143.67        138.86         7.55 o                         
   5   2  13        515.21        477.94        13.02 o                         
   6   2  13       2618.65       2562.91        43.07 o                         
   7   2  13        107.98         97.96        12.07 o                         
   8   2  13        137.39        131.04        12.25 o                         
   9   2  13          2.98         -1.79        12.35 o                         
  10   2  13        317.03        330.87        26.06 o                         
  11   2  13        337.06        348.95        20.17 o                         
  12   2  13          5.32        -10.51        15.87 o                         
  13   2  13        288.31        335.12        61.70 o                         
 -16   3  13        291.50        323.43        27.54 o                         
 -15   3  13          0.41         -3.11        14.20 o                         
 -14   3  13          4.39         19.92        12.34 o                         
 -13   3  13        136.09        123.78        11.33 o                         
 -12   3  13       1011.94        952.00        22.12 o                         
 -11   3  13         71.11         61.46         8.52 o                         
 -10   3  13         21.89         21.37         7.19 o                         
  -9   3  13         43.03         32.92         7.54 o                         
  -8   3  13       1948.89       1844.27        43.42 o                         
  -7   3  13        158.58        151.81         8.92 o                         
  -6   3  13         55.23         60.69         7.35 o                         
  -5   3  13        141.10        127.66         7.40 o                         
  -4   3  13        258.58        263.23         9.30 o                         
  -3   3  13         19.70          7.07         5.60 o                         
  -2   3  13       3567.69       3403.78        54.62 o                         
  -1   3  13        130.94        131.67         7.55 o                         
   0   3  13       3429.91       3404.34        54.53 o                         
   1   3  13          1.61          6.23         5.65 o                         
   2   3  13       3200.08       3051.14        51.12 o                         
   3   3  13         65.04         69.87         6.96 o                         
   4   3  13        547.25        555.52        15.82 o                         
   5   3  13          1.91          7.05         7.59 o                         
   6   3  13        261.01        266.41        11.99 o                         
   7   3  13         30.44         16.66         9.53 o                         
   8   3  13        287.01        256.14        16.18 o                         
   9   3  13          5.95         -1.53        11.55 o                         
  10   3  13       1462.02       1453.32        40.17 o                         
  11   3  13         10.16         -0.21        13.43 o                         
  12   3  13         29.97         44.31        15.49 o                         
 -15   4  13          0.19         30.41        18.76 o                         
 -14   4  13        202.34        220.48        20.26 o                         
 -13   4  13          5.98          5.69        10.75 o                         
 -12   4  13        254.92        283.44        16.07 o                         
 -11   4  13          6.27          6.69         9.17 o                         
 -10   4  13         42.39         48.46        10.66 o                         
  -9   4  13        145.01        149.47        10.56 o                         
  -8   4  13       1911.84       1781.06        38.58 o                         
  -7   4  13         68.33         83.90         9.50 o                         
  -6   4  13       1568.64       1537.57        31.01 o                         
  -5   4  13        124.29        136.36         9.25 o                         
  -4   4  13       3269.98       3166.74        51.70 o                         
  -3   4  13        322.84        311.55        10.72 o                         
  -2   4  13        418.68        394.76        11.85 o                         
  -1   4  13          8.13          8.35         6.33 o                         
   0   4  13        623.04        602.23        15.22 o                         
   1   4  13         27.21         36.85         6.70 o                         
   2   4  13       1263.25       1212.97        35.32 o                         
   3   4  13         33.65         38.77         8.57 o                         
   4   4  13        404.58        386.58        15.16 o                         
   5   4  13        105.81         91.79        10.79 o                         
   6   4  13       2100.17       2026.76        43.44 o                         
   7   4  13         19.29         11.70        10.06 o                         
   8   4  13        991.39       1027.76        28.22 o                         
   9   4  13          0.88         -6.66        12.10 o                         
  10   4  13        480.08        490.18        22.92 o                         
  11   4  13          1.73          6.46        14.65 o                         
 -14   5  13          5.94         13.09        20.08 o                         
 -13   5  13          8.79         14.38        15.01 o                         
 -12   5  13        608.82        595.11        28.56 o                         
 -11   5  13        125.31        137.18        13.66 o                         
 -10   5  13         94.15        101.07        11.13 o                         
  -9   5  13          1.59         -5.29         9.11 o                         
  -8   5  13       1271.78       1207.27        27.95 o                         
  -7   5  13       1363.94       1336.24        29.84 o                         
  -6   5  13         88.84        109.48        11.00 o                         
  -5   5  13        272.62        264.78        13.25 o                         
  -4   5  13         38.62         27.73         8.94 o                         
  -3   5  13       1013.20        938.18        27.68 o                         
  -2   5  13       1303.38       1314.89        28.40 o                         
  -1   5  13        351.88        392.03        14.07 o                         
   0   5  13       1153.80       1138.12        25.85 o                         
   1   5  13          0.25          9.52         8.09 o                         
   2   5  13        780.85        796.35        22.23 o                         
   3   5  13        404.02        342.90        15.27 o                         
   4   5  13         45.28         57.40        17.49 o                         
   5   5  13       1089.77       1042.75        27.99 o                         
   6   5  13         14.78         26.24        11.14 o                         
   7   5  13        132.46        123.79        13.24 o                         
   8   5  13          6.46         14.29        11.44 o                         
   9   5  13        201.68        148.63        16.85 o                         
  10   5  13        388.10        432.97        24.62 o                         
 -12   6  13          0.32        -17.87        12.71 o                         
 -11   6  13        262.19        263.41        20.72 o                         
 -10   6  13          8.08          5.82        11.95 o                         
  -9   6  13        740.60        797.88        31.84 o                         
  -8   6  13         26.14         29.46        12.71 o                         
  -7   6  13          4.19         15.48        11.97 o                         
  -6   6  13        216.86        194.24        15.36 o                         
  -5   6  13         29.37         37.89        10.50 o                         
  -4   6  13        622.17        596.46        27.62 o                         
  -3   6  13        531.78        541.44        19.16 o                         
  -2   6  13        719.86        701.53        20.07 o                         
  -1   6  13         22.05         34.82         9.73 o                         
   0   6  13          0.83          9.51         9.42 o                         
   1   6  13       2060.32       2053.09        48.57 o                         
   2   6  13         61.75         66.84        11.63 o                         
   3   6  13         93.52         83.18        12.07 o                         
   4   6  13        435.14        414.60        17.93 o                         
   5   6  13        483.02        454.40        20.07 o                         
   6   6  13        151.59        151.34        14.33 o                         
   7   6  13        138.46        165.78        25.17 o                         
   8   6  13        107.34        108.22        14.81 o                         
   9   6  13         52.35         77.00        20.02 o                         
 -10   7  13          0.44          7.02        23.07 o                         
  -9   7  13         33.25         26.63        14.61 o                         
  -8   7  13         17.40          5.35        13.53 o                         
  -7   7  13       1254.99       1310.76        38.45 o                         
  -6   7  13          4.03         -5.10        13.29 o                         
  -5   7  13        401.31        365.59        30.13 o                         
  -4   7  13          0.28          7.61        12.46 o                         
  -3   7  13       1077.67       1106.37        34.20 o                         
  -2   7  13         32.43         29.50        12.28 o                         
  -1   7  13          5.84         14.32        11.39 o                         
   0   7  13         76.51         69.74        11.31 o                         
   1   7  13          9.86         21.54        12.58 o                         
   2   7  13          0.64        -15.18        10.88 o                         
   3   7  13        282.18        290.81        16.71 o                         
   4   7  13          2.20          7.34        12.15 o                         
   5   7  13        809.86        866.14        27.07 o                         
   6   7  13          0.04        -17.61        18.58 o                         
   7   7  13        308.43        301.11        21.05 o                         
  -6   8  13         25.75         28.31        15.17 o                         
  -5   8  13          0.92          6.73        14.84 o                         
  -4   8  13        407.75        400.65        22.54 o                         
  -3   8  13        447.55        420.13        23.62 o                         
  -2   8  13          5.71         11.02        14.16 o                         
  -1   8  13        338.03        349.69        21.34 o                         
   0   8  13          4.51        -11.48        26.78 o                         
   1   8  13        454.25        531.62        24.42 o                         
   2   8  13          1.61          5.86        14.61 o                         
   3   8  13        205.58        242.02        19.44 o                         
 -16   0  14        133.36        121.84        20.33 o                         
 -14   0  14        700.18        677.06        41.06 o                         
 -12   0  14        378.14        395.67        24.49 o                         
 -10   0  14       3023.78       3106.16       107.87 o                         
  -8   0  14        496.69        470.38        19.72 o                         
  -6   0  14       1520.01       1679.24        34.33 o                         
  -4   0  14      11279.55      12124.59       240.53 o                         
  -2   0  14       1798.05       1760.58        47.02 o                         
   0   0  14       4874.00       4791.14       112.45 o                         
   2   0  14         26.05         32.93        10.14 o                         
   4   0  14         56.08         56.80         8.87 o                         
   6   0  14        718.87        753.51        31.08 o                         
   8   0  14       1130.44       1127.23        47.75 o                         
  10   0  14        877.47        908.39        47.67 o                         
  12   0  14        807.70        865.29       120.96 o                         
 -16   1  14         10.69         12.65        13.70 o                         
 -15   1  14          2.64          2.34        15.62 o                         
 -14   1  14         49.86         65.34        12.23 o                         
 -13   1  14         70.42         69.46         9.71 o                         
 -12   1  14          6.24          9.38         8.21 o                         
 -11   1  14         15.87         13.45         7.19 o                         
 -10   1  14         28.12         41.45         6.96 o                         
  -9   1  14        125.11        134.31         9.38 o                         
  -8   1  14       1286.55       1323.16        23.40 o                         
  -7   1  14         27.67         15.40         5.71 o                         
  -6   1  14       1576.55       1500.22        25.07 o                         
  -5   1  14        100.47         78.53         5.88 o                         
  -4   1  14         29.86         23.60         4.37 o                         
  -3   1  14         46.55         46.26         4.49 o                         
  -2   1  14        268.72        260.79         8.83 o                         
  -1   1  14       3922.87       3703.97        70.29 o                         
   0   1  14       1012.49        950.67        18.08 o                         
   1   1  14         12.00          6.86         5.20 o                         
   2   1  14        220.68        248.38         8.74 o                         
   3   1  14        205.13        194.20         8.20 o                         
   4   1  14       3815.88       3685.91        55.06 o                         
   5   1  14        599.34        574.79        16.21 o                         
   6   1  14         27.43         33.31         8.71 o                         
   7   1  14          3.37          3.94        11.33 o                         
   8   1  14        460.92        459.24        20.49 o                         
   9   1  14        411.14        440.20        21.00 o                         
  10   1  14         58.93         66.41        14.75 o                         
  11   1  14         44.47         44.25        15.41 o                         
  12   1  14         13.83         27.25        15.76 o                         
  13   1  14         22.36         27.27        16.79 o                         
 -16   2  14         16.22         10.81        15.98 o                         
 -15   2  14         45.85         39.87        13.88 o                         
 -14   2  14        198.31        253.98        17.77 o                         
 -13   2  14         61.67         53.64        10.13 o                         
 -12   2  14          9.88         20.86         8.94 o                         
 -11   2  14        164.16        159.41        11.35 o                         
 -10   2  14        388.65        371.43        11.48 o                         
  -9   2  14       2231.59       2182.70        37.85 o                         
  -8   2  14        377.94        374.81        13.39 o                         
  -7   2  14        692.39        679.69        14.87 o                         
  -6   2  14        461.30        432.26        11.49 o                         
  -5   2  14       1058.32        976.60        17.69 o                         
  -4   2  14       3796.94       3630.13        51.05 o                         
  -3   2  14        415.56        401.70         9.97 o                         
  -2   2  14        263.47        256.02         9.20 o                         
  -1   2  14          2.87          3.11         4.58 o                         
   0   2  14       1660.26       1549.81        24.46 o                         
   1   2  14       3442.22       3319.70        49.38 o                         
   2   2  14        438.51        398.24        11.16 o                         
   3   2  14       1104.96       1072.11        19.87 o                         
   4   2  14         58.80         65.59         8.26 o                         
   5   2  14       1636.81       1610.37        29.50 o                         
   6   2  14        545.55        519.48        14.55 o                         
   7   2  14        137.92        165.76        12.59 o                         
   8   2  14        555.42        581.31        24.95 o                         
   9   2  14         24.04         27.13        11.99 o                         
  10   2  14        263.99        304.56        19.25 o                         
  11   2  14         85.33        101.57        18.58 o                         
  12   2  14        684.07        745.06        33.24 o                         
 -15   3  14        103.89        108.64        18.20 o                         
 -14   3  14         22.19         16.53        13.40 o                         
 -13   3  14        654.59        664.77        20.30 o                         
 -12   3  14          0.67          5.26         9.41 o                         
 -11   3  14        162.14        150.34        10.54 o                         
 -10   3  14         75.61         91.92         9.06 o                         
  -9   3  14        225.06        225.76        11.29 o                         
  -8   3  14          1.93         11.15         7.28 o                         
  -7   3  14         16.63         14.40         7.25 o                         
  -6   3  14          8.62         15.41         9.04 o                         
  -5   3  14       2190.55       2093.26        39.08 o                         
  -4   3  14         89.95         97.81         7.38 o                         
  -3   3  14        857.30        819.12        17.75 o                         
  -2   3  14         28.19         27.74         6.30 o                         
  -1   3  14       3965.76       3694.89        59.16 o                         
   0   3  14        138.83        156.64        10.72 o                         
   1   3  14        535.78        537.06        19.49 o                         
   2   3  14         84.18         76.63         8.32 o                         
   3   3  14        977.95        922.38        21.36 o                         
   4   3  14         69.16         78.46         8.70 o                         
   5   3  14       1740.31       1714.76        34.14 o                         
   6   3  14         16.20          6.79         7.50 o                         
   7   3  14         69.21         69.80        10.98 o                         
   8   3  14          0.36         -0.06        14.21 o                         
   9   3  14        805.44        882.72        29.82 o                         
  10   3  14         27.69         20.71        13.77 o                         
  11   3  14         54.08         65.43        15.74 o                         
  12   3  14          0.52         14.86        15.39 o                         
 -15   4  14         52.10         43.90        37.75 o                         
 -14   4  14         46.26         27.90        18.69 o                         
 -13   4  14        318.90        341.00        17.87 o                         
 -12   4  14         11.66         11.07         9.71 o                         
 -11   4  14         31.84         14.47         9.83 o                         
 -10   4  14         58.90         73.56        10.30 o                         
  -9   4  14       2389.51       2137.45        41.78 o                         
  -8   4  14          2.30         -1.32         8.80 o                         
  -7   4  14        562.32        552.71        16.37 o                         
  -6   4  14        140.83        131.88        11.09 o                         
  -5   4  14       3059.09       3038.98        54.58 o                         
  -4   4  14         17.47         20.03         8.22 o                         
  -3   4  14        303.81        284.60        10.75 o                         
  -2   4  14         73.34         82.81        10.87 o                         
  -1   4  14         46.87         52.48         7.56 o                         
   0   4  14          8.32         11.30         6.73 o                         
   1   4  14       2616.57       2573.52        47.29 o                         
   2   4  14         40.61         55.60         8.44 o                         
   3   4  14       1691.36       1634.64        36.59 o                         
   4   4  14          9.14         28.04         9.59 o                         
   5   4  14       1668.35       1552.69        35.73 o                         
   6   4  14          0.92         -5.03         9.60 o                         
   7   4  14        330.35        339.06        18.36 o                         
   8   4  14        146.89        116.83        14.91 o                         
   9   4  14         32.39         47.51        14.27 o                         
  10   4  14         24.05         17.94        13.91 o                         
  11   4  14         36.69         52.45        25.81 o                         
 -13   5  14         24.46         38.75        18.93 o                         
 -12   5  14        392.26        369.77        18.35 o                         
 -11   5  14          4.94        -16.84        11.23 o                         
 -10   5  14        134.01        128.22        15.25 o                         
  -9   5  14          1.33          0.13         9.59 o                         
  -8   5  14         46.53         76.11        10.51 o                         
  -7   5  14         75.73         69.46        11.87 o                         
  -6   5  14        437.48        468.73        17.42 o                         
  -5   5  14        541.85        533.76        18.54 o                         
  -4   5  14        318.72        289.48        14.15 o                         
  -3   5  14        462.79        500.73        25.84 o                         
  -2   5  14        383.19        346.35        16.93 o                         
  -1   5  14        788.62        773.14        20.64 o                         
   0   5  14        587.53        578.71        17.33 o                         
   1   5  14        289.14        276.27        12.63 o                         
   2   5  14         50.29         51.14        10.43 o                         
   3   5  14        259.74        233.38        13.67 o                         
   4   5  14       1323.00       1210.14        30.62 o                         
   5   5  14        198.32        209.04        14.46 o                         
   6   5  14         68.64         61.74        11.97 o                         
   7   5  14        357.41        350.73        17.57 o                         
   8   5  14        513.33        515.79        20.90 o                         
   9   5  14        776.78        790.41        39.00 o                         
  10   5  14          2.54          7.22        14.68 o                         
 -12   6  14        233.66        252.57        25.70 o                         
 -11   6  14          6.27        -12.63        12.37 o                         
 -10   6  14        506.98        481.77        20.57 o                         
  -9   6  14        375.68        383.87        19.77 o                         
  -8   6  14         16.39         29.42        12.77 o                         
  -7   6  14         93.67         74.41        13.41 o                         
  -6   6  14         54.18         64.67        13.00 o                         
  -5   6  14         70.69         88.71        12.25 o                         
  -4   6  14       1651.85       1659.29        38.48 o                         
  -3   6  14         85.50         81.22        12.30 o                         
  -2   6  14        517.33        505.75        25.81 o                         
  -1   6  14         15.65         29.43         9.57 o                         
   0   6  14       1408.88       1346.88        30.59 o                         
   1   6  14        285.48        305.48        15.91 o                         
   2   6  14         23.71         28.85        10.94 o                         
   3   6  14        660.22        664.49        22.25 o                         
   4   6  14          4.33          2.65        11.16 o                         
   5   6  14        238.57        246.16        15.78 o                         
   6   6  14        151.88        137.52        21.33 o                         
   7   6  14        195.15        208.99        16.12 o                         
   8   6  14        165.85        169.71        16.22 o                         
  -9   7  14          2.66         -6.04        13.62 o                         
  -8   7  14        406.31        433.08        22.43 o                         
  -7   7  14         24.92         42.42        14.35 o                         
  -6   7  14        606.09        634.81        25.45 o                         
  -5   7  14          0.40          1.48        12.67 o                         
  -4   7  14        143.37        134.50        16.08 o                         
  -3   7  14         30.13         44.04        15.96 o                         
  -2   7  14        301.05        278.95        18.48 o                         
  -1   7  14          0.08          1.11        12.69 o                         
   0   7  14        242.76        243.66        15.45 o                         
   1   7  14         55.90         46.85        12.56 o                         
   2   7  14        497.72        460.57        19.69 o                         
   3   7  14         98.49         72.99        13.37 o                         
   4   7  14       1330.03       1267.32        34.00 o                         
   5   7  14          1.08          2.91        12.63 o                         
   6   7  14        173.28        185.60        17.96 o                         
  -5   8  14        262.09        287.97        20.78 o                         
  -4   8  14        517.91        520.77        24.94 o                         
  -3   8  14        205.17        200.07        21.16 o                         
  -2   8  14        112.82        144.54        27.45 o                         
  -1   8  14          0.16         20.82        14.46 o                         
   0   8  14        489.77        523.28        27.30 o                         
   1   8  14         74.32         75.68        16.36 o                         
 -15   0  15        759.26        871.92        72.66 o                         
 -13   0  15          4.98          0.55        12.29 o                         
 -11   0  15         92.62        109.24        11.96 o                         
  -9   0  15        550.35        591.12        24.79 o                         
  -7   0  15       2405.69       2384.75        88.63 o                         
  -5   0  15       8240.03       9061.44       181.76 o                         
  -3   0  15       5351.81       5462.92       112.06 o                         
  -1   0  15         10.68          4.45         9.83 o                         
   1   0  15        766.88        759.30        22.91 o                         
   3   0  15       1454.02       1423.27        35.06 o                         
   5   0  15        937.97        924.41        49.83 o                         
   7   0  15       3607.29       3765.35       117.20 o                         
   9   0  15         77.45         65.65        21.03 o                         
  11   0  15        800.94        974.95        53.99 o                         
 -16   1  15         33.98         30.39        15.25 o                         
 -15   1  15         13.89          1.06        13.20 o                         
 -14   1  15        202.93        225.77        20.31 o                         
 -13   1  15        269.30        279.01        17.94 o                         
 -12   1  15         40.09         18.34         9.02 o                         
 -11   1  15        567.13        586.96        23.40 o                         
 -10   1  15          8.96          4.97         7.40 o                         
  -9   1  15        190.12        219.51        16.64 o                         
  -8   1  15         20.82         13.60         5.91 o                         
  -7   1  15       1848.17       1909.31        33.43 o                         
  -6   1  15        805.03        796.45        20.63 o                         
  -5   1  15          7.99          1.87         5.87 o                         
  -4   1  15        338.06        343.90        11.78 o                         
  -3   1  15          6.03          7.65         5.85 o                         
  -2   1  15        724.44        708.39        25.95 o                         
  -1   1  15       2735.02       2729.96        42.23 o                         
   0   1  15         81.14         86.00         7.08 o                         
   1   1  15        661.16        699.40        15.54 o                         
   2   1  15        873.06        870.85        17.79 o                         
   3   1  15       3032.63       3004.75        46.21 o                         
   4   1  15        722.62        696.51        16.74 o                         
   5   1  15         70.13         87.74         7.92 o                         
   6   1  15         51.20         39.35        12.42 o                         
   7   1  15          6.46          5.64        11.79 o                         
   8   1  15        249.00        262.02        17.79 o                         
   9   1  15        328.74        337.12        20.04 o                         
  10   1  15          3.06         19.08        14.21 o                         
  11   1  15         61.56         88.03        21.43 o                         
  12   1  15          1.86        -19.32        15.62 o                         
 -16   2  15         59.23         50.91        17.78 o                         
 -15   2  15        297.30        335.00        19.06 o                         
 -14   2  15        513.26        520.18        23.48 o                         
 -13   2  15          1.50         -0.32         9.79 o                         
 -12   2  15        280.78        282.58        16.25 o                         
 -11   2  15         33.95         36.21         8.78 o                         
 -10   2  15        874.69        888.03        20.59 o                         
  -9   2  15        215.50        209.79        11.42 o                         
  -8   2  15        636.17        582.33        15.05 o                         
  -7   2  15        755.11        708.27        15.76 o                         
  -6   2  15        300.40        303.23         9.94 o                         
  -5   2  15       3013.84       2973.86        42.96 o                         
  -4   2  15         16.12         22.09         5.21 o                         
  -3   2  15       3542.25       3333.93        47.48 o                         
  -2   2  15       2582.54       2425.97        35.95 o                         
  -1   2  15        682.25        665.53        15.17 o                         
   0   2  15        401.10        390.70        11.33 o                         
   1   2  15         27.23         27.76         6.49 o                         
   2   2  15       1892.86       1748.41        29.29 o                         
   3   2  15        580.99        559.66        14.70 o                         
   4   2  15         27.65         29.40         8.05 o                         
   5   2  15         83.99         76.35         9.09 o                         
   6   2  15        625.08        586.55        29.35 o                         
   7   2  15       1429.39       1508.26        40.57 o                         
   8   2  15        140.62        160.58        20.34 o                         
   9   2  15        121.45        133.69        16.20 o                         
  10   2  15          4.63         10.38        14.00 o                         
  11   2  15        152.35        174.46        20.88 o                         
  12   2  15        451.93        509.43        36.20 o                         
 -15   3  15         27.13         23.06        16.12 o                         
 -14   3  15        121.56        132.43        18.40 o                         
 -13   3  15          0.92         -0.95        15.16 o                         
 -12   3  15          3.72          2.72         9.45 o                         
 -11   3  15          1.93        -14.68         9.79 o                         
 -10   3  15        535.12        517.24        17.12 o                         
  -9   3  15         12.25         17.76         7.78 o                         
  -8   3  15        252.35        246.09        15.05 o                         
  -7   3  15        647.34        625.21        17.39 o                         
  -6   3  15       1568.14       1480.48        30.27 o                         
  -5   3  15         25.00         20.80         7.03 o                         
  -4   3  15        196.44        208.75         9.10 o                         
  -3   3  15          6.77          4.76         6.05 o                         
  -2   3  15       2286.36       2210.56        37.98 o                         
  -1   3  15        338.85        359.48        19.34 o                         
   0   3  15         47.16         37.61         7.01 o                         
   1   3  15          6.21          3.59         6.33 o                         
   2   3  15         21.95         17.20         6.76 o                         
   3   3  15          1.29          4.08         7.60 o                         
   4   3  15       1183.49       1135.57        23.14 o                         
   5   3  15          8.62          7.79         7.38 o                         
   6   3  15        279.22        298.08        14.39 o                         
   7   3  15          6.90         -8.22        17.78 o                         
   8   3  15        773.75        824.78        33.39 o                         
   9   3  15          1.11          6.08        15.35 o                         
  10   3  15         82.12        105.15        25.23 o                         
  11   3  15          8.24          3.48        17.59 o                         
 -14   4  15        416.86        367.25        22.04 o                         
 -13   4  15         12.17         19.41        11.99 o                         
 -12   4  15        359.73        343.25        16.80 o                         
 -11   4  15        734.31        740.17        21.70 o                         
 -10   4  15       1608.87       1561.01        41.39 o                         
  -9   4  15         32.76         40.11         9.96 o                         
  -8   4  15        545.45        531.79        25.86 o                         
  -7   4  15         43.64         30.37         8.76 o                         
  -6   4  15         38.48         38.27         8.61 o                         
  -5   4  15          2.41         22.39         8.04 o                         
  -4   4  15        501.72        490.24        15.26 o                         
  -3   4  15         15.64          6.05         7.20 o                         
  -2   4  15       1168.15       1128.58        23.44 o                         
  -1   4  15        108.23         91.17         8.56 o                         
   0   4  15        791.90        728.91        19.26 o                         
   1   4  15         86.79        104.43        12.77 o                         
   2   4  15       2342.29       2291.22        47.43 o                         
   3   4  15        164.85        155.83        12.15 o                         
   4   4  15        431.23        434.86        17.15 o                         
   5   4  15         74.58         64.49        11.20 o                         
   6   4  15        496.49        463.51        18.40 o                         
   7   4  15        182.32        182.69        14.43 o                         
   8   4  15        307.22        322.42        20.50 o                         
   9   4  15         15.09         25.69        14.56 o                         
  10   4  15         20.63         26.32        17.72 o                         
 -13   5  15         87.46         60.38        20.47 o                         
 -12   5  15         60.38         68.23        13.63 o                         
 -11   5  15        158.25        143.17        19.46 o                         
 -10   5  15        177.65        170.38        15.40 o                         
  -9   5  15        189.94        180.31        12.84 o                         
  -8   5  15         21.36         20.14        10.33 o                         
  -7   5  15        288.44        263.27        14.31 o                         
  -6   5  15       1362.96       1357.45        32.92 o                         
  -5   5  15         55.78         49.28         9.58 o                         
  -4   5  15        295.63        288.28        16.02 o                         
  -3   5  15         39.67         33.73        10.05 o                         
  -2   5  15        897.41        883.42        22.44 o                         
  -1   5  15        894.25        844.69        22.03 o                         
   0   5  15         79.42         87.17        10.05 o                         
   1   5  15        231.18        207.42        12.20 o                         
   2   5  15        143.03        135.28        15.56 o                         
   3   5  15       1294.97       1271.71        33.74 o                         
   4   5  15        428.15        442.59        18.12 o                         
   5   5  15          4.11         -1.65        10.27 o                         
   6   5  15        492.98        466.43        19.22 o                         
   7   5  15         18.95         14.36        13.66 o                         
   8   5  15         85.92        103.66        22.51 o                         
   9   5  15        187.44        229.26        31.34 o                         
 -11   6  15         78.89         67.36        14.36 o                         
 -10   6  15        121.55        106.56        16.32 o                         
  -9   6  15         45.24         34.92        13.41 o                         
  -8   6  15         27.39         23.98        14.14 o                         
  -7   6  15        318.27        357.65        22.24 o                         
  -6   6  15         42.00         41.80        11.72 o                         
  -5   6  15        655.43        648.57        29.66 o                         
  -4   6  15         41.16         47.18        11.42 o                         
  -3   6  15        561.00        531.11        22.79 o                         
  -2   6  15        153.80        171.67        13.60 o                         
  -1   6  15         28.06         35.18        11.32 o                         
   0   6  15        300.34        300.74        22.21 o                         
   1   6  15         37.67         36.80        11.31 o                         
   2   6  15        240.05        258.43        15.38 o                         
   3   6  15        286.70        294.27        16.45 o                         
   4   6  15        186.92        209.49        15.14 o                         
   5   6  15        163.99        183.30        15.23 o                         
   6   6  15         10.48         -4.50        12.49 o                         
   7   6  15        668.21        698.44        28.02 o                         
  -9   7  15         50.31         57.74        16.23 o                         
  -8   7  15         24.13         13.00        14.63 o                         
  -7   7  15        426.55        436.43        22.65 o                         
  -6   7  15          0.30          7.38        13.95 o                         
  -5   7  15         39.14         37.13        15.05 o                         
  -4   7  15         54.53         71.51        14.78 o                         
  -3   7  15          3.64         -0.26        13.11 o                         
  -2   7  15         87.11        102.73        14.69 o                         
  -1   7  15       1556.61       1546.67        68.01 o                         
   0   7  15         14.93         21.46        12.54 o                         
   1   7  15        449.92        473.19        26.73 o                         
   2   7  15          0.10          4.85        12.36 o                         
   3   7  15       1113.43       1112.01        35.27 o                         
   4   7  15        209.10        168.59        17.53 o                         
 -16   0  16        250.41        269.29        44.20 o                         
 -14   0  16          0.99         -3.79        30.96 o                         
 -12   0  16         53.15         61.15        16.45 o                         
 -10   0  16       1980.41       1920.22        54.46 o                         
  -8   0  16       1473.18       1493.01        55.87 o                         
  -6   0  16        746.97        870.48        25.57 o                         
  -4   0  16       2334.38       2387.18        57.59 o                         
  -2   0  16        157.88        168.02        13.42 o                         
   0   0  16        245.83        227.48        15.50 o                         
   2   0  16       5442.42       5138.49       123.41 o                         
   4   0  16        355.97        376.24        19.65 o                         
   6   0  16       1610.82       1624.15        59.88 o                         
   8   0  16         24.01         47.15        20.44 o                         
  10   0  16         10.23        -18.08        20.80 o                         
 -16   1  16        108.93        122.34        22.21 o                         
 -15   1  16          2.80         18.53        29.00 o                         
 -14   1  16         62.49         63.87        20.17 o                         
 -13   1  16         29.40          8.11        12.23 o                         
 -12   1  16       1419.95       1368.35        57.37 o                         
 -11   1  16          6.78         11.84        10.05 o                         
 -10   1  16         34.35         26.09         9.69 o                         
  -9   1  16        179.02        171.72        11.81 o                         
  -8   1  16        376.37        400.38        13.10 o                         
  -7   1  16        327.13        343.97        12.10 o                         
  -6   1  16         17.96         25.79        10.41 o                         
  -5   1  16         32.18         29.79         7.14 o                         
  -4   1  16         28.32         23.94         6.73 o                         
  -3   1  16        109.53        121.70         7.96 o                         
  -2   1  16       1655.67       1656.53        28.32 o                         
  -1   1  16          5.82         18.22         6.46 o                         
   0   1  16       2623.51       2694.63        50.29 o                         
   1   1  16        368.19        369.89        11.27 o                         
   2   1  16        125.33        135.76         8.41 o                         
   3   1  16        237.04        241.65        11.43 o                         
   4   1  16         79.30         92.27         9.47 o                         
   5   1  16        112.78        126.57        10.15 o                         
   6   1  16        869.33        870.89        29.11 o                         
   7   1  16        130.40        137.64        15.35 o                         
   8   1  16        216.11        252.20        18.36 o                         
   9   1  16         46.04         62.77        15.51 o                         
  10   1  16        834.81        967.94        32.70 o                         
  11   1  16         13.98         10.74        16.38 o                         
 -15   2  16        250.79        256.11        19.12 o                         
 -14   2  16          3.85         18.37        13.67 o                         
 -13   2  16         35.91         45.26        10.30 o                         
 -12   2  16         51.08         36.68         9.64 o                         
 -11   2  16        571.42        579.78        16.61 o                         
 -10   2  16        470.36        433.30        18.87 o                         
  -9   2  16         87.57         88.25         8.53 o                         
  -8   2  16        410.72        413.24        14.90 o                         
  -7   2  16         67.13         53.01         8.32 o                         
  -6   2  16        933.14        859.14        19.53 o                         
  -5   2  16        472.35        443.18        14.81 o                         
  -4   2  16        707.29        706.38        16.30 o                         
  -3   2  16       2080.41       1940.05        32.40 o                         
  -2   2  16        346.36        345.31        11.17 o                         
  -1   2  16         66.14         69.76         7.29 o                         
   0   2  16        461.29        392.35        13.96 o                         
   1   2  16        690.15        653.53        15.33 o                         
   2   2  16       1019.59        963.36        19.71 o                         
   3   2  16        117.64        129.08         9.78 o                         
   4   2  16        498.99        520.29        16.22 o                         
   5   2  16        323.22        332.03        13.41 o                         
   6   2  16        721.98        723.01        25.62 o                         
   7   2  16        735.09        751.89        51.25 o                         
   8   2  16         10.04         20.62        13.14 o                         
   9   2  16        104.36        104.84        16.50 o                         
  10   2  16          0.34         -2.45        16.05 o                         
  11   2  16        300.23        351.21        25.92 o                         
 -15   3  16         21.07         16.36        20.99 o                         
 -14   3  16         62.67         80.39        15.79 o                         
 -13   3  16         92.08        111.07        11.81 o                         
 -12   3  16          1.88          6.81        14.03 o                         
 -11   3  16        769.15        728.81        24.63 o                         
 -10   3  16         32.55         25.75         8.78 o                         
  -9   3  16         72.76         93.33         8.79 o                         
  -8   3  16         10.29         12.55         7.37 o                         
  -7   3  16       1118.40       1110.93        22.86 o                         
  -6   3  16        103.07         99.43         8.08 o                         
  -5   3  16        876.43        815.76        28.47 o                         
  -4   3  16          2.68         -1.78         6.30 o                         
  -3   3  16        609.80        562.06        16.78 o                         
  -2   3  16         16.58         24.09         8.68 o                         
  -1   3  16         23.92         11.81         8.18 o                         
   0   3  16          1.47          9.10         8.10 o                         
   1   3  16        118.74        126.05        10.05 o                         
   2   3  16         40.26         61.64         7.83 o                         
   3   3  16        236.19        265.57        12.09 o                         
   4   3  16         16.71         11.37         8.54 o                         
   5   3  16       2570.87       2538.08        52.11 o                         
   6   3  16          9.83         20.48        14.14 o                         
   7   3  16        244.02        209.72        19.52 o                         
   8   3  16        129.72        137.00        19.09 o                         
   9   3  16        274.80        296.22        23.17 o                         
  10   3  16         13.51         32.97        21.57 o                         
 -14   4  16          0.17        -23.61        17.42 o                         
 -13   4  16        499.34        502.03        18.51 o                         
 -12   4  16        101.35         96.03        16.87 o                         
 -11   4  16        542.46        536.09        16.53 o                         
 -10   4  16         75.02         76.54        12.46 o                         
  -9   4  16         35.75         46.20        10.34 o                         
  -8   4  16          4.92         11.77         9.41 o                         
  -7   4  16         35.32         27.20         8.96 o                         
  -6   4  16        339.65        315.67        13.25 o                         
  -5   4  16        152.69        156.97        10.75 o                         
  -4   4  16         29.59         33.19         8.44 o                         
  -3   4  16       2083.51       2091.61        50.50 o                         
  -2   4  16        148.03        158.25         9.61 o                         
  -1   4  16        653.23        607.50        16.23 o                         
   0   4  16         40.38         44.73         8.76 o                         
   1   4  16        668.40        661.83        18.51 o                         
   2   4  16         53.07         50.41        10.16 o                         
   3   4  16        118.22        115.21        11.67 o                         
   4   4  16         13.03         24.02        12.46 o                         
   5   4  16          2.33          3.14        12.31 o                         
   6   4  16         72.88         61.55        15.59 o                         
   7   4  16        288.20        285.19        26.85 o                         
   8   4  16        192.01        209.75        20.45 o                         
   9   4  16         63.31         83.84        19.63 o                         
 -12   5  16        389.63        381.26        19.22 o                         
 -11   5  16        236.08        248.31        14.90 o                         
 -10   5  16          7.87          4.99        10.54 o                         
  -9   5  16        238.43        252.30        14.22 o                         
  -8   5  16         48.20         49.65        10.73 o                         
  -7   5  16        356.60        373.93        16.38 o                         
  -6   5  16        361.59        355.93        15.34 o                         
  -5   5  16         70.25         73.62        11.18 o                         
  -4   5  16        290.22        263.49        14.70 o                         
  -3   5  16        266.00        252.57        14.16 o                         
  -2   5  16        817.02        801.84        27.38 o                         
  -1   5  16         58.11         62.85        10.15 o                         
   0   5  16        642.51        624.04        18.91 o                         
   1   5  16        341.52        339.52        16.13 o                         
   2   5  16        481.92        418.81        17.21 o                         
   3   5  16        355.67        353.88        27.29 o                         
   4   5  16        159.22        145.99        13.47 o                         
   5   5  16        214.10        259.08        16.10 o                         
   6   5  16        223.89        207.04        15.70 o                         
   7   5  16         88.36         82.36        16.27 o                         
   8   5  16        104.39        115.02        33.22 o                         
 -10   6  16         54.59         43.57        14.36 o                         
  -9   6  16          9.20         16.17        13.69 o                         
  -8   6  16        843.59        747.94        27.63 o                         
  -7   6  16         93.58        100.91        15.50 o                         
  -6   6  16        489.66        487.49        19.99 o                         
  -5   6  16        153.55        155.55        13.97 o                         
  -4   6  16        618.33        628.18        22.09 o                         
  -3   6  16        145.04        132.70        13.50 o                         
  -2   6  16        257.28        262.11        15.56 o                         
  -1   6  16        147.76        161.79        12.71 o                         
   0   6  16          3.02         15.29        10.90 o                         
   1   6  16          6.16         14.45        11.73 o                         
   2   6  16        820.94        788.84        24.69 o                         
   3   6  16         23.78         34.03        12.35 o                         
   4   6  16         56.32         59.04        13.48 o                         
   5   6  16         27.30         11.71        14.50 o                         
   6   6  16        564.69        535.01        22.14 o                         
  -8   7  16        117.82        111.15        17.78 o                         
  -7   7  16         10.09         15.76        14.57 o                         
  -6   7  16        230.39        265.05        19.07 o                         
  -5   7  16         48.34         79.91        19.70 o                         
  -4   7  16        388.36        388.15        21.55 o                         
  -3   7  16         99.13        110.44        16.08 o                         
  -2   7  16       1190.39       1191.76        56.44 o                         
  -1   7  16          0.17          6.43        13.90 o                         
   0   7  16        488.80        480.84        21.96 o                         
   1   7  16          0.84         -5.46        12.77 o                         
   2   7  16        487.45        463.84        20.74 o                         
   3   7  16         40.25         17.43        19.68 o                         
 -15   0  17         13.27         -4.04        26.06 o                         
 -13   0  17        431.73        477.06        49.61 o                         
 -11   0  17        186.49        207.80        19.24 o                         
  -9   0  17       1555.43       1496.71        45.58 o                         
  -7   0  17         93.89         99.61        11.45 o                         
  -5   0  17        123.68        144.02        14.14 o                         
  -3   0  17       2730.21       2773.20        61.67 o                         
  -1   0  17       3416.22       3456.76       145.81 o                         
   1   0  17       2885.59       2746.64        71.12 o                         
   3   0  17       1475.69       1440.78        43.48 o                         
   5   0  17        389.78        401.23        21.26 o                         
   7   0  17         43.08         44.79        20.49 o                         
   9   0  17        327.57        306.48        29.29 o                         
  11   0  17        115.09        108.60        26.87 o                         
 -15   1  17          7.73         14.17        22.87 o                         
 -14   1  17          2.77         -5.48        14.15 o                         
 -13   1  17        444.48        443.74        43.43 o                         
 -12   1  17        339.75        334.82        15.78 o                         
 -11   1  17         82.55         74.27        11.76 o                         
 -10   1  17        124.53        125.62        12.72 o                         
  -9   1  17          2.69         -1.10        10.50 o                         
  -8   1  17         85.84         90.48         9.24 o                         
  -7   1  17        968.86        991.30        21.74 o                         
  -6   1  17         53.84         42.34         8.13 o                         
  -5   1  17         73.35         86.54         9.50 o                         
  -4   1  17         13.10         15.70         6.83 o                         
  -3   1  17        712.99        729.83        21.01 o                         
  -2   1  17          8.13         16.50         6.86 o                         
  -1   1  17        717.85        673.61        20.43 o                         
   0   1  17         28.87         37.18         7.30 o                         
   1   1  17         33.53         34.35         7.24 o                         
   2   1  17         59.75         60.19         7.96 o                         
   3   1  17         14.88         24.08         7.38 o                         
   4   1  17        783.44        769.92        19.01 o                         
   5   1  17       1409.24       1509.35        32.27 o                         
   6   1  17         67.76         66.99        13.95 o                         
   7   1  17        263.61        326.87        19.72 o                         
   8   1  17          0.63         21.89        14.41 o                         
   9   1  17        943.83        945.00        33.08 o                         
  10   1  17         56.78         49.85        16.72 o                         
  11   1  17          6.84          1.86        21.43 o                         
 -15   2  17        141.00        132.47        24.37 o                         
 -14   2  17        178.48        171.20        21.10 o                         
 -13   2  17        146.41        156.97        16.45 o                         
 -12   2  17        119.99         96.50        13.66 o                         
 -11   2  17        462.24        471.24        26.05 o                         
 -10   2  17        136.53        137.31        13.01 o                         
  -9   2  17        895.03        874.66        40.08 o                         
  -8   2  17        716.33        701.02        20.11 o                         
  -7   2  17          8.23         -3.22         7.93 o                         
  -6   2  17        447.51        427.72        13.73 o                         
  -5   2  17        303.20        271.24        10.85 o                         
  -4   2  17       2003.21       1979.52        33.43 o                         
  -3   2  17         47.04         58.46         7.88 o                         
  -2   2  17        408.34        388.25        12.17 o                         
  -1   2  17        187.13        176.12         9.40 o                         
   0   2  17        354.24        333.39        11.68 o                         
   1   2  17       1394.96       1268.83        29.67 o                         
   2   2  17        185.67        170.32         9.31 o                         
   3   2  17        900.30        851.68        21.60 o                         
   4   2  17        393.12        364.63        14.28 o                         
   5   2  17        146.47        155.24        11.69 o                         
   6   2  17        409.62        384.04        21.16 o                         
   7   2  17         70.05         52.35        14.65 o                         
   8   2  17        323.24        345.62        21.22 o                         
   9   2  17         18.47         31.54        17.95 o                         
  10   2  17         96.27        103.47        26.99 o                         
 -14   3  17         55.38         53.46        14.57 o                         
 -13   3  17          7.47         35.32        13.50 o                         
 -12   3  17        343.69        361.77        29.30 o                         
 -11   3  17        274.30        269.54        20.74 o                         
 -10   3  17        134.08        134.33        12.89 o                         
  -9   3  17         39.04         36.21         9.92 o                         
  -8   3  17       1234.89       1183.95        27.06 o                         
  -7   3  17          9.03          3.86         8.72 o                         
  -6   3  17          4.76          1.12         8.52 o                         
  -5   3  17         43.25         64.65         9.38 o                         
  -4   3  17         50.04         53.34         8.53 o                         
  -3   3  17         38.41         47.09         8.34 o                         
  -2   3  17        123.92        124.32         9.22 o                         
  -1   3  17         62.52         53.53         8.36 o                         
   0   3  17       2431.50       2406.98        41.86 o                         
   1   3  17         14.82          9.16         7.72 o                         
   2   3  17       1333.90       1276.50        28.07 o                         
   3   3  17         60.85         76.43        10.12 o                         
   4   3  17       1299.01       1281.07        28.67 o                         
   5   3  17         18.49         29.56        10.35 o                         
   6   3  17         14.09          1.16        15.42 o                         
   7   3  17        155.02        197.64        23.11 o                         
   8   3  17        132.71        132.94        20.09 o                         
   9   3  17          1.69         14.65        18.33 o                         
  10   3  17        460.65        517.02        55.04 o                         
 -13   4  17         62.36         65.64        12.37 o                         
 -12   4  17          9.04         -7.07        11.80 o                         
 -11   4  17          8.03         -7.38         9.02 o                         
 -10   4  17         41.50         45.47         9.68 o                         
  -9   4  17        198.12        171.40        13.28 o                         
  -8   4  17        763.39        804.65        28.16 o                         
  -7   4  17         74.90         66.64        12.29 o                         
  -6   4  17        654.11        631.25        32.05 o                         
  -5   4  17        119.33        131.21        16.03 o                         
  -4   4  17       2212.68       2212.56        47.50 o                         
  -3   4  17         10.64          1.27         9.67 o                         
  -2   4  17        538.11        499.69        16.81 o                         
  -1   4  17         15.80         13.61         9.64 o                         
   0   4  17        151.02        177.53        15.86 o                         
   1   4  17          2.07          3.45        11.95 o                         
   2   4  17        321.27        343.44        21.99 o                         
   3   4  17         19.87         35.06        13.17 o                         
   4   4  17        221.65        192.44        16.43 o                         
   5   4  17         76.77         65.84        11.66 o                         
   6   4  17        404.99        426.00        21.97 o                         
   7   4  17         72.26         35.33        17.15 o                         
   8   4  17        858.80        886.66        82.10 o                         
   9   4  17          4.75         28.10        18.78 o                         
 -12   5  17        165.79        155.05        14.98 o                         
 -11   5  17         19.24         27.73        11.48 o                         
 -10   5  17        228.91        221.69        21.30 o                         
  -9   5  17         10.22          0.54        10.82 o                         
  -8   5  17        288.89        260.22        15.25 o                         
  -7   5  17        351.14        335.51        19.88 o                         
  -6   5  17        102.58        109.35        12.38 o                         
  -5   5  17        217.52        215.94        14.22 o                         
  -4   5  17         14.54          3.59        10.03 o                         
  -3   5  17        509.09        446.09        25.77 o                         
  -2   5  17        366.39        414.89        17.36 o                         
  -1   5  17        390.53        420.48        20.11 o                         
   0   5  17        511.55        511.22        20.15 o                         
   1   5  17         20.39         31.46        13.16 o                         
   2   5  17        366.77        382.06        19.73 o                         
   3   5  17          3.76         24.19        13.42 o                         
   4   5  17        314.83        308.54        19.47 o                         
   5   5  17        268.83        271.76        19.37 o                         
   6   5  17        249.12        261.29        19.56 o                         
   7   5  17          4.59         25.35        18.68 o                         
 -10   6  17         65.10         60.55        15.08 o                         
  -9   6  17        727.35        701.37        62.87 o                         
  -8   6  17         55.11         68.54        14.55 o                         
  -7   6  17         16.98          3.88        12.01 o                         
  -6   6  17        214.51        208.57        15.33 o                         
  -5   6  17        334.86        338.67        16.99 o                         
  -4   6  17        120.79        150.78        15.63 o                         
  -3   6  17        544.03        513.42        20.20 o                         
  -2   6  17        172.55        194.76        14.96 o                         
  -1   6  17        142.01        135.97        13.95 o                         
   0   6  17          5.42         -4.15        11.58 o                         
   1   6  17       1071.78       1013.73        32.84 o                         
   2   6  17         83.76         92.94        13.48 o                         
   3   6  17         47.05         26.43        15.00 o                         
   4   6  17        208.18        226.64        22.62 o                         
   5   6  17         72.66         64.27        26.40 o                         
  -6   7  17          0.84        -17.51        14.03 o                         
  -5   7  17        467.15        452.14        34.38 o                         
  -4   7  17         53.00         51.23        15.44 o                         
  -3   7  17        465.49        460.32        22.97 o                         
  -2   7  17         35.80         31.11        14.57 o                         
  -1   7  17        459.21        462.79        22.37 o                         
   0   7  17         48.51         48.99        17.51 o                         
   1   7  17         21.14         26.34        13.66 o                         
 -14   0  18       1117.22       1170.63        75.82 o                         
 -12   0  18         10.23         29.81        16.38 o                         
 -10   0  18       2084.12       2012.48        66.49 o                         
  -8   0  18         81.01         94.73        16.15 o                         
  -6   0  18         84.12         90.69        11.86 o                         
  -4   0  18       3470.11       3718.09       120.91 o                         
  -2   0  18        158.05        197.49        17.24 o                         
   0   0  18       1428.43       1401.52        42.26 o                         
   2   0  18        468.00        469.90        42.57 o                         
   4   0  18         37.68         32.72        14.26 o                         
   6   0  18        120.80        139.67        38.22 o                         
   8   0  18        137.24        139.18        25.50 o                         
  10   0  18         11.71         -4.41        23.93 o                         
 -15   1  18         32.89         -0.24        21.80 o                         
 -14   1  18          9.79         13.80        13.75 o                         
 -13   1  18          5.30         -7.46        12.97 o                         
 -12   1  18         24.42         20.23        11.59 o                         
 -11   1  18        124.50        119.33        12.31 o                         
 -10   1  18        172.82        149.98        12.59 o                         
  -9   1  18          6.28         -7.18        10.06 o                         
  -8   1  18        795.60        791.67        22.12 o                         
  -7   1  18         27.80         29.13         8.49 o                         
  -6   1  18       1488.55       1488.71        31.59 o                         
  -5   1  18        261.68        251.84        15.32 o                         
  -4   1  18        215.88        214.16        10.81 o                         
  -3   1  18         15.19          6.70         7.28 o                         
  -2   1  18        200.80        222.59        10.29 o                         
  -1   1  18       1236.35       1269.49        24.32 o                         
   0   1  18         25.51         48.74         8.21 o                         
   1   1  18        794.89        816.83        18.71 o                         
   2   1  18         29.72         37.12         8.21 o                         
   3   1  18        169.75        175.24        11.00 o                         
   4   1  18        795.76        820.11        20.15 o                         
   5   1  18        142.53        151.85        11.48 o                         
   6   1  18        458.56        449.21        21.66 o                         
   7   1  18         56.49         59.34        15.20 o                         
   8   1  18        393.25        393.04        22.31 o                         
   9   1  18         64.17         67.14        17.57 o                         
  10   1  18          0.18         -5.44        17.12 o                         
 -14   2  18        229.60        208.03        17.57 o                         
 -13   2  18         83.81         70.96        15.10 o                         
 -12   2  18         16.44         -6.76        11.24 o                         
 -11   2  18         33.96         46.04        11.70 o                         
 -10   2  18         48.37         66.90        11.44 o                         
  -9   2  18        900.64        877.38        30.82 o                         
  -8   2  18         18.96         10.08         9.72 o                         
  -7   2  18        186.77        182.51        12.15 o                         
  -6   2  18          8.45          3.57         8.32 o                         
  -5   2  18       1473.78       1433.21        32.75 o                         
  -4   2  18       1041.53       1005.18        21.29 o                         
  -3   2  18         71.23         51.93         8.35 o                         
  -2   2  18       1014.80        988.05        20.86 o                         
  -1   2  18         96.37        101.93         8.83 o                         
   0   2  18        491.27        487.08        14.16 o                         
   1   2  18        658.96        627.93        16.30 o                         
   2   2  18        189.58        201.97        10.45 o                         
   3   2  18        703.55        700.21        20.04 o                         
   4   2  18         97.45        111.79        13.19 o                         
   5   2  18        143.56        124.77        16.59 o                         
   6   2  18          6.43          8.75        20.88 o                         
   7   2  18        248.18        305.50        20.58 o                         
   8   2  18        109.95        115.83        17.56 o                         
   9   2  18          1.52         11.41        20.86 o                         
 -14   3  18         25.78         31.40        14.82 o                         
 -13   3  18        598.78        595.70        23.39 o                         
 -12   3  18         63.12         69.64        14.77 o                         
 -11   3  18        783.14        747.30        39.67 o                         
 -10   3  18         38.51         24.09        13.45 o                         
  -9   3  18        279.11        249.98        17.57 o                         
  -8   3  18          5.02         -0.68         9.72 o                         
  -7   3  18        128.02        116.80        11.08 o                         
  -6   3  18         59.18         63.24        11.41 o                         
  -5   3  18        471.83        443.18        19.26 o                         
  -4   3  18          0.50          8.61         8.65 o                         
  -3   3  18        494.72        483.01        16.09 o                         
  -2   3  18         40.46         24.81         8.67 o                         
  -1   3  18       2520.97       2512.29        47.11 o                         
   0   3  18          1.27         19.34         8.75 o                         
   1   3  18        574.15        556.86        16.16 o                         
   2   3  18          8.55          0.14         9.11 o                         
   3   3  18       1079.69       1057.20        30.46 o                         
   4   3  18         64.95         60.70        11.32 o                         
   5   3  18         20.08         21.07        13.24 o                         
   6   3  18          2.40         -0.65        16.82 o                         
   7   3  18         88.09        111.16        21.16 o                         
   8   3  18          5.54         -7.50        18.33 o                         
   9   3  18        531.10        587.88        31.45 o                         
 -12   4  18        134.36        126.01        17.75 o                         
 -11   4  18         24.17         -0.91        15.23 o                         
 -10   4  18        108.83        108.03        20.03 o                         
  -9   4  18        802.07        722.75        27.36 o                         
  -8   4  18         30.15         34.32        10.73 o                         
  -7   4  18        636.89        565.21        24.22 o                         
  -6   4  18        274.02        273.84        24.27 o                         
  -5   4  18       2002.19       1976.64        44.17 o                         
  -4   4  18          2.53         35.51        11.67 o                         
  -3   4  18         33.51         27.98        11.71 o                         
  -2   4  18         28.44         35.21        10.33 o                         
  -1   4  18         28.19         47.87        11.73 o                         
   0   4  18          3.80         29.73        11.68 o                         
   1   4  18        360.84        338.55        19.05 o                         
   2   4  18          7.36         17.07        12.70 o                         
   3   4  18        717.68        682.13        38.05 o                         
   4   4  18        104.75        137.62        12.94 o                         
   5   4  18        460.53        495.78        22.93 o                         
   6   4  18         12.20         -5.32        17.64 o                         
   7   4  18        147.68        176.78        22.73 o                         
   8   4  18        219.18        211.61        40.35 o                         
 -11   5  18         58.68         49.75        13.37 o                         
 -10   5  18        360.68        374.94        20.26 o                         
  -9   5  18        217.45        252.22        18.92 o                         
  -8   5  18         46.49         60.39        15.22 o                         
  -7   5  18         42.38         66.09        13.76 o                         
  -6   5  18        299.41        358.81        29.90 o                         
  -5   5  18        258.71        274.26        18.82 o                         
  -4   5  18          3.39          9.73        16.25 o                         
  -3   5  18        254.52        265.57        18.14 o                         
  -2   5  18        308.33        308.81        19.09 o                         
  -1   5  18        926.54        982.24        31.38 o                         
   0   5  18         89.67         88.29        18.20 o                         
   1   5  18        788.76        754.57        26.89 o                         
   2   5  18         53.29         62.56        14.85 o                         
   3   5  18        370.55        383.37        21.04 o                         
   4   5  18        834.82        855.81        36.73 o                         
   5   5  18         30.52         37.59        16.18 o                         
   6   5  18        119.92        110.34        24.10 o                         
  -9   6  18        105.48        182.50        22.12 o                         
  -8   6  18          0.86         19.95        18.33 o                         
  -7   6  18        243.19        269.80        29.27 o                         
  -6   6  18         15.08         21.12        16.05 o                         
  -5   6  18         82.49         97.32        17.00 o                         
  -4   6  18        358.48        348.74        21.66 o                         
  -3   6  18         30.11         36.09        15.73 o                         
  -2   6  18         78.62         76.04        16.20 o                         
  -1   6  18          0.24          9.88        27.90 o                         
   0   6  18        494.21        433.10        22.13 o                         
   1   6  18         76.32         76.60        15.53 o                         
   2   6  18         10.69         18.45        15.70 o                         
   3   6  18         85.02         85.78        16.85 o                         
   4   6  18         50.99         44.77        16.98 o                         
 -13   0  19         36.94         45.73        18.36 o                         
 -11   0  19         64.95         52.94        20.43 o                         
  -9   0  19        231.76        240.65        20.17 o                         
  -7   0  19        167.83        179.56        18.00 o                         
  -5   0  19       1299.03       1380.99        36.74 o                         
  -3   0  19       1502.85       1473.81        38.58 o                         
  -1   0  19        181.12        227.89        25.17 o                         
   1   0  19         26.03         44.71        11.86 o                         
   3   0  19        301.02        276.73        16.52 o                         
   5   0  19         61.12         86.08        21.55 o                         
   7   0  19        659.51        668.12        38.68 o                         
   9   0  19         63.26        105.25        27.02 o                         
 -14   1  19         87.72         83.63        15.82 o                         
 -13   1  19          2.10          9.95        12.27 o                         
 -12   1  19        180.43        173.46        14.41 o                         
 -11   1  19        853.32        847.98        39.41 o                         
 -10   1  19         49.42         31.82        11.36 o                         
  -9   1  19         52.64         62.78        11.73 o                         
  -8   1  19        219.37        197.03        13.41 o                         
  -7   1  19       1159.56       1193.32        40.38 o                         
  -6   1  19        343.03        352.30        15.24 o                         
  -5   1  19         12.22         18.31         8.56 o                         
  -4   1  19         60.58         67.36         9.27 o                         
  -3   1  19        175.34        188.00        11.17 o                         
  -2   1  19       1039.56       1052.37        26.53 o                         
  -1   1  19        464.06        520.09        14.63 o                         
   0   1  19         47.59         37.34         8.48 o                         
   1   1  19         82.71        105.19         9.52 o                         
   2   1  19         53.41         48.58         8.93 o                         
   3   1  19        847.30        905.24        21.50 o                         
   4   1  19         23.94         20.48        10.42 o                         
   5   1  19        218.95        205.23        19.30 o                         
   6   1  19         68.00         71.18        15.75 o                         
   7   1  19          4.09          1.97        15.48 o                         
   8   1  19         80.72        115.67        18.35 o                         
   9   1  19          0.94         -2.69        17.23 o                         
 -14   2  19         71.54         84.58        16.07 o                         
 -13   2  19         35.29         39.71        14.91 o                         
 -12   2  19         73.98         74.74        12.71 o                         
 -11   2  19         78.10         91.85        13.10 o                         
 -10   2  19        157.54        152.42        13.82 o                         
  -9   2  19          3.92         14.55        11.11 o                         
  -8   2  19        400.53        361.19        15.30 o                         
  -7   2  19        161.13        163.87        12.26 o                         
  -6   2  19        346.01        336.69        13.67 o                         
  -5   2  19        465.27        468.76        15.33 o                         
  -4   2  19         35.40         22.26         8.55 o                         
  -3   2  19        669.27        680.63        19.53 o                         
  -2   2  19        795.27        776.42        18.73 o                         
  -1   2  19         30.35         21.82         8.75 o                         
   0   2  19        245.58        218.56        10.93 o                         
   1   2  19         99.99        120.47         9.86 o                         
   2   2  19        851.70        814.44        27.17 o                         
   3   2  19        334.89        319.72        14.50 o                         
   4   2  19         42.28         54.52        11.02 o                         
   5   2  19          6.66          9.54        14.45 o                         
   6   2  19         66.00         80.36        18.97 o                         
   7   2  19        115.73        153.13        18.62 o                         
   8   2  19        105.23        110.76        20.98 o                         
 -13   3  19         18.18         17.26        14.83 o                         
 -12   3  19        179.38        188.27        27.08 o                         
 -11   3  19          5.52         11.25        12.65 o                         
 -10   3  19         84.15         94.48        15.53 o                         
  -9   3  19         26.81         20.88        11.67 o                         
  -8   3  19         18.20         19.99        10.13 o                         
  -7   3  19         59.30         44.73        10.44 o                         
  -6   3  19       1360.58       1346.93        41.68 o                         
  -5   3  19         53.72         52.75         9.98 o                         
  -4   3  19        122.76        106.91        10.75 o                         
  -3   3  19          6.85         13.08         8.52 o                         
  -2   3  19       1353.89       1282.71        29.01 o                         
  -1   3  19        239.23        252.08        12.10 o                         
   0   3  19        151.86        158.92        11.17 o                         
   1   3  19          2.27         -7.24         9.59 o                         
   2   3  19        338.91        363.13        15.19 o                         
   3   3  19          7.03        -10.97         9.82 o                         
   4   3  19        469.31        487.54        19.13 o                         
   5   3  19        126.88        137.69        19.69 o                         
   6   3  19        594.59        669.53        35.56 o                         
   7   3  19         43.57         87.55        20.05 o                         
   8   3  19        401.21        518.40        30.46 o                         
 -12   4  19         26.92          5.81        20.37 o                         
 -11   4  19        132.32         96.77        19.04 o                         
 -10   4  19        369.62        346.26        23.94 o                         
  -9   4  19         40.77         38.13        12.26 o                         
  -8   4  19        309.67        310.74        23.07 o                         
  -7   4  19          1.94         -5.27        10.22 o                         
  -6   4  19        101.92         86.67        11.35 o                         
  -5   4  19         55.23         39.44        10.60 o                         
  -4   4  19          3.86         12.70        13.41 o                         
  -3   4  19         21.35         23.23        12.10 o                         
  -2   4  19        395.11        400.44        17.80 o                         
  -1   4  19          0.48          6.84         9.70 o                         
   0   4  19        318.37        280.27        14.30 o                         
   1   4  19        177.42        174.45        13.72 o                         
   2   4  19       1314.09       1339.94        33.49 o                         
   3   4  19         48.33         60.73        11.88 o                         
   4   4  19         83.99         76.50        13.02 o                         
   5   4  19          0.47         -3.05        14.01 o                         
   6   4  19        116.27        149.62        21.76 o                         
   7   4  19         54.81         64.36        20.33 o                         
 -10   5  19          8.02          2.45        12.06 o                         
  -9   5  19         29.49         22.63        16.87 o                         
  -8   5  19          3.34         19.50        15.62 o                         
  -7   5  19        533.61        528.34        24.16 o                         
  -6   5  19        496.07        488.92        23.81 o                         
  -5   5  19         13.00         -6.70        14.28 o                         
  -4   5  19        227.51        225.97        18.40 o                         
  -3   5  19        121.55        127.83        16.56 o                         
  -2   5  19        673.09        668.24        26.99 o                         
  -1   5  19        193.35        188.45        16.19 o                         
   0   5  19         59.44         40.80        14.47 o                         
   1   5  19         58.89         54.02        14.63 o                         
   2   5  19         61.33         50.98        15.17 o                         
   3   5  19        447.11        428.22        24.80 o                         
   4   5  19        148.91        177.49        15.44 o                         
   5   5  19        250.66        299.41        27.62 o                         
  -7   6  19         78.79         78.04        23.16 o                         
  -6   6  19         53.22         34.50        27.16 o                         
  -5   6  19         65.37         86.52        17.58 o                         
  -4   6  19          2.02        -23.46        15.64 o                         
  -3   6  19        617.61        572.60        25.94 o                         
  -2   6  19          8.14         11.92        15.51 o                         
  -1   6  19         13.14         12.29        16.47 o                         
   0   6  19          3.37         -4.72        16.91 o                         
   1   6  19         98.22        104.25        17.42 o                         
   2   6  19         83.55         73.44        19.33 o                         
 -12   0  20          8.85        -18.96        16.81 o                         
 -10   0  20          3.53         -8.74        15.98 o                         
  -8   0  20       1021.32       1040.56        37.88 o                         
  -6   0  20        246.69        299.64        20.60 o                         
  -4   0  20       2350.51       2499.01        58.49 o                         
  -2   0  20         85.64        101.41        13.81 o                         
   0   0  20        106.29        136.30        23.39 o                         
   2   0  20       1415.72       1386.62        38.03 o                         
   4   0  20        707.35        732.13        31.48 o                         
   6   0  20        686.59        797.37        42.97 o                         
   8   0  20         73.52         90.46        26.56 o                         
 -13   1  20          8.19         16.01        12.76 o                         
 -12   1  20        836.06        875.94        25.71 o                         
 -11   1  20         82.73         89.69        13.03 o                         
 -10   1  20         91.68        103.19        13.28 o                         
  -9   1  20        104.44        120.57        13.24 o                         
  -8   1  20        269.82        288.19        20.73 o                         
  -7   1  20        557.47        564.12        17.07 o                         
  -6   1  20        122.80        133.25        10.93 o                         
  -5   1  20         14.43         14.20         8.31 o                         
  -4   1  20        174.58        172.35        11.29 o                         
  -3   1  20          1.80          3.77         8.88 o                         
  -2   1  20        841.08        881.49        21.85 o                         
  -1   1  20         90.59         97.00        13.21 o                         
   0   1  20       1369.41       1329.76        33.82 o                         
   1   1  20          0.89         -1.39         8.34 o                         
   2   1  20        205.55        196.66        15.98 o                         
   3   1  20         43.97         35.92        10.16 o                         
   4   1  20        211.37        205.66        13.79 o                         
   5   1  20        242.43        237.49        19.63 o                         
   6   1  20        348.06        352.64        29.07 o                         
   7   1  20         85.24         69.24        17.68 o                         
   8   1  20         47.27         46.76        18.23 o                         
 -13   2  20         80.45         48.44        15.89 o                         
 -12   2  20          3.29         15.51        12.61 o                         
 -11   2  20          4.60          0.01        11.98 o                         
 -10   2  20        121.66        129.06        13.59 o                         
  -9   2  20        314.28        313.37        19.15 o                         
  -8   2  20        482.43        511.87        18.21 o                         
  -7   2  20         95.11         87.51        11.61 o                         
  -6   2  20        223.69        252.08        14.11 o                         
  -5   2  20         55.25         58.12        10.02 o                         
  -4   2  20        642.91        634.37        17.18 o                         
  -3   2  20       1310.20       1338.03        31.34 o                         
  -2   2  20         66.50         70.70         9.82 o                         
  -1   2  20         74.25         69.01         9.91 o                         
   0   2  20          1.62          9.19         8.77 o                         
   1   2  20        820.24        767.47        21.74 o                         
   2   2  20        725.99        714.98        19.67 o                         
   3   2  20          4.61          9.49        10.24 o                         
   4   2  20         54.64         48.98        12.56 o                         
   5   2  20        113.88        122.42        17.12 o                         
   6   2  20        492.61        553.88        25.50 o                         
   7   2  20         47.90         28.28        19.27 o                         
 -12   3  20          0.39        -11.11        14.53 o                         
 -11   3  20        339.16        309.06        31.08 o                         
 -10   3  20         27.87         28.35        15.59 o                         
  -9   3  20        163.41        139.28        14.00 o                         
  -8   3  20          0.70          7.42        10.46 o                         
  -7   3  20        656.80        651.21        20.08 o                         
  -6   3  20          1.10          6.97        11.59 o                         
  -5   3  20        514.17        518.36        17.69 o                         
  -4   3  20        127.39        135.16        14.73 o                         
  -3   3  20        294.53        259.18        12.97 o                         
  -2   3  20         44.79         53.40         9.94 o                         
  -1   3  20         32.03         25.71         9.75 o                         
   0   3  20         12.84         25.32         9.64 o                         
   1   3  20        335.64        359.46        15.35 o                         
   2   3  20         41.24         70.58        11.25 o                         
   3   3  20        105.87         94.65        13.27 o                         
   4   3  20          3.31         -5.04        11.71 o                         
   5   3  20       1096.06       1128.16        66.68 o                         
   6   3  20         31.23         17.33        23.76 o                         
   7   3  20        197.10        148.16        23.52 o                         
 -11   4  20        118.63        155.05        33.57 o                         
 -10   4  20          6.51         14.73        15.71 o                         
  -9   4  20         62.59         73.47        12.45 o                         
  -8   4  20          1.03         -3.22        10.86 o                         
  -7   4  20         28.29         27.91        11.80 o                         
  -6   4  20          9.35         14.22        10.65 o                         
  -5   4  20         10.00         10.38        10.24 o                         
  -4   4  20         68.39         77.40        11.73 o                         
  -3   4  20       1089.88       1057.12        36.26 o                         
  -2   4  20          2.40         24.94        11.70 o                         
  -1   4  20        158.85        169.94        13.05 o                         
   0   4  20          3.98         15.85        11.44 o                         
   1   4  20        698.42        703.71        23.65 o                         
   2   4  20         13.09         21.34        12.09 o                         
   3   4  20          5.24         -1.71        11.91 o                         
   4   4  20         33.33         49.27        13.25 o                         
   5   4  20         72.07         36.74        19.21 o                         
  -9   5  20        117.11        103.56        14.82 o                         
  -8   5  20         46.65         26.16        12.92 o                         
  -7   5  20        285.25        321.32        24.09 o                         
  -6   5  20          7.57          6.94        15.41 o                         
  -5   5  20        122.91        142.28        17.54 o                         
  -4   5  20         98.11         86.92        23.33 o                         
  -3   5  20         56.01         72.73        15.75 o                         
  -2   5  20        165.97        124.86        16.99 o                         
  -1   5  20          0.08         -4.45        15.55 o                         
   0   5  20        261.56        261.62        19.50 o                         
   1   5  20        173.01        190.42        18.60 o                         
   2   5  20        167.72        146.46        14.30 o                         
   3   5  20        136.02        131.19        14.50 o                         
  -5   6  20         84.21         47.45        17.81 o                         
  -4   6  20        910.25        878.55        39.50 o                         
  -3   6  20         44.43         59.64        17.15 o                         
  -2   6  20         10.17         11.66        17.39 o                         
  -1   6  20         99.38        103.76        19.93 o                         
 -13   0  21        537.27        585.56        49.87 o                         
 -11   0  21          6.16        -16.50        16.77 o                         
  -9   0  21       1198.25       1206.15        42.52 o                         
  -7   0  21        230.80        244.31        31.77 o                         
  -5   0  21       1516.86       1626.73        60.00 o                         
  -3   0  21        103.22        124.29        15.00 o                         
  -1   0  21        648.47        645.63        24.63 o                         
   1   0  21       1114.27       1194.38        60.39 o                         
   3   0  21        790.61        832.68        33.87 o                         
   5   0  21         34.54         27.78        22.77 o                         
   7   0  21        302.65        361.49        34.45 o                         
 -13   1  21        241.71        256.38        23.68 o                         
 -12   1  21         31.39         32.29        13.60 o                         
 -11   1  21        102.59        131.26        14.12 o                         
 -10   1  21        192.99        198.78        15.02 o                         
  -9   1  21          7.52         12.99        12.29 o                         
  -8   1  21         13.86         41.25        11.95 o                         
  -7   1  21         35.69         34.82        11.71 o                         
  -6   1  21         93.32        122.68        11.61 o                         
  -5   1  21        876.87        890.99        22.42 o                         
  -4   1  21          2.05          1.76         9.51 o                         
  -3   1  21        523.09        565.53        17.42 o                         
  -2   1  21         94.82        104.17        10.90 o                         
  -1   1  21       1276.25       1341.20        30.84 o                         
   0   1  21         21.93         43.49        10.43 o                         
   1   1  21          4.65         -1.50         9.79 o                         
   2   1  21         69.13         65.10        12.00 o                         
   3   1  21        137.99        142.28        13.42 o                         
   4   1  21        205.60        197.45        14.07 o                         
   5   1  21        436.29        471.91        24.60 o                         
   6   1  21         47.70         54.05        17.44 o                         
   7   1  21        177.30        211.17        21.41 o                         
 -12   2  21         10.06         23.93        15.60 o                         
 -11   2  21         21.07         19.76        12.96 o                         
 -10   2  21        211.01        247.85        16.02 o                         
  -9   2  21        357.29        368.90        17.61 o                         
  -8   2  21        272.09        265.43        22.93 o                         
  -7   2  21        147.89        142.64        12.93 o                         
  -6   2  21          3.71        -11.61        10.49 o                         
  -5   2  21        248.30        285.84        15.22 o                         
  -4   2  21        681.20        680.22        19.70 o                         
  -3   2  21         44.05         45.44         9.82 o                         
  -2   2  21         61.92         69.42        10.06 o                         
  -1   2  21          9.45          3.22         9.22 o                         
   0   2  21        254.81        259.98        12.78 o                         
   1   2  21        221.91        225.66        13.09 o                         
   2   2  21          1.81          2.93        11.18 o                         
   3   2  21        433.66        462.94        17.87 o                         
   4   2  21         18.59         25.33        12.77 o                         
   5   2  21        238.73        268.13        21.20 o                         
   6   2  21         14.52         10.51        16.69 o                         
 -11   3  21         49.17         51.31        17.24 o                         
 -10   3  21        780.78        830.31        47.68 o                         
  -9   3  21         10.32         -4.64        14.43 o                         
  -8   3  21        438.91        451.08        19.27 o                         
  -7   3  21          3.67          1.34        10.87 o                         
  -6   3  21        369.23        363.15        16.25 o                         
  -5   3  21         47.69         52.24        11.34 o                         
  -4   3  21         99.48         95.85        11.75 o                         
  -3   3  21          1.44         -7.97        10.52 o                         
  -2   3  21          4.38          5.07         9.95 o                         
  -1   3  21         73.07         74.01        10.72 o                         
   0   3  21       1004.35       1044.02        26.27 o                         
   1   3  21          0.36        -13.30        10.66 o                         
   2   3  21         54.01         40.15        12.32 o                         
   3   3  21          0.25         17.21        12.34 o                         
   4   3  21        870.90        898.96        38.00 o                         
   5   3  21         32.27         40.21        20.36 o                         
 -10   4  21         89.67         70.15        20.06 o                         
  -9   4  21          5.51          5.09        11.83 o                         
  -8   4  21        172.67        192.09        18.70 o                         
  -7   4  21         20.73         26.29        11.27 o                         
  -6   4  21         24.88         22.54        10.99 o                         
  -5   4  21         35.42          6.17        11.05 o                         
  -4   4  21        510.69        500.38        22.51 o                         
  -3   4  21          2.77          6.86        13.28 o                         
  -2   4  21        496.43        481.32        19.82 o                         
  -1   4  21          0.08          8.28        13.66 o                         
   0   4  21        218.89        209.22        15.20 o                         
   1   4  21         10.58          4.59        12.42 o                         
   2   4  21          5.38         -1.89        12.25 o                         
   3   4  21          0.84         -9.86        12.12 o                         
   4   4  21         46.87         21.59        16.70 o                         
  -7   5  21         89.57         83.77        14.60 o                         
  -6   5  21         89.77         88.38        14.49 o                         
  -5   5  21        220.31        209.15        16.86 o                         
  -4   5  21         16.70         20.18        13.01 o                         
  -3   5  21         46.92         39.59        13.77 o                         
  -2   5  21          6.70         16.72        13.56 o                         
  -1   5  21        467.66        467.79        22.02 o                         
   0   5  21        303.89        323.83        21.11 o                         
   1   5  21          1.27         14.15        13.28 o                         
 -12   0  22         14.91         18.69        19.67 o                         
 -10   0  22        408.32        420.61        27.35 o                         
  -8   0  22         60.65         45.18        18.24 o                         
  -6   0  22         28.63         30.64        22.11 o                         
  -4   0  22         11.87         -7.58        13.14 o                         
  -2   0  22        316.72        336.85        20.45 o                         
   0   0  22        380.02        439.36        21.33 o                         
   2   0  22        756.84        712.66        31.91 o                         
   4   0  22         13.72          3.54        22.00 o                         
   6   0  22        152.48        164.96        28.67 o                         
 -12   1  22         79.19        102.15        14.94 o                         
 -11   1  22        251.04        252.36        24.95 o                         
 -10   1  22        197.78        209.33        15.64 o                         
  -9   1  22          1.86         -9.08        12.06 o                         
  -8   1  22         31.58         26.83        12.66 o                         
  -7   1  22         57.83         68.25        13.40 o                         
  -6   1  22        616.15        650.73        19.43 o                         
  -5   1  22        231.88        277.34        14.09 o                         
  -4   1  22          7.95         -4.96         8.97 o                         
  -3   1  22          1.42         -4.44         9.30 o                         
  -2   1  22        154.21        171.80        12.70 o                         
  -1   1  22        446.59        512.96        19.93 o                         
   0   1  22        102.79        102.86        11.99 o                         
   1   1  22         74.35         89.67        12.69 o                         
   2   1  22         83.37         86.66        19.48 o                         
   3   1  22         20.26         25.37        12.10 o                         
   4   1  22        230.91        229.74        20.47 o                         
   5   1  22          0.22         15.17        16.86 o                         
   6   1  22        200.59        231.16        21.65 o                         
 -11   2  22          4.36         21.37        13.38 o                         
 -10   2  22         10.02         11.72        13.05 o                         
  -9   2  22         22.30         22.37        12.55 o                         
  -8   2  22         21.02         16.97        12.03 o                         
  -7   2  22        104.44         96.41        12.96 o                         
  -6   2  22          6.62          9.67        11.50 o                         
  -5   2  22        164.19        156.61        13.73 o                         
  -4   2  22          4.08          4.63        11.21 o                         
  -3   2  22        449.40        455.07        16.72 o                         
  -2   2  22        498.86        530.50        23.90 o                         
  -1   2  22        140.02        138.55        11.48 o                         
   0   2  22        294.91        315.69        14.11 o                         
   1   2  22          2.22          1.84        10.58 o                         
   2   2  22        427.93        477.98        21.00 o                         
   3   2  22        386.17        375.29        22.73 o                         
   4   2  22          4.95         -2.86        16.04 o                         
   5   2  22         57.89         59.05        18.30 o                         
 -10   3  22         15.50         13.37        14.16 o                         
  -9   3  22         22.31         15.16        17.60 o                         
  -8   3  22         17.28          7.51        13.33 o                         
  -7   3  22        239.54        267.96        15.16 o                         
  -6   3  22         17.45          1.26        11.31 o                         
  -5   3  22        425.14        475.15        18.15 o                         
  -4   3  22          6.17         17.89        11.13 o                         
  -3   3  22          4.94         -1.29        10.88 o                         
  -2   3  22         12.51         31.02        11.13 o                         
  -1   3  22        541.97        524.25        17.71 o                         
   0   3  22          0.09         12.41        11.11 o                         
   1   3  22         74.55         93.45        13.64 o                         
   2   3  22         32.25         66.67        13.89 o                         
   3   3  22        306.92        292.61        18.26 o                         
   4   3  22         16.36         12.62        25.76 o                         
  -8   4  22         68.56         57.89        13.23 o                         
  -7   4  22        181.20        181.44        19.40 o                         
  -6   4  22         11.11          7.00        11.74 o                         
  -5   4  22        423.03        420.26        20.20 o                         
  -4   4  22         23.66         20.17        15.85 o                         
  -3   4  22        210.63        194.03        15.92 o                         
  -2   4  22         90.95         87.35        14.12 o                         
  -1   4  22          0.62         -1.79        12.28 o                         
   0   4  22          6.03          2.76        12.71 o                         
   1   4  22          9.44         10.07        13.04 o                         
   2   4  22         33.77         40.64        13.77 o                         
  -3   5  22        254.92        258.05        17.42 o                         
 -11   0  23         10.43         23.16        21.24 o                         
  -9   0  23          4.40         15.03        18.58 o                         
  -7   0  23        345.64        399.28        26.37 o                         
  -5   0  23        126.84        133.04        16.86 o                         
  -3   0  23        901.86        978.03        32.26 o                         
  -1   0  23        154.24        188.09        17.88 o                         
   1   0  23        975.44       1050.35        41.45 o                         
   3   0  23          1.09         10.82        17.68 o                         
 -10   1  23          3.69         13.79        13.78 o                         
  -9   1  23        226.88        272.53        20.83 o                         
  -8   1  23         43.17         34.07        13.21 o                         
  -7   1  23        252.18        283.48        16.81 o                         
  -6   1  23         71.17         89.40        12.13 o                         
  -5   1  23         28.66         28.74        10.82 o                         
  -4   1  23        121.30        144.77        11.84 o                         
  -3   1  23         68.37         70.20        10.95 o                         
  -2   1  23        177.18        169.23        12.26 o                         
  -1   1  23         71.95         77.01        11.95 o                         
   0   1  23          1.24         12.92        11.27 o                         
   1   1  23        174.15        176.92        14.85 o                         
   2   1  23         10.01         14.43        11.81 o                         
   3   1  23        232.77        254.24        16.34 o                         
   4   1  23          1.97          7.25        19.61 o                         
 -10   2  23         19.51         36.78        14.00 o                         
  -9   2  23          6.21         -2.99        13.42 o                         
  -8   2  23        369.85        344.30        19.39 o                         
  -7   2  23        303.20        313.60        17.39 o                         
  -6   2  23         53.83         68.96        15.86 o                         
  -5   2  23         49.71         51.63        12.91 o                         
  -4   2  23        575.61        565.73        20.63 o                         
  -3   2  23        282.49        332.76        17.05 o                         
  -2   2  23        215.18        238.00        15.16 o                         
  -1   2  23         59.60         85.25        11.68 o                         
   0   2  23          4.60          5.05        10.99 o                         
   1   2  23        202.81        212.22        14.92 o                         
   2   2  23        551.91        619.10        24.96 o                         
   3   2  23          1.77         15.71        13.86 o                         
  -8   3  23          0.46         13.80        15.67 o                         
  -7   3  23          0.33        -12.90        13.21 o                         
  -6   3  23        537.94        551.70        25.74 o                         
  -5   3  23         21.87         23.86        11.91 o                         
  -4   3  23        350.29        388.42        17.59 o                         
  -3   3  23          5.07         19.81        11.78 o                         
  -2   3  23        693.80        716.05        22.55 o                         
  -1   3  23         17.93         11.07        13.80 o                         
   0   3  23        251.03        269.59        16.00 o                         
   1   3  23         30.46          9.89        13.57 o                         
   2   3  23         41.98         30.87        13.88 o                         
  -6   4  23        102.89         97.61        13.71 o                         
  -5   4  23         78.18         80.04        15.86 o                         
  -4   4  23        191.79        194.96        16.48 o                         
  -3   4  23         31.50         43.77        13.77 o                         
  -2   4  23          5.89          8.52        14.49 o                         
  -1   4  23         79.56        102.11        19.36 o                         
  -8   0  24        223.49        256.83        25.84 o                         
  -6   0  24        357.05        412.02        51.26 o                         
  -4   0  24        801.48        847.11        35.74 o                         
  -2   0  24        329.21        336.80        21.17 o                         
   0   0  24        144.98        170.57        18.42 o                         
   2   0  24         67.72         87.80        19.66 o                         
  -9   1  24         50.64         58.77        14.50 o                         
  -8   1  24         81.10         85.28        14.92 o                         
  -7   1  24        140.83        151.12        15.69 o                         
  -6   1  24         24.95         23.69        13.34 o                         
  -5   1  24        116.37        127.76        13.40 o                         
  -4   1  24        224.11        245.31        16.52 o                         
  -3   1  24          4.28         -4.35        10.60 o                         
  -2   1  24         14.55         12.48        10.86 o                         
  -1   1  24         31.92         44.26        11.23 o                         
   0   1  24        211.53        217.51        14.53 o                         
   1   1  24         18.25         56.44        12.31 o                         
   2   1  24         13.61          9.85        12.71 o                         
  -8   2  24        138.67        124.47        15.40 o                         
  -7   2  24         21.95         30.20        13.63 o                         
  -6   2  24        171.10        178.19        14.06 o                         
  -5   2  24        131.52        170.06        15.42 o                         
  -4   2  24        505.49        587.64        31.85 o                         
  -3   2  24        242.33        227.27        16.20 o                         
  -2   2  24          5.40         -1.66        11.07 o                         
  -1   2  24         76.58         93.72        13.31 o                         
   0   2  24         57.65         63.75        12.10 o                         
   1   2  24        568.46        585.27        23.96 o                         
  -6   3  24          0.41          2.56        13.59 o                         
  -5   3  24        750.69        768.21        26.28 o                         
  -4   3  24         19.61         20.39        13.03 o                         
  -3   3  24         87.74        103.28        16.53 o                         
  -2   3  24         71.41         82.02        14.25 o                         
  -1   3  24         75.05         83.27        17.80 o                         
  -7   0  25         95.75         85.10        22.42 o                         
  -5   0  25        403.87        456.40        35.22 o                         
  -3   0  25        221.55        258.94        20.51 o                         
  -1   0  25        305.95        283.70        20.85 o                         
  -6   1  25         33.19         20.67        14.00 o                         
  -5   1  25        121.70        116.31        14.10 o                         
  -4   1  25          3.21         -0.48        11.88 o                         
  -3   1  25        121.73        148.88        13.44 o                         
  -2   1  25          6.29          7.49        11.26 o                         
  -1   1  25        283.30        289.99        16.24 o                         
  -4   2  25         36.71         50.74        14.33 o                         
  -3   2  25         52.97         51.95        14.19 o                         
                                                                                
